# Supplementary material for: Functional annotation of the transcriptome of Sorghum bicolor in response to osmotic stress and abscisic acid
Source: BMC Genomics. 2011 Oct 18;12:514. doi: 10.1186/1471-2164-12-514 (PMC3219791; doi:10.1186/1471-2164-12-514)
Supplement: Additional file 1 — Lane by lane summary of RNA-Seq data. †Read mapping to splice junctions included within the total number of reads mapped to genes. [file 1471-2164-12-514-S1.XLSX]

## Sheet:  
Additional File 1. Lane by lane summary of RNA-Seq data
		ABA Root			NaOH Root			PEG Root			H2O Root			ABA Shoot			NaOH Shoot			PEG Shoot			H2O Shoot
Run	1	2	3	1	2	3	1	2	3	1	2	3	1	2	3	1	2	3	1	2	3	1	2	3
Total Number of Reads (M)	21.4	24.9	37.9	26.7	27	36.5	21.5	25.3	35.4	25.2	25.1	38.5	21.2	24	35.3	21.4	34.8	31.7	25.4	25.3	36.3	25.1	25.4	38.2
Total Number of Reads that Pass Filtering (M)	18.2	19.1	28	19.2	19.9	28.9	18.2	19.4	28.6	18.3	19.5	29.9	18	19	27.5	17	28.8	24.9	19.7	19	28.5	19.1	19.3	27.9
Total Number of Reads that Passed Filtering and Aligned to Genome (M)	16.1	16.5	23.9	16.8	16.2	25.6	16.1	17.1	25.7	14.8	17.2	24.3	16.1	17.1	24.3	15.2	23.7	21.8	17.8	17	24.9	15.8	16.6	22.3
Total Number of Reads Mapped to Genes (M)	14.24	14.76	21.32	14.67	14.34	22.77	14.3	15.24	22.84	12.89	15.3	21.55	14.55	15.66	22.1	13.75	21.88	19.96	15.92	15.4	22.57	14.14	15.13	20.32
% Mapped to Genes	88.4472	89.4545	89.205	87.3214	88.5185	88.9453	88.8199	89.1228	88.8716	87.0946	88.9535	88.6831	90.3727	91.5789	90.9465	90.4605	92.3207	91.5596	89.4382	90.5882	90.6426	89.4937	91.1446	91.1211
Number of Genes with Mapped Reads (2 raw reads/gene)	24111	24083	24489	24196	24024	24680	24424	24355	25001	23981	24216	24684	23431	23406	23909	23300	24046	23939	24021	24047	24468	22871	23682	23677
Number of Genes with Mapped Reads (2x Depth)	16789	16699	17851	16726	16417	18338	16934	16961	18623	16142	16895	18159	15511	15228	16638	14919	16355	16260	16155	16292	17281	14493	15692	16046
Total Number of Reads Mapped to High Confidence Genes (M)	14.18	14.7	21.23	14.6	14.28	22.67	14.24	15.18	22.75	12.84	15.23	21.46	14.51	15.63	22.04	13.72	21.82	19.9	15.87	15.36	22.5	14.1	15.09	20.26
% Mapped to High confidence	99.5787	99.5935	99.5779	99.5228	99.5816	99.5608	99.5804	99.6063	99.606	99.6121	99.5425	99.5824	99.7251	99.8084	99.7285	99.7818	99.7258	99.6994	99.6859	99.7403	99.6899	99.7171	99.7356	99.7047
Number of High Confidence Genes with Mapped Reads (2 raw reads/gene)	22780	22746	23064	22854	22686	23223	23000	22925	23485	22691	22866	23225	22221	22202	22583	22093	22729	22604	22737	22720	23055	21732	22438	22383
Number of High Confidence Genes with Mapped Reads (2x Depth)	16330	16270	17319	16287	16008	17771	16492	16518	18046	15746	16453	17607	15143	14893	16183	14591	15960	15857	15765	15915	16822	14175	15345	15644
Total Number of Reads Mapped to Low Confidence Genes (M)	0.06	0.06	0.09	0.06	0.06	0.1	0.06	0.07	0.09	0.05	0.07	0.09	0.04	0.04	0.06	0.04	0.05	0.05	0.04	0.04	0.06	0.04	0.04	0.05
% Mapped to Low confidence	0.421348	0.406504	0.422139	0.408998	0.41841	0.439174	0.41958	0.459318	0.394046	0.387898	0.457516	0.417633	0.274914	0.255428	0.271493	0.290909	0.228519	0.250501	0.251256	0.25974	0.26584	0.282885	0.264375	0.246063
Number of Low Confidence Genes with Mapped Reads (2 raw reads/gene)	1280	1285	1365	1291	1290	1401	1381	1379	1455	1243	1294	1405	1165	1162	1273	1165	1264	1280	1239	1271	1358	1105	1197	1239
Number of Low Confidence Genes with Mapped Reads (2x Depth)	439	413	509	420	393	542	424	425	554	377	422	528	351	320	432	312	375	383	374	360	439	303	331	384
Total Number of Reads Mapped to pri-miRNA (M)	0.001	0.001	0.002	0.001	0.001	0.003	0.001	0.001	0.002	0.001	0.001	0.002	0.001	0.001	0.002	0.001	0.001	0.002	0.001	0.001	0.001	0.001	0.001	0.002
% Mapped to pri-miRNA	0.00702247	0.00677507	0.00938086	0.00681663	0.0069735	0.0131752	0.00699301	0.00656168	0.00875657	0.00775795	0.00653595	0.00928074	0.00687285	0.0063857	0.00904977	0.00727273	0.00457038	0.01002	0.00628141	0.00649351	0.00443066	0.00707214	0.00660939	0.00984252
Number of pri-miRNA Genes with Mapped Reads (2 raw reads/gene)	51	52	60	51	48	56	43	51	61	47	56	54	45	42	53	42	53	55	45	56	55	34	47	55
Number of pri-miRNA Genes with Mapped Reads (2x Depth)	20	16	23	19	16	25	18	18	23	19	20	24	17	15	23	16	20	20	16	17	20	15	16	18
Total Number of Reads Mapped to "Intergenic" Regions (M)	1.77426	1.78387	2.62624	1.82233	1.81422	2.83063	1.77143	1.88842	2.83508	1.60752	1.84785	2.67369	1.51341	1.5141	2.25243	1.45206	2.02305	1.99207	1.70346	1.63359	2.35208	1.50847	1.51847	2.08329
Total Number of Reads Mapped to "Introns" (M)	0.504588	0.524783	0.766917	0.536287	0.583786	0.829493	0.46991	0.5422	0.841883	0.491763	0.558724	0.80335	0.449241	0.481406	0.699375	0.414703	0.574954	0.566639	0.530733	0.525848	0.727987	0.456346	0.429172	0.624816
Total Number of Reads Mapped to Slice Junctions† (M)	2.36562	2.59288	3.62197	2.66593	2.6213	3.55103	2.32556	2.68193	3.62588	2.42127	2.6502	3.34819	2.35594	2.65221	3.59999	2.16078	3.4538	3.08428	2.80437	2.74756	3.64704	2.44753	2.54256	3.23328
Total Number of Reads that Passed Filtering, Not Matching the Genome (M)	0.847726	1.21231	1.47918	0.864383	2.28322	1.21484	0.718936	0.774304	0.91909	2.26078	1.05244	3.24822	0.578752	0.722818	0.998906	0.520982	2.94226	0.918441	0.495015	0.68613	0	1.90888	1.15304	3.22598
Total Number of Reads that Passed Filtering and "Repetative Masked" (M)	1.20155	1.29923	2.52955	1.41029	1.40396	2.12825	1.39498	1.48103	1.95993	1.10587	1.30437	2.32157	1.26579	1.21087	2.16225	1.11745	2.12317	2.16901	1.41343	1.26947	2.60491	1.38487	1.37601	2.1621
†Read mapping to splice junctions included within the total number of reads mapped to genes.
Lane Number
Date of Run
Total Number of Reads (M)
Total Number of Reads that Pass Filtering (M)
Total Number of Reads that Passed Filtering and Aligned to Genome (M)
Total Number of Reads Mapped to Genes (M)
% Mapped to Genes
Total Number of Reads Mapped to High Conf Genes (M)
% Mapped to High confidence
Total Number of Reads Mapped to Low Conf Genes (M)
% Mapped to Low confidence
Total Number of Reads Mapped to MIRs (M)
% Mapped to MIRs
Total Number of Sequences Mapped to "Intergenic" Regions
% Mapped to "Intergenic" Regions
Mapped to Splice Junctions
Lane Number
Date of Run
Total Number of Reads (M)
Total Number of Reads that Pass Filtering (M)
Total Number of Reads that Passed Filtering and Aligned to Genome (M)
Total Number of Reads Mapped to Genes (M)
% Mapped to Genes
Total Number of Reads Mapped to High Conf Genes (M)
% Mapped to High confidence
Total Number of Reads Mapped to Low Conf Genes (M)
% Mapped to Low confidence
Total Number of Reads Mapped to MIRs (M)
% Mapped to MIRs
Total Number of Sequences Mapped to "Intergenic" Regions
% Mapped to "Intergenic" Regions
Mapped to Splice Junctions
Lane Number
Date of Run
Total Number of Reads (M)
Total Number of Reads that Pass Filtering (M)
Total Number of Reads that Passed Filtering and Aligned to Genome (M)
Total Number of Reads Mapped to Genes (M)
% Mapped to Genes
Total Number of Reads Mapped to High Conf Genes (M)
% Mapped to High confidence
Total Number of Reads Mapped to Low Conf Genes (M)
% Mapped to Low confidence
Total Number of Reads Mapped to MIRs (M)
% Mapped to MIRs
Total Number of Sequences Mapped to "Intergenic" Regions
% Mapped to "Intergenic" Regions
Mapped to Splice Junctions
Lane Number
Date of Run
Total Number of Reads (M)
Total Number of Reads that Pass Filtering (M)
Total Number of Reads that Passed Filtering and Aligned to Genome (M)
Total Number of Reads Mapped to Genes (M)
% Mapped to Genes
Total Number of Reads Mapped to High Conf Genes (M)
% Mapped to High confidence
Total Number of Reads Mapped to Low Conf Genes (M)
% Mapped to Low confidence
Total Number of Reads Mapped to MIRs (M)
% Mapped to MIRs
Total Number of Sequences Mapped to "Intergenic" Regions
% Mapped to "Intergenic" Regions
Mapped to Splice Junctions
Lane Number
Date of Run
Total Number of Reads (M)
Total Number of Reads that Pass Filtering (M)
Total Number of Reads that Passed Filtering and Aligned to Genome (M)
Total Number of Reads Mapped to Genes (M)
% Mapped to Genes
Total Number of Reads Mapped to High Conf Genes (M)
% Mapped to High confidence
Total Number of Reads Mapped to Low Conf Genes (M)
% Mapped to Low confidence
Total Number of Reads Mapped to MIRs (M)
% Mapped to MIRs
Total Number of Sequences Mapped to "Intergenic" Regions
% Mapped to "Intergenic" Regions
Mapped to Splice Junctions
Lane Number
Date of Run
Total Number of Reads (M)
Total Number of Reads that Pass Filtering (M)
Total Number of Reads that Passed Filtering and Aligned to Genome (M)
Total Number of Reads Mapped to Genes (M)
% Mapped to Genes
Total Number of Reads Mapped to High Conf Genes (M)
% Mapped to High confidence
Total Number of Reads Mapped to Low Conf Genes (M)
% Mapped to Low confidence
Total Number of Reads Mapped to MIRs (M)
% Mapped to MIRs
Total Number of Sequences Mapped to "Intergenic" Regions
% Mapped to "Intergenic" Regions
Mapped to Splice Junctions
Lane Number
Date of Run
Total Number of Reads (M)
Total Number of Reads that Pass Filtering (M)
Total Number of Reads that Passed Filtering and Aligned to Genome (M)
Total Number of Reads Mapped to Genes (M)
% Mapped to Genes
Total Number of Reads Mapped to High Conf Genes (M)
% Mapped to High confidence
Total Number of Reads Mapped to Low Conf Genes (M)
% Mapped to Low confidence
Total Number of Reads Mapped to MIRs (M)
% Mapped to MIRs
Total Number of Sequences Mapped to "Intergenic" Regions
% Mapped to "Intergenic" Regions
Mapped to Splice Junctions
Lane Number
Date of Run
Total Number of Reads (M)
Total Number of Reads that Pass Filtering (M)
Total Number of Reads that Passed Filtering and Aligned to Genome (M)
Total Number of Reads Mapped to Genes (M)
% Mapped to Genes
Total Number of Reads Mapped to High Conf Genes (M)
% Mapped to High confidence
Total Number of Reads Mapped to Low Conf Genes (M)
% Mapped to Low confidence
Total Number of Reads Mapped to MIRs (M)
% Mapped to MIRs
Total Number of Sequences Mapped to "Intergenic" Regions
% Mapped to "Intergenic" Regions
Mapped to Splice Junctions
Lane Number
Date of Run
Total Number of Reads (M)
Total Number of Reads that Pass Filtering (M)
Total Number of Reads that Passed Filtering and Aligned to Genome (M)
Total Number of Reads Mapped to Genes (M)
% Mapped to Genes
Total Number of Reads Mapped to High Conf Genes (M)
% Mapped to High confidence
Total Number of Reads Mapped to Low Conf Genes (M)
% Mapped to Low confidence
Total Number of Reads Mapped to MIRs (M)
% Mapped to MIRs
Total Number of Sequences Mapped to "Intergenic" Regions
% Mapped to "Intergenic" Regions
Mapped to Splice Junctions
Lane Number
Date of Run
Total Number of Reads (M)
Total Number of Reads that Pass Filtering (M)
Total Number of Reads that Passed Filtering and Aligned to Genome (M)
Total Number of Reads Mapped to Genes (M)
% Mapped to Genes
Total Number of Reads Mapped to High Conf Genes (M)
% Mapped to High confidence
Total Number of Reads Mapped to Low Conf Genes (M)
% Mapped to Low confidence
Total Number of Reads Mapped to MIRs (M)
% Mapped to MIRs
Total Number of Sequences Mapped to "Intergenic" Regions
% Mapped to "Intergenic" Regions
Mapped to Splice Junctions
Lane Number
Date of Run
Total Number of Reads (M)
Total Number of Reads that Pass Filtering (M)
Total Number of Reads that Passed Filtering and Aligned to Genome (M)
Total Number of Reads Mapped to Genes (M)
% Mapped to Genes
Total Number of Reads Mapped to High Conf Genes (M)
% Mapped to High confidence
Total Number of Reads Mapped to Low Conf Genes (M)
% Mapped to Low confidence
Total Number of Reads Mapped to MIRs (M)
% Mapped to MIRs
Total Number of Sequences Mapped to "Intergenic" Regions
% Mapped to "Intergenic" Regions
Mapped to Splice Junctions
Lane Number
Date of Run
Total Number of Reads (M)
Total Number of Reads that Pass Filtering (M)
Total Number of Reads that Passed Filtering and Aligned to Genome (M)
Total Number of Reads Mapped to Genes (M)
% Mapped to Genes
Total Number of Reads Mapped to High Conf Genes (M)
% Mapped to High confidence
Total Number of Reads Mapped to Low Conf Genes (M)
% Mapped to Low confidence
Total Number of Reads Mapped to MIRs (M)
% Mapped to MIRs
Total Number of Sequences Mapped to "Intergenic" Regions
% Mapped to "Intergenic" Regions
Mapped to Splice Junctions
Lane Number
Date of Run
Total Number of Reads (M)
Total Number of Reads that Pass Filtering (M)
Total Number of Reads that Passed Filtering and Aligned to Genome (M)
Total Number of Reads Mapped to Genes (M)
% Mapped to Genes
Total Number of Reads Mapped to High Conf Genes (M)
% Mapped to High confidence
Total Number of Reads Mapped to Low Conf Genes (M)
% Mapped to Low confidence
Total Number of Reads Mapped to MIRs (M)
% Mapped to MIRs
Total Number of Sequences Mapped to "Intergenic" Regions
% Mapped to "Intergenic" Regions
Mapped to Splice Junctions
Lane Number
Date of Run
Total Number of Reads (M)
Total Number of Reads that Pass Filtering (M)
Total Number of Reads that Passed Filtering and Aligned to Genome (M)
Total Number of Reads Mapped to Genes (M)
% Mapped to Genes
Total Number of Reads Mapped to High Conf Genes (M)
% Mapped to High confidence
Total Number of Reads Mapped to Low Conf Genes (M)
% Mapped to Low confidence
Total Number of Reads Mapped to MIRs (M)
% Mapped to MIRs
Total Number of Sequences Mapped to "Intergenic" Regions
% Mapped to "Intergenic" Regions
Mapped to Splice Junctions
Lane Number
Date of Run
Total Number of Reads (M)
Total Number of Reads that Pass Filtering (M)
Total Number of Reads that Passed Filtering and Aligned to Genome (M)
Total Number of Reads Mapped to Genes (M)
% Mapped to Genes
Total Number of Reads Mapped to High Conf Genes (M)
% Mapped to High confidence
Total Number of Reads Mapped to Low Conf Genes (M)
% Mapped to Low confidence
Total Number of Reads Mapped to MIRs (M)
% Mapped to MIRs
Total Number of Sequences Mapped to "Intergenic" Regions
% Mapped to "Intergenic" Regions
Mapped to Splice Junctions
Lane Number
Date of Run
Total Number of Reads (M)
Total Number of Reads that Pass Filtering (M)
Total Number of Reads that Passed Filtering and Aligned to Genome (M)
Total Number of Reads Mapped to Genes (M)
% Mapped to Genes
Total Number of Reads Mapped to High Conf Genes (M)
% Mapped to High confidence
Total Number of Reads Mapped to Low Conf Genes (M)
% Mapped to Low confidence
Total Number of Reads Mapped to MIRs (M)
% Mapped to MIRs
Total Number of Sequences Mapped to "Intergenic" Regions
% Mapped to "Intergenic" Regions
Mapped to Splice Junctions
Lane Number
Date of Run
Total Number of Reads (M)
Total Number of Reads that Pass Filtering (M)
Total Number of Reads that Passed Filtering and Aligned to Genome (M)
Total Number of Reads Mapped to Genes (M)
% Mapped to Genes
Total Number of Reads Mapped to High Conf Genes (M)
% Mapped to High confidence
Total Number of Reads Mapped to Low Conf Genes (M)
% Mapped to Low confidence
Total Number of Reads Mapped to MIRs (M)
% Mapped to MIRs
Total Number of Sequences Mapped to "Intergenic" Regions
% Mapped to "Intergenic" Regions
Mapped to Splice Junctions
Lane Number
Date of Run
Total Number of Reads (M)
Total Number of Reads that Pass Filtering (M)
Total Number of Reads that Passed Filtering and Aligned to Genome (M)
Total Number of Reads Mapped to Genes (M)
% Mapped to Genes
Total Number of Reads Mapped to High Conf Genes (M)
% Mapped to High confidence
Total Number of Reads Mapped to Low Conf Genes (M)
% Mapped to Low confidence
Total Number of Reads Mapped to MIRs (M)
% Mapped to MIRs
Total Number of Sequences Mapped to "Intergenic" Regions
% Mapped to "Intergenic" Regions
Mapped to Splice Junctions
Lane Number
Date of Run
Total Number of Reads (M)
Total Number of Reads that Pass Filtering (M)
Total Number of Reads that Passed Filtering and Aligned to Genome (M)
Total Number of Reads Mapped to Genes (M)
% Mapped to Genes
Total Number of Reads Mapped to High Conf Genes (M)
% Mapped to High confidence
Total Number of Reads Mapped to Low Conf Genes (M)
% Mapped to Low confidence
Total Number of Reads Mapped to MIRs (M)
% Mapped to MIRs
Total Number of Sequences Mapped to "Intergenic" Regions
% Mapped to "Intergenic" Regions
Mapped to Splice Junctions
Lane Number
Date of Run
Total Number of Reads (M)
Total Number of Reads that Pass Filtering (M)
Total Number of Reads that Passed Filtering and Aligned to Genome (M)
Total Number of Reads Mapped to Genes (M)
% Mapped to Genes
Total Number of Reads Mapped to High Conf Genes (M)
% Mapped to High confidence
Total Number of Reads Mapped to Low Conf Genes (M)
% Mapped to Low confidence
Total Number of Reads Mapped to MIRs (M)
% Mapped to MIRs
Total Number of Sequences Mapped to "Intergenic" Regions
% Mapped to "Intergenic" Regions
Mapped to Splice Junctions
Lane Number
Date of Run
Total Number of Reads (M)
Total Number of Reads that Pass Filtering (M)
Total Number of Reads that Passed Filtering and Aligned to Genome (M)
Total Number of Reads Mapped to Genes (M)
% Mapped to Genes
Total Number of Reads Mapped to High Conf Genes (M)
% Mapped to High confidence
Total Number of Reads Mapped to Low Conf Genes (M)
% Mapped to Low confidence
Total Number of Reads Mapped to MIRs (M)
% Mapped to MIRs
Total Number of Sequences Mapped to "Intergenic" Regions
% Mapped to "Intergenic" Regions
Mapped to Splice Junctions
Lane Number
Date of Run
Total Number of Reads (M)
Total Number of Reads that Pass Filtering (M)
Total Number of Reads that Passed Filtering and Aligned to Genome (M)
Total Number of Reads Mapped to Genes (M)
% Mapped to Genes
Total Number of Reads Mapped to High Conf Genes (M)
% Mapped to High confidence
Total Number of Reads Mapped to Low Conf Genes (M)
% Mapped to Low confidence
Total Number of Reads Mapped to MIRs (M)
% Mapped to MIRs
Total Number of Sequences Mapped to "Intergenic" Regions
% Mapped to "Intergenic" Regions
Mapped to Splice Junctions
Lane Number
Date of Run
Total Number of Reads (M)
Total Number of Reads that Pass Filtering (M)
Total Number of Reads that Passed Filtering and Aligned to Genome (M)
Total Number of Reads Mapped to Genes (M)
% Mapped to Genes
Total Number of Reads Mapped to High Conf Genes (M)
% Mapped to High confidence
Total Number of Reads Mapped to Low Conf Genes (M)
% Mapped to Low confidence
Total Number of Reads Mapped to MIRs (M)
% Mapped to MIRs
Total Number of Sequences Mapped to "Intergenic" Regions
% Mapped to "Intergenic" Regions
Mapped to Splice Junctions
Lane Number
Date of Run
Total Number of Reads (M)
Total Number of Reads that Pass Filtering (M)
Total Number of Reads that Passed Filtering and Aligned to Genome (M)
Total Number of Reads Mapped to Genes (M)
% Mapped to Genes
Total Number of Reads Mapped to High Conf Genes (M)
% Mapped to High confidence
Total Number of Reads Mapped to Low Conf Genes (M)
% Mapped to Low confidence
Total Number of Reads Mapped to MIRs (M)
% Mapped to MIRs
Total Number of Sequences Mapped to "Intergenic" Regions
% Mapped to "Intergenic" Regions
Mapped to Splice Junctions
Lane Number
Date of Run
Total Number of Reads (M)
Total Number of Reads that Pass Filtering (M)
Total Number of Reads that Passed Filtering and Aligned to Genome (M)
Total Number of Reads Mapped to Genes (M)
% Mapped to Genes
Total Number of Reads Mapped to High Conf Genes (M)
% Mapped to High confidence
Total Number of Reads Mapped to Low Conf Genes (M)
% Mapped to Low confidence
Total Number of Reads Mapped to MIRs (M)
% Mapped to MIRs
Total Number of Sequences Mapped to "Intergenic" Regions
% Mapped to "Intergenic" Regions
Mapped to Splice Junctions
Lane Number
Date of Run
Total Number of Reads (M)
Total Number of Reads that Pass Filtering (M)
Total Number of Reads that Passed Filtering and Aligned to Genome (M)
Total Number of Reads Mapped to Genes (M)
% Mapped to Genes
Total Number of Reads Mapped to High Conf Genes (M)
% Mapped to High confidence
Total Number of Reads Mapped to Low Conf Genes (M)
% Mapped to Low confidence
Total Number of Reads Mapped to MIRs (M)
% Mapped to MIRs
Total Number of Sequences Mapped to "Intergenic" Regions
% Mapped to "Intergenic" Regions
Mapped to Splice Junctions
Lane Number
Date of Run
Total Number of Reads (M)
Total Number of Reads that Pass Filtering (M)
Total Number of Reads that Passed Filtering and Aligned to Genome (M)
Total Number of Reads Mapped to Genes (M)
% Mapped to Genes
Total Number of Reads Mapped to High Conf Genes (M)
% Mapped to High confidence
Total Number of Reads Mapped to Low Conf Genes (M)
% Mapped to Low confidence
Total Number of Reads Mapped to MIRs (M)
% Mapped to MIRs
Total Number of Sequences Mapped to "Intergenic" Regions
% Mapped to "Intergenic" Regions
Mapped to Splice Junctions
Lane Number
Date of Run
Total Number of Reads (M)
Total Number of Reads that Pass Filtering (M)
Total Number of Reads that Passed Filtering and Aligned to Genome (M)
Total Number of Reads Mapped to Genes (M)
% Mapped to Genes
Total Number of Reads Mapped to High Conf Genes (M)
% Mapped to High confidence
Total Number of Reads Mapped to Low Conf Genes (M)
% Mapped to Low confidence
Total Number of Reads Mapped to MIRs (M)
% Mapped to MIRs
Total Number of Sequences Mapped to "Intergenic" Regions
% Mapped to "Intergenic" Regions
Mapped to Splice Junctions
Lane Number
Date of Run
Total Number of Reads (M)
Total Number of Reads that Pass Filtering (M)
Total Number of Reads that Passed Filtering and Aligned to Genome (M)
Total Number of Reads Mapped to Genes (M)
% Mapped to Genes
Total Number of Reads Mapped to High Conf Genes (M)
% Mapped to High confidence
Total Number of Reads Mapped to Low Conf Genes (M)
% Mapped to Low confidence
Total Number of Reads Mapped to MIRs (M)
% Mapped to MIRs
Total Number of Sequences Mapped to "Intergenic" Regions
% Mapped to "Intergenic" Regions
Mapped to Splice Junctions
Lane Number
Date of Run
Total Number of Reads (M)
Total Number of Reads that Pass Filtering (M)
Total Number of Reads that Passed Filtering and Aligned to Genome (M)
Total Number of Reads Mapped to Genes (M)
% Mapped to Genes
Total Number of Reads Mapped to High Conf Genes (M)
% Mapped to High confidence
Total Number of Reads Mapped to Low Conf Genes (M)
% Mapped to Low confidence
Total Number of Reads Mapped to MIRs (M)
% Mapped to MIRs
Total Number of Sequences Mapped to "Intergenic" Regions
% Mapped to "Intergenic" Regions
Mapped to Splice Junctions
Lane Number
Date of Run
Total Number of Reads (M)
Total Number of Reads that Pass Filtering (M)
Total Number of Reads that Passed Filtering and Aligned to Genome (M)
Total Number of Reads Mapped to Genes (M)
% Mapped to Genes
Total Number of Reads Mapped to High Conf Genes (M)
% Mapped to High confidence
Total Number of Reads Mapped to Low Conf Genes (M)
% Mapped to Low confidence
Total Number of Reads Mapped to MIRs (M)
% Mapped to MIRs
Total Number of Sequences Mapped to "Intergenic" Regions
% Mapped to "Intergenic" Regions
Mapped to Splice Junctions
Lane Number
Date of Run
Total Number of Reads (M)
Total Number of Reads that Pass Filtering (M)
Total Number of Reads that Passed Filtering and Aligned to Genome (M)
Total Number of Reads Mapped to Genes (M)
% Mapped to Genes
Total Number of Reads Mapped to High Conf Genes (M)
% Mapped to High confidence
Total Number of Reads Mapped to Low Conf Genes (M)
% Mapped to Low confidence
Total Number of Reads Mapped to MIRs (M)
% Mapped to MIRs
Total Number of Sequences Mapped to "Intergenic" Regions
% Mapped to "Intergenic" Regions
Mapped to Splice Junctions
Lane Number
Date of Run
Total Number of Reads (M)
Total Number of Reads that Pass Filtering (M)
Total Number of Reads that Passed Filtering and Aligned to Genome (M)
Total Number of Reads Mapped to Genes (M)
% Mapped to Genes
Total Number of Reads Mapped to High Conf Genes (M)
% Mapped to High confidence
Total Number of Reads Mapped to Low Conf Genes (M)
% Mapped to Low confidence
Total Number of Reads Mapped to MIRs (M)
% Mapped to MIRs
Total Number of Sequences Mapped to "Intergenic" Regions
% Mapped to "Intergenic" Regions
Mapped to Splice Junctions
Lane Number
Date of Run
Total Number of Reads (M)
Total Number of Reads that Pass Filtering (M)
Total Number of Reads that Passed Filtering and Aligned to Genome (M)
Total Number of Reads Mapped to Genes (M)
% Mapped to Genes
Total Number of Reads Mapped to High Conf Genes (M)
% Mapped to High confidence
Total Number of Reads Mapped to Low Conf Genes (M)
% Mapped to Low confidence
Total Number of Reads Mapped to MIRs (M)
% Mapped to MIRs
Total Number of Sequences Mapped to "Intergenic" Regions
% Mapped to "Intergenic" Regions
Mapped to Splice Junctions
Lane Number
Date of Run
Total Number of Reads (M)
Total Number of Reads that Pass Filtering (M)
Total Number of Reads that Passed Filtering and Aligned to Genome (M)
Total Number of Reads Mapped to Genes (M)
% Mapped to Genes
Total Number of Reads Mapped to High Conf Genes (M)
% Mapped to High confidence
Total Number of Reads Mapped to Low Conf Genes (M)
% Mapped to Low confidence
Total Number of Reads Mapped to MIRs (M)
% Mapped to MIRs
Total Number of Sequences Mapped to "Intergenic" Regions
% Mapped to "Intergenic" Regions
Mapped to Splice Junctions
Lane Number
Date of Run
Total Number of Reads (M)
Total Number of Reads that Pass Filtering (M)
Total Number of Reads that Passed Filtering and Aligned to Genome (M)
Total Number of Reads Mapped to Genes (M)
% Mapped to Genes
Total Number of Reads Mapped to High Conf Genes (M)
% Mapped to High confidence
Total Number of Reads Mapped to Low Conf Genes (M)
% Mapped to Low confidence
Total Number of Reads Mapped to MIRs (M)
% Mapped to MIRs
Total Number of Sequences Mapped to "Intergenic" Regions
% Mapped to "Intergenic" Regions
Mapped to Splice Junctions
Lane Number
Date of Run
Total Number of Reads (M)
Total Number of Reads that Pass Filtering (M)
Total Number of Reads that Passed Filtering and Aligned to Genome (M)
Total Number of Reads Mapped to Genes (M)
% Mapped to Genes
Total Number of Reads Mapped to High Conf Genes (M)
% Mapped to High confidence
Total Number of Reads Mapped to Low Conf Genes (M)
% Mapped to Low confidence
Total Number of Reads Mapped to MIRs (M)
% Mapped to MIRs
Total Number of Sequences Mapped to "Intergenic" Regions
% Mapped to "Intergenic" Regions
Mapped to Splice Junctions
Lane Number
Date of Run
Total Number of Reads (M)
Total Number of Reads that Pass Filtering (M)
Total Number of Reads that Passed Filtering and Aligned to Genome (M)
Total Number of Reads Mapped to Genes (M)
% Mapped to Genes
Total Number of Reads Mapped to High Conf Genes (M)
% Mapped to High confidence
Total Number of Reads Mapped to Low Conf Genes (M)
% Mapped to Low confidence
Total Number of Reads Mapped to MIRs (M)
% Mapped to MIRs
Total Number of Sequences Mapped to "Intergenic" Regions
% Mapped to "Intergenic" Regions
Mapped to Splice Junctions
Lane Number
Date of Run
Total Number of Reads (M)
Total Number of Reads that Pass Filtering (M)
Total Number of Reads that Passed Filtering and Aligned to Genome (M)
Total Number of Reads Mapped to Genes (M)
% Mapped to Genes
Total Number of Reads Mapped to High Conf Genes (M)
% Mapped to High confidence
Total Number of Reads Mapped to Low Conf Genes (M)
% Mapped to Low confidence
Total Number of Reads Mapped to MIRs (M)
% Mapped to MIRs
Total Number of Sequences Mapped to "Intergenic" Regions
% Mapped to "Intergenic" Regions
Mapped to Splice Junctions
Lane Number
Date of Run
Total Number of Reads (M)
Total Number of Reads that Pass Filtering (M)
Total Number of Reads that Passed Filtering and Aligned to Genome (M)
Total Number of Reads Mapped to Genes (M)
% Mapped to Genes
Total Number of Reads Mapped to High Conf Genes (M)
% Mapped to High confidence
Total Number of Reads Mapped to Low Conf Genes (M)
% Mapped to Low confidence
Total Number of Reads Mapped to MIRs (M)
% Mapped to MIRs
Total Number of Sequences Mapped to "Intergenic" Regions
% Mapped to "Intergenic" Regions
Mapped to Splice Junctions
Lane Number
Date of Run
Total Number of Reads (M)
Total Number of Reads that Pass Filtering (M)
Total Number of Reads that Passed Filtering and Aligned to Genome (M)
Total Number of Reads Mapped to Genes (M)
% Mapped to Genes
Total Number of Reads Mapped to High Conf Genes (M)
% Mapped to High confidence
Total Number of Reads Mapped to Low Conf Genes (M)
% Mapped to Low confidence
Total Number of Reads Mapped to MIRs (M)
% Mapped to MIRs
Total Number of Sequences Mapped to "Intergenic" Regions
% Mapped to "Intergenic" Regions
Mapped to Splice Junctions
Lane Number
Date of Run
Total Number of Reads (M)
Total Number of Reads that Pass Filtering (M)
Total Number of Reads that Passed Filtering and Aligned to Genome (M)
Total Number of Reads Mapped to Genes (M)
% Mapped to Genes
Total Number of Reads Mapped to High Conf Genes (M)
% Mapped to High confidence
Total Number of Reads Mapped to Low Conf Genes (M)
% Mapped to Low confidence
Total Number of Reads Mapped to MIRs (M)
% Mapped to MIRs
Total Number of Sequences Mapped to "Intergenic" Regions
% Mapped to "Intergenic" Regions
Mapped to Splice Junctions
Lane Number
Date of Run
Total Number of Reads (M)
Total Number of Reads that Pass Filtering (M)
Total Number of Reads that Passed Filtering and Aligned to Genome (M)
Total Number of Reads Mapped to Genes (M)
% Mapped to Genes
Total Number of Reads Mapped to High Conf Genes (M)
% Mapped to High confidence
Total Number of Reads Mapped to Low Conf Genes (M)
% Mapped to Low confidence
Total Number of Reads Mapped to MIRs (M)
% Mapped to MIRs
Total Number of Sequences Mapped to "Intergenic" Regions
% Mapped to "Intergenic" Regions
Mapped to Splice Junctions
Lane Number
Date of Run
Total Number of Reads (M)
Total Number of Reads that Pass Filtering (M)
Total Number of Reads that Passed Filtering and Aligned to Genome (M)
Total Number of Reads Mapped to Genes (M)
% Mapped to Genes
Total Number of Reads Mapped to High Conf Genes (M)
% Mapped to High confidence
Total Number of Reads Mapped to Low Conf Genes (M)
% Mapped to Low confidence
Total Number of Reads Mapped to MIRs (M)
% Mapped to MIRs
Total Number of Sequences Mapped to "Intergenic" Regions
% Mapped to "Intergenic" Regions
Mapped to Splice Junctions
Lane Number
Date of Run
Total Number of Reads (M)
Total Number of Reads that Pass Filtering (M)
Total Number of Reads that Passed Filtering and Aligned to Genome (M)
Total Number of Reads Mapped to Genes (M)
% Mapped to Genes
Total Number of Reads Mapped to High Conf Genes (M)
% Mapped to High confidence
Total Number of Reads Mapped to Low Conf Genes (M)
% Mapped to Low confidence
Total Number of Reads Mapped to MIRs (M)
% Mapped to MIRs
Total Number of Sequences Mapped to "Intergenic" Regions
% Mapped to "Intergenic" Regions
Mapped to Splice Junctions
Lane Number
Date of Run
Total Number of Reads (M)
Total Number of Reads that Pass Filtering (M)
Total Number of Reads that Passed Filtering and Aligned to Genome (M)
Total Number of Reads Mapped to Genes (M)
% Mapped to Genes
Total Number of Reads Mapped to High Conf Genes (M)
% Mapped to High confidence
Total Number of Reads Mapped to Low Conf Genes (M)
% Mapped to Low confidence
Total Number of Reads Mapped to MIRs (M)
% Mapped to MIRs
Total Number of Sequences Mapped to "Intergenic" Regions
% Mapped to "Intergenic" Regions
Mapped to Splice Junctions
Lane Number
Date of Run
Total Number of Reads (M)
Total Number of Reads that Pass Filtering (M)
Total Number of Reads that Passed Filtering and Aligned to Genome (M)
Total Number of Reads Mapped to Genes (M)
% Mapped to Genes
Total Number of Reads Mapped to High Conf Genes (M)
% Mapped to High confidence
Total Number of Reads Mapped to Low Conf Genes (M)
% Mapped to Low confidence
Total Number of Reads Mapped to MIRs (M)
% Mapped to MIRs
Total Number of Sequences Mapped to "Intergenic" Regions
% Mapped to "Intergenic" Regions
Mapped to Splice Junctions
Lane Number
Date of Run
Total Number of Reads (M)
Total Number of Reads that Pass Filtering (M)
Total Number of Reads that Passed Filtering and Aligned to Genome (M)
Total Number of Reads Mapped to Genes (M)
% Mapped to Genes
Total Number of Reads Mapped to High Conf Genes (M)
% Mapped to High confidence
Total Number of Reads Mapped to Low Conf Genes (M)
% Mapped to Low confidence
Total Number of Reads Mapped to MIRs (M)
% Mapped to MIRs
Total Number of Sequences Mapped to "Intergenic" Regions
% Mapped to "Intergenic" Regions
Mapped to Splice Junctions
Lane Number
Date of Run
Total Number of Reads (M)
Total Number of Reads that Pass Filtering (M)
Total Number of Reads that Passed Filtering and Aligned to Genome (M)
Total Number of Reads Mapped to Genes (M)
% Mapped to Genes
Total Number of Reads Mapped to High Conf Genes (M)
% Mapped to High confidence
Total Number of Reads Mapped to Low Conf Genes (M)
% Mapped to Low confidence
Total Number of Reads Mapped to MIRs (M)
% Mapped to MIRs
Total Number of Sequences Mapped to "Intergenic" Regions
% Mapped to "Intergenic" Regions
Mapped to Splice Junctions
Lane Number
Date of Run
Total Number of Reads (M)
Total Number of Reads that Pass Filtering (M)
Total Number of Reads that Passed Filtering and Aligned to Genome (M)
Total Number of Reads Mapped to Genes (M)
% Mapped to Genes
Total Number of Reads Mapped to High Conf Genes (M)
% Mapped to High confidence
Total Number of Reads Mapped to Low Conf Genes (M)
% Mapped to Low confidence
Total Number of Reads Mapped to MIRs (M)
% Mapped to MIRs
Total Number of Sequences Mapped to "Intergenic" Regions
% Mapped to "Intergenic" Regions
Mapped to Splice Junctions
Lane Number
Date of Run
Total Number of Reads (M)
Total Number of Reads that Pass Filtering (M)
Total Number of Reads that Passed Filtering and Aligned to Genome (M)
Total Number of Reads Mapped to Genes (M)
% Mapped to Genes
Total Number of Reads Mapped to High Conf Genes (M)
% Mapped to High confidence
Total Number of Reads Mapped to Low Conf Genes (M)
% Mapped to Low confidence
Total Number of Reads Mapped to MIRs (M)
% Mapped to MIRs
Total Number of Sequences Mapped to "Intergenic" Regions
% Mapped to "Intergenic" Regions
Mapped to Splice Junctions
Lane Number
Date of Run
Total Number of Reads (M)
Total Number of Reads that Pass Filtering (M)
Total Number of Reads that Passed Filtering and Aligned to Genome (M)
Total Number of Reads Mapped to Genes (M)
% Mapped to Genes
Total Number of Reads Mapped to High Conf Genes (M)
% Mapped to High confidence
Total Number of Reads Mapped to Low Conf Genes (M)
% Mapped to Low confidence
Total Number of Reads Mapped to MIRs (M)
% Mapped to MIRs
Total Number of Sequences Mapped to "Intergenic" Regions
% Mapped to "Intergenic" Regions
Mapped to Splice Junctions
Lane Number
Date of Run
Total Number of Reads (M)
Total Number of Reads that Pass Filtering (M)
Total Number of Reads that Passed Filtering and Aligned to Genome (M)
Total Number of Reads Mapped to Genes (M)
% Mapped to Genes
Total Number of Reads Mapped to High Conf Genes (M)
% Mapped to High confidence
Total Number of Reads Mapped to Low Conf Genes (M)
% Mapped to Low confidence
Total Number of Reads Mapped to MIRs (M)
% Mapped to MIRs
Total Number of Sequences Mapped to "Intergenic" Regions
% Mapped to "Intergenic" Regions
Mapped to Splice Junctions
Lane Number
Date of Run
Total Number of Reads (M)
Total Number of Reads that Pass Filtering (M)
Total Number of Reads that Passed Filtering and Aligned to Genome (M)
Total Number of Reads Mapped to Genes (M)
% Mapped to Genes
Total Number of Reads Mapped to High Conf Genes (M)
% Mapped to High confidence
Total Number of Reads Mapped to Low Conf Genes (M)
% Mapped to Low confidence
Total Number of Reads Mapped to MIRs (M)
% Mapped to MIRs
Total Number of Sequences Mapped to "Intergenic" Regions
% Mapped to "Intergenic" Regions
Mapped to Splice Junctions
Lane Number
Date of Run
Total Number of Reads (M)
Total Number of Reads that Pass Filtering (M)
Total Number of Reads that Passed Filtering and Aligned to Genome (M)
Total Number of Reads Mapped to Genes (M)
% Mapped to Genes
Total Number of Reads Mapped to High Conf Genes (M)
% Mapped to High confidence
Total Number of Reads Mapped to Low Conf Genes (M)
% Mapped to Low confidence
Total Number of Reads Mapped to MIRs (M)
% Mapped to MIRs
Total Number of Sequences Mapped to "Intergenic" Regions
% Mapped to "Intergenic" Regions
Mapped to Splice Junctions
Lane Number
Date of Run
Total Number of Reads (M)
Total Number of Reads that Pass Filtering (M)
Total Number of Reads that Passed Filtering and Aligned to Genome (M)
Total Number of Reads Mapped to Genes (M)
% Mapped to Genes
Total Number of Reads Mapped to High Conf Genes (M)
% Mapped to High confidence
Total Number of Reads Mapped to Low Conf Genes (M)
% Mapped to Low confidence
Total Number of Reads Mapped to MIRs (M)
% Mapped to MIRs
Total Number of Sequences Mapped to "Intergenic" Regions
% Mapped to "Intergenic" Regions
Mapped to Splice Junctions
Lane Number
Date of Run
Total Number of Reads (M)
Total Number of Reads that Pass Filtering (M)
Total Number of Reads that Passed Filtering and Aligned to Genome (M)
Total Number of Reads Mapped to Genes (M)
% Mapped to Genes
Total Number of Reads Mapped to High Conf Genes (M)
% Mapped to High confidence
Total Number of Reads Mapped to Low Conf Genes (M)
% Mapped to Low confidence
Total Number of Reads Mapped to MIRs (M)
% Mapped to MIRs
Total Number of Sequences Mapped to "Intergenic" Regions
% Mapped to "Intergenic" Regions
Mapped to Splice Junctions
Lane Number
Date of Run
Total Number of Reads (M)
Total Number of Reads that Pass Filtering (M)
Total Number of Reads that Passed Filtering and Aligned to Genome (M)
Total Number of Reads Mapped to Genes (M)
% Mapped to Genes
Total Number of Reads Mapped to High Conf Genes (M)
% Mapped to High confidence
Total Number of Reads Mapped to Low Conf Genes (M)
% Mapped to Low confidence
Total Number of Reads Mapped to MIRs (M)
% Mapped to MIRs
Total Number of Sequences Mapped to "Intergenic" Regions
% Mapped to "Intergenic" Regions
Mapped to Splice Junctions
Lane Number
Date of Run
Total Number of Reads (M)
Total Number of Reads that Pass Filtering (M)
Total Number of Reads that Passed Filtering and Aligned to Genome (M)
Total Number of Reads Mapped to Genes (M)
% Mapped to Genes
Total Number of Reads Mapped to High Conf Genes (M)
% Mapped to High confidence
Total Number of Reads Mapped to Low Conf Genes (M)
% Mapped to Low confidence
Total Number of Reads Mapped to MIRs (M)
% Mapped to MIRs
Total Number of Sequences Mapped to "Intergenic" Regions
% Mapped to "Intergenic" Regions
Mapped to Splice Junctions
Lane Number
Date of Run
Total Number of Reads (M)
Total Number of Reads that Pass Filtering (M)
Total Number of Reads that Passed Filtering and Aligned to Genome (M)
Total Number of Reads Mapped to Genes (M)
% Mapped to Genes
Total Number of Reads Mapped to High Conf Genes (M)
% Mapped to High confidence
Total Number of Reads Mapped to Low Conf Genes (M)
% Mapped to Low confidence
Total Number of Reads Mapped to MIRs (M)
% Mapped to MIRs
Total Number of Sequences Mapped to "Intergenic" Regions
% Mapped to "Intergenic" Regions
Mapped to Splice Junctions
Lane Number
Date of Run
Total Number of Reads (M)
Total Number of Reads that Pass Filtering (M)
Total Number of Reads that Passed Filtering and Aligned to Genome (M)
Total Number of Reads Mapped to Genes (M)
% Mapped to Genes
Total Number of Reads Mapped to High Conf Genes (M)
% Mapped to High confidence
Total Number of Reads Mapped to Low Conf Genes (M)
% Mapped to Low confidence
Total Number of Reads Mapped to MIRs (M)
% Mapped to MIRs
Total Number of Sequences Mapped to "Intergenic" Regions
% Mapped to "Intergenic" Regions
Mapped to Splice Junctions
Lane Number
Date of Run
Total Number of Reads (M)
Total Number of Reads that Pass Filtering (M)
Total Number of Reads that Passed Filtering and Aligned to Genome (M)
Total Number of Reads Mapped to Genes (M)
% Mapped to Genes
Total Number of Reads Mapped to High Conf Genes (M)
% Mapped to High confidence
Total Number of Reads Mapped to Low Conf Genes (M)
% Mapped to Low confidence
Total Number of Reads Mapped to MIRs (M)
% Mapped to MIRs
Total Number of Sequences Mapped to "Intergenic" Regions
% Mapped to "Intergenic" Regions
Mapped to Splice Junctions
Lane Number
Date of Run
Total Number of Reads (M)
Total Number of Reads that Pass Filtering (M)
Total Number of Reads that Passed Filtering and Aligned to Genome (M)
Total Number of Reads Mapped to Genes (M)
% Mapped to Genes
Total Number of Reads Mapped to High Conf Genes (M)
% Mapped to High confidence
Total Number of Reads Mapped to Low Conf Genes (M)
% Mapped to Low confidence
Total Number of Reads Mapped to MIRs (M)
% Mapped to MIRs
Total Number of Sequences Mapped to "Intergenic" Regions
% Mapped to "Intergenic" Regions
Mapped to Splice Junctions
