# Supplementary material for: Functional annotation of the transcriptome of Sorghum bicolor in response to osmotic stress and abscisic acid
Source: BMC Genomics. 2011 Oct 18;12:514. doi: 10.1186/1471-2164-12-514 (PMC3219791; doi:10.1186/1471-2164-12-514)
Supplement: Additional file 2 — Pearson correlation coefficients for roots and shoots across all runs [file 1471-2164-12-514-S2.XLSX]

## Sheet: Sheet1
Additional File 2: Pearson correlation coefficients for roots and shoots across all runs
A. Roots
ABA-Treated			PEG-Treated			H2O-Treated			NaOH-Treated
Run1	Run2	Run3	Run1	Run2	Run3	Run1	Run2	Run3	Run1	Run2	Run3
1	0.99	0.98	0.78	0.78	0.79	0.75	0.75	0.74	0.76	0.76	0.72	Run1	ABA-Treated
	1	0.99	0.79	0.8	0.8	0.77	0.78	0.75	0.77	0.79	0.73	Run2
		1	0.79	0.81	0.82	0.78	0.78	0.75	0.77	0.79	0.75	Run3
			1	0.99	0.98	0.95	0.95	0.95	0.95	0.93	0.94	Run1	PEG-Treated
				1	0.97	0.95	0.96	0.94	0.95	0.96	0.93	Run2
					1	0.95	0.95	0.95	0.95	0.94	0.96	Run3
						1	1	0.98	1	0.99	0.96	Run1	H2O-Treated
							1	0.98	0.99	0.99	0.96	Run2
								1	0.98	0.96	0.97	Run3
									1	0.99	0.96	Run1	NaOH-Treated
										1	0.93	Run2
											1	Run3
B. Shoots
ABA-Treated			PEG-Treated			H2O-Treated			NaOH-Treated
Run1	Run2	Run3	Run1	Run2	Run3	Run1	Run2	Run3	Run1	Run2	Run3
1	0.97	0.98	0.94	0.93	0.94	0.81	0.82	0.85	0.81	0.83	0.82	Run1	ABA-Treated
	1	0.99	0.95	0.96	0.96	0.8	0.85	0.86	0.79	0.88	0.83	Run2
		1	0.95	0.97	0.96	0.82	0.88	0.88	0.81	0.89	0.86	Run3
			1	0.96	0.99	0.91	0.9	0.92	0.9	0.92	0.91	Run1	PEG-Treated
				1	0.98	0.85	0.93	0.91	0.83	0.94	0.9	Run2
					1	0.91	0.93	0.95	0.89	0.95	0.93	Run3
						1	0.93	0.98	0.99	0.93	0.98	Run1	H2O-Treated
							1	0.98	0.92	0.99	0.98	Run2
								1	0.96	0.98	0.99	Run3
									1	0.91	0.97	Run1	NaOH-Treated
										1	0.97	Run2
											1	Run3
