# Supplementary material for: Functional annotation of the transcriptome of Sorghum bicolor in response to osmotic stress and abscisic acid
Source: BMC Genomics. 2011 Oct 18;12:514. doi: 10.1186/1471-2164-12-514 (PMC3219791; doi:10.1186/1471-2164-12-514)
Supplement: Additional file 3 — Differentially expressed genes in treatment vs. control roots and shoots based on a 2X sequencing depth. aConfidences refer to those assigned to the gene models by Patterson et. al [43]. bABI3VP1 - proteins containing a B3 domain and named after the founding members (ABA INSENSITIVE 3 and VIVIPAROUS1); AP2 - Apetela2-like proteins that contain one repeated AP2/ERF domain; AP2-EREBP - Apetela2 and Ethylene-responsive element binding proteins containing two repeated AP2/ERF domains; ARF - auxin response factor family members; ARR-B - members of the type-B phospho-accepting response regulator family; AUX/IAA - auxin/indole-3-acetic acid family members controlled by auxin-responsive elements (AuxREs); B3 - Superfamily that encompasses the auxin response factor family, and the LAV, RAV and REM family containing an ~110 amino acid region called the B3 domain; bHLH - basic helix-loop-helix protein; bZIP - basic leucine zipper protein; C2C2-CO-like - similar to "CO-like"; C2C2-Dof - proteins containing DNA-binding with one finger domain and a highly conserved DNA-binding domain, which includes a single C2-C2 zinc finger; C2C2-GATA - GATA-binding proteins containing one or two highly conserved zinc finger DNA-binding domains; C2C2-YABBY - proteins containing a C2C2 zinc finger-like domain towards the amino terminus and a helix-loop-helix (YABBY) domain; C2H2 - proteins containing zinc finger domains with a secondary structure stabilized by a zinc ion bound to the Cys and His residues of the finger; C3H - proteins containing a Cys3His zinc finger domain; CCAAT - proteins contained within the NF-A complex that recognize CCAAT box motifs; CCAAT-HAP2 - HAP2 proteins of the heterotrimeric CCAAT-box-binding complex (HAP2, HAP3, and HAP5); CO-like - CONSTANS-like proteins, containing both a zinc-finger and CCT (CO, CO-like, TOC1) domain; CPP - cysteine-rich polycomb-like proteins containing one or two Cys-rich domains; DBB - proteins containing double B-box zinc finger domains; Dof [file 1471-2164-12-514-S3.XLSX]

## Sheet: Roots_ABA_vs_NaOH
Additional File 3: Differentially expressed genes in treatment vs. control roots and shoots based on a 2x sequencing depth
Differentially expressed genes in ABA vs. NaOH roots based on a 2x sequencing depth
DE gene	Fold Change (log2)	Confidencea	Specificity	Transcription Factor Familyb	JGI Description	Directionality
Sb09g003960.1	37.5169	high			weakly similar to Chromosome chr7 scaffold_42; whole genome shotgun sequence	upregulated
Sb02g010080.1	36.4453	high			similar to Hydrophobic LEA-like protein	upregulated
Sb03g011090.1	35.7419	high			similar to Putative uncharacterized protein	upregulated
Sb02g013190.1	35.446	high			similar to Putative uncharacterized protein	upregulated
Sb03g040910.1	34.7408	high			similar to Putative uncharacterized protein	upregulated
Sb03g011080.1	34.7155	high			weakly similar to Putative uncharacterized protein	upregulated
Sb07g000625.1	34.435	high	Specific for ABA vs. NaOH root up		similar to Putative uncharacterized protein	upregulated
Sb07g021840.1	34.4231	high			similar to Putative uncharacterized protein	upregulated
Sb03g029390.1	33.5392	high			similar to Little protein 1	upregulated
Sb03g033010.1	33.3425	high	Specific for ABA vs. NaOH root up		similar to Putative uncharacterized protein	upregulated
Sb01g030345.1	33.2937	high			similar to EC protein homolog	upregulated
Sb01g018430.1	32.678	high			similar to Aquaporin TIP3-1	upregulated
Sb03g033490.1	32.4978	high			similar to Putative uncharacterized protein	upregulated
Sb01g046490.1	32.4084	high			similar to Rab28 protein	upregulated
Sb01g036205.1	32.3877	high			Predicted protein	upregulated
Sb04g027580.1	32.383	high	Specific for ABA vs. NaOH root up		Predicted protein	upregulated
Sb08g005220.1	32.2462	high			similar to Expressed protein	upregulated
Sb05g003420.1	31.6581	high	Specific for ABA vs. NaOH root up	bZIP	similar to Putative uncharacterized protein	upregulated
Sb06g019810.1	31.3058	high	Specific for ABA vs. NaOH root up		similar to Putative uncharacterized protein	upregulated
Sb02g028010.1	31.0474	high	Specific for ABA vs. NaOH root up		similar to Os09g0482600 protein	upregulated
Sb05g006660.1	30.4656	low	Specific for ABA vs. NaOH root up		similar to Homeodomain protein	upregulated
Sb10g025780.1	29.9732	high	Specific for ABA vs. NaOH root up		similar to Putative uncharacterized protein	upregulated
Sb01g017695.1	14.2373	high			similar to Expressed protein	upregulated
Sb07g023790.1	13.4249	high			similar to Proline-rich protein precursor	upregulated
Sb01g009730.1	13.3781	high			similar to Putative uncharacterized protein OJ1499_D04.17	upregulated
Sb01g046000.1	13.0727	high			similar to Putative uncharacterized protein	upregulated
Sb04g009370.1	12.8705	high	Specific for ABA vs. NaOH root up		similar to Putative uncharacterized protein	upregulated
Sb03g001130.1	12.866	high			similar to Putative uncharacterized protein P0492F05.31	upregulated
Sb07g015410.1	12.7963	high			similar to Putative uncharacterized protein	upregulated
Sb06g013760.1	12.7466	high			similar to OSIGBa0148P16.6 protein	upregulated
Sb03g034280.1	12.0333	high			similar to Oxidoreductase precursor	upregulated
Sb05g020290.1	11.9388	high			similar to Expressed protein	upregulated
Sb01g035490.1	11.6048	high	Specific for ABA vs. NaOH root up		similar to MtN3/saliva family protein; expressed	upregulated
Sb09g027110.1	11.4948	high			similar to Late embryogenesis abundant protein; group 3	upregulated
Sb03g012500.1	11.4326	high			similar to Putative uncharacterized protein	upregulated
Sb01g038670.1	10.9802	high			similar to Putative uncharacterized protein	upregulated
Sb01g033920.1	10.819	high			weakly similar to Expressed protein	upregulated
Sb05g005980.1	10.731	high			similar to Transmembrane amino acid transporter protein	upregulated
Sb09g023250.1	10.6552	high			similar to Aldose reductase	upregulated
Sb09g002150.1	10.5017	high			similar to Putative uncharacterized protein	upregulated
Sb05g006010.1	10.4914	high	Specific for ABA vs. NaOH root up		similar to Transmembrane amino acid transporter protein	upregulated
Sb01g014300.1	10.4277	high			similar to Putative WD-40 domain protein	upregulated
Sb06g028110.1	10.3818	high			weakly similar to OSIGBa0152L12.7 protein	upregulated
Sb01g029930.1	10.2527	high			similar to Putative uncharacterized protein	upregulated
Sb03g032380.1	10.2001	high			similar to WSI18 protein induced by water stress	upregulated
Sb06g013990.1	10.1329	high	Specific for ABA vs. NaOH root up		similar to OSIGBa0132D06.5 protein	upregulated
Sb01g036330.1	10.0315	high			similar to Os03g0332500 protein	upregulated
Sb04g017790.1	10.0219	high			similar to Putative uncharacterized protein	upregulated
Sb01g002860.1	9.90314	high	Specific for ABA vs. NaOH root up		similar to Os03g0824600 protein	upregulated
Sb03g021040.1	9.56188	high			similar to Sterol desaturase family protein; expressed	upregulated
Sb08g009120.1	9.44207	high			similar to Expressed protein	upregulated
Sb02g040650.1	9.44047	high	Specific for ABA vs. NaOH root up		similar to 1-Cys peroxiredoxin PER1	upregulated
Sb03g002360.1	9.29973	high	Specific for ABA vs. NaOH root up		similar to Putative uncharacterized protein	upregulated
Sb01g036790.1	9.15952	high			similar to Late embryogenesis abundant protein 1	upregulated
Sb03g001880.1	9.08704	high	Specific for ABA vs. NaOH root up		similar to Putative uncharacterized protein	upregulated
Sb01g003260.1	8.91739	high			similar to Actin-depolymerizing factor 3	upregulated
Sb10g000930.1	8.89708	high			similar to Putative uncharacterized protein OSJNBa0004I20.22	upregulated
Sb02g034590.1	8.76575	high			similar to Putative aconitate hydratase; cytoplasmic	upregulated
Sb06g001960.1	8.71834	high	Specific for ABA vs. NaOH root up		similar to Putative uncharacterized protein	upregulated
Sb06g033100.1	8.70413	high	Specific for ABA vs. NaOH root up		weakly similar to H0801D08.17 protein	upregulated
Sb01g010080.1	8.69228	high			similar to Putative uncharacterized protein	upregulated
Sb09g023040.1	8.67857	high			similar to Putative uncharacterized protein	upregulated
Sb06g019610.1	8.65611	high			similar to OSIGBa0150F01.9 protein	upregulated
Sb10g025710.1	8.61481	high			similar to Putative uncharacterized protein P0453H04.30	upregulated
Sb06g024000.1	8.49945	high		HB, HD-ZIP, Homeobox	similar to H0501D11.4 protein	upregulated
Sb02g026600.1	8.37574	high			similar to Abscisic acid 8'-hydroxylase 3	upregulated
Sb05g022640.1	8.36195	high			Predicted protein	upregulated
Sb08g018660.1	8.34411	high			similar to Expressed protein	upregulated
Sb04g031810.1	8.3138	high			similar to Os05g0569500 protein	upregulated
Sb07g007690.1	8.31215	high			similar to Putative uncharacterized protein	upregulated
Sb04g006890.1	8.23826	high	Specific for ABA vs. NaOH root up		similar to Putative uncharacterized protein	upregulated
Sb06g022090.1	8.22668	high			Predicted protein	upregulated
Sb04g023400.1	8.22446	high	Specific for ABA vs. NaOH root up		similar to Quinone reductase 2	upregulated
Sb10g008820.1	8.22161	high			similar to Putative uncharacterized protein	upregulated
Sb05g001440.1	8.21237	high			weakly similar to Expressed protein	upregulated
Sb01g039390.1	8.13136	high			similar to Heat shock cognate 70 kDa protein	upregulated
Sb05g022650.1	8.11206	high	Specific for ABA vs. NaOH root up		similar to Root hair defective 3 GTP-binding protein containing protein; expressed	upregulated
Sb04g004100.1	8.08074	high			similar to Putative uncharacterized protein	upregulated
Sb03g029890.1	8.0592	high			similar to Protein phosphatase 2C-like	upregulated
Sb01g031360.1	8.00505	high			similar to Os07g0582400 protein	upregulated
Sb06g034080.1	7.99986	high			similar to Os04g0691900 protein	upregulated
Sb03g046650.1	7.95343	high			weakly similar to Putative uncharacterized protein	upregulated
Sb01g048120.1	7.79454	high			similar to Expressed protein	upregulated
Sb10g012265.1	7.75786	high			similar to Putative uncharacterized protein	upregulated
Sb09g003150.1	7.72341	high			similar to Glucose and ribitol dehydrogenase homolog	upregulated
Sb06g002800.1	7.67742	high	Specific for ABA vs. NaOH root up		similar to OSIGBa0132G14.3 protein	upregulated
Sb02g025510.1	7.5951	high	Specific for ABA vs. NaOH root up		similar to Endosperm tissue precursor	upregulated
Sb09g029350.1	7.59278	high	Specific for ABA vs. NaOH root up		similar to Putative uncharacterized protein	upregulated
Sb06g001720.1	7.59234	high	Specific for ABA vs. NaOH root up		Predicted protein	upregulated
Sb01g019850.1	7.56373	high			similar to Beta-amylase	upregulated
Sb07g022990.1	7.55305	high	Specific for ABA vs. NaOH root up		similar to Abscisic acid 8'-hydroxylase 2	upregulated
Sb01g039890.1	7.55188	high			similar to Putative uncharacterized protein	upregulated
Sb06g004280.1	7.53262	high			similar to OSIGBa0139I12.3 protein	upregulated
Sb01g037560.1	7.53103	high			similar to Mitochondrial import inner membrane translocase subunit Tim17/Tim22/Tim23 family protein; putative; expressed	upregulated
Sb03g036040.1	7.46488	high			similar to Homocysteine S-methyltransferase 4	upregulated
Sb06g018710.1	7.3987	high	Specific for ABA vs. NaOH root up	EIL	similar to OSJNBa0036B21.5 protein	upregulated
Sb03g036980.1	7.38831	high			similar to Os01g0794400 protein	upregulated
Sb06g033420.1	7.32167	high			similar to Putative uncharacterized protein OSJNBb0004A06.18	upregulated
Sb02g042580.1	7.23619	high	Specific for ABA vs. NaOH root up		similar to Putative uncharacterized protein	upregulated
Sb03g043410.1	7.11094	high			similar to Putative uncharacterized protein P0470A12.6	upregulated
Sb09g029080.1	7.08418	high			similar to Putative uncharacterized protein	upregulated
Sb06g026900.1	7.02915	high			similar to OSJNBa0086O06.12 protein	upregulated
Sb04g033380.1	6.98167	high		HB, HD-ZIP, Homeobox	similar to Putative uncharacterized protein	upregulated
Sb03g039870.1	6.93809	high			similar to Os01g0848900 protein	upregulated
Sb10g008080.1	6.93494	high	Specific for ABA vs. NaOH root up		similar to Glutathione S-transferase	upregulated
Sb10g021810.1	6.86652	high	Specific for ABA vs. NaOH root up		similar to Protodermal factor-like	upregulated
Sb01g004490.1	6.86648	high			similar to 39 kDa EF-Hand containing protein; putative; expressed	upregulated
Sb02g007990.1	6.86462	high			similar to Putative uncharacterized protein	upregulated
Sb02g018540.1	6.82271	high	Specific for ABA vs. NaOH root up		similar to Os09g0278000 protein	upregulated
Sb03g001170.1	6.73936	high			similar to Os01g0225600 protein	upregulated
Sb03g006870.1	6.73152	high			similar to Heat shock protein 17.2	upregulated
Sb10g003700.1	6.6972	high			weakly similar to Dehydrin	upregulated
Sb07g026340.1	6.64394	high			similar to Os08g0529300 protein	upregulated
Sb03g030050.1	6.63507	high			similar to ABRE-binding factor BZ-1	upregulated
Sb06g016510.1	6.59071	high			similar to Chitinase	upregulated
Sb01g036420.1	6.57475	high			similar to 2;3-bisphosphoglycerate-independent phosphoglycerate mutase; putative	upregulated
Sb04g016960.1	6.47323	high			similar to Putative uncharacterized protein	upregulated
Sb03g025770.1	6.4636	high		HSF	similar to Heat shock transcription factor HSF8-like	upregulated
Sb04g031805.1	6.46004	high	Specific for ABA vs. NaOH root up		similar to Mechanosensitive ion channel domain-containing protein-like	upregulated
Sb03g002620.1	6.44081	high	Specific for ABA vs. NaOH root up		similar to Metallothionein	upregulated
Sb01g047450.1	6.41822	high	Specific for ABA vs. NaOH root up	MYB	similar to Myb-like DNA-binding domain containing protein	upregulated
Sb09g018630.1	6.38213	high			similar to Putative uncharacterized protein	upregulated
Sb03g024850.1	6.36267	high			similar to Os01g0556700 protein	upregulated
Sb01g011370.1	6.30712	high	Specific for ABA vs. NaOH root up		similar to Putative uncharacterized protein	upregulated
Sb01g035840.1	6.24857	high			similar to MtN3/saliva family protein; expressed	upregulated
Sb07g021895.1	6.19162	high	Specific for ABA vs. NaOH root up		similar to Putative uncharacterized protein	upregulated
Sb04g036350.1	6.17472	high			similar to P-(S)-hydroxymandelonitrile lyase precursor (EC 4.1.2.11) (Hydroxynitrile lyase) (HNL)	upregulated
Sb02g022090.1	6.15765	high			similar to Os09g0325700 protein	upregulated
Sb09g019130.1	6.15743	high	Specific for ABA vs. NaOH root up		similar to Putative NAD kinase 3	upregulated
Sb08g021750.1	6.13711	high			Predicted protein	upregulated
Sb05g000440.1	6.11898	high			similar to Glutamine-dependent asparagine synthetase	upregulated
Sb06g027890.1	6.11609	high	Specific for ABA vs. NaOH root up		Predicted protein	upregulated
Sb04g028400.1	6.00382	high			similar to Os02g0740500 protein	upregulated
Sb03g033310.1	5.981	high	Specific for ABA vs. NaOH root up		similar to Putative uncharacterized protein P0042A10.2	upregulated
Sb08g007300.1	5.93454	high			similar to Glutathione-S-transferase 19E50	upregulated
Sb09g001210.1	5.88468	high			similar to Chitinase	upregulated
Sb03g029830.1	5.83749	high			similar to Os01g0654400 protein	upregulated
Sb03g040900.1	5.8371	high			similar to Fructose-1;6-bisphosphatase; cytosolic	upregulated
Sb01g004080.1	5.80655	high	Specific for ABA vs. NaOH root up	bZIP	similar to ABRE-binding factor Embp-2	upregulated
Sb04g026210.1	5.77829	high	Specific for ABA vs. NaOH root up	MYB	similar to Putative uncharacterized protein	upregulated
Sb03g028870.1	5.77445	high			similar to YZ1	upregulated
Sb10g001190.1	5.77192	high			similar to Ozone-responsive stress-related protein-like	upregulated
Sb04g035130.1	5.74628	high			similar to Putative uncharacterized protein	upregulated
Sb02g040040.1	5.7327	high	Specific for ABA vs. NaOH root up		similar to Putative uncharacterized protein OJ1339_F05.142	upregulated
Sb09g018420.1	5.71213	high			similar to Dehydrin DHN1	upregulated
Sb05g007030.1	5.69634	high			similar to Putative uncharacterized protein	upregulated
Sb05g006665.1	5.6938	low	Specific for ABA vs. NaOH root up		similar to Homeodomain transcription factor	upregulated
Sb01g019590.1	5.6819	high	Specific for ABA vs. NaOH root up		similar to CER1 protein; putative; expressed	upregulated
Sb09g022150.1	5.67187	low	Specific for ABA vs. NaOH root up		Predicted protein	upregulated
Sb02g039980.1	5.59799	high			similar to Putative uncharacterized protein	upregulated
Sb10g021610.1	5.57914	high			similar to Peroxidase precursor	upregulated
Sb02g022095.1	5.57064	low			Predicted protein	upregulated
Sb08g020020.1	5.54286	high			similar to Transducin family protein; putative; expressed	upregulated
Sb08g003500.1	5.53456	high	Specific for ABA vs. NaOH root up	bZIP	similar to DNA-binding factor of bZIP class	upregulated
Sb04g034080.1	5.49428	high	Specific for ABA vs. NaOH root up		similar to Putative uncharacterized protein	upregulated
Sb09g022410.1	5.46656	high			similar to Putative uncharacterized protein	upregulated
Sb10g028640.1	5.46266	high			similar to Os06g0698300 protein	upregulated
Sb02g006320.1	5.45313	high			similar to Alkaline alpha galactosidase 1	upregulated
Sb09g022160.1	5.42017	high	Specific for ABA vs. NaOH root up		weakly similar to Chromosome undetermined scaffold_222; whole genome shotgun sequence	upregulated
Sb07g003720.1	5.41763	high			similar to Putative uncharacterized protein	upregulated
Sb06g021230.1	5.39497	high			similar to Chitinase-B1	upregulated
Sb08g002950.1	5.37623	high			similar to AT3g10020/T22K18_16	upregulated
Sb02g034660.1	5.27365	high	Specific for ABA vs. NaOH root up		similar to Protein phosphatase type 2C	upregulated
Sb01g001250.1	5.2393	high			similar to Putative regulatory protein	upregulated
Sb05g007240.1	5.23686	high	Specific for ABA vs. NaOH root up		similar to Putative uncharacterized protein	upregulated
Sb03g035570.1	5.19716	high	Specific for ABA vs. NaOH root up		similar to Serpin-like	upregulated
Sb01g033820.1	5.19563	high			similar to WD domain; G-beta repeat containing protein	upregulated
Sb03g037780.1	5.18123	high	Specific for ABA vs. NaOH root up		similar to Os01g0930800 protein	upregulated
Sb02g040520.1	5.17574	high			similar to Putative cytochrome P450	upregulated
Sb07g000280.1	5.08185	high	Specific for ABA vs. NaOH root up		similar to Putative uncharacterized protein	upregulated
Sb07g021890.1	5.07525	high	Specific for ABA vs. NaOH root up		similar to Peptidyl-prolyl cis-trans isomerase	upregulated
Sb02g001460.1	5.07434	high			similar to Slr1753 protein	upregulated
Sb01g050670.1	5.07309	high			similar to Oleosin	upregulated
Sb04g033200.1	5.05283	high	Specific for ABA vs. NaOH root up		similar to Putative uncharacterized protein	upregulated
Sb10g003730.1	5.03558	high	Specific for ABA vs. NaOH root up		similar to Os06g0152700 protein	upregulated
Sb09g025900.1	5.03513	high			similar to Heat shock protein 101	upregulated
Sb03g037340.1	5.0131	high			similar to Putative uncharacterized protein	upregulated
Sb06g026500.1	4.99409	high		MYB-related	similar to OSJNBa0088A01.20 protein	upregulated
Sb01g013840.1	4.98136	high	Specific for ABA vs. NaOH root up		similar to TPR Domain containing protein; expressed	upregulated
Sb01g033640.1	4.95754	high	Specific for ABA vs. NaOH root up		similar to Hydrolase; alpha/beta fold family protein; putative; expressed	upregulated
Sb10g001180.1	4.94405	high			weakly similar to Putative uncharacterized protein	upregulated
Sb10g021800.1	4.90969	high		HSF	similar to Os06g0553100 protein	upregulated
Sb09g022100.1	4.90385	high			similar to Putative sugar transporter	upregulated
Sb02g025160.1	4.85603	low			similar to Major ampullate spidroin 2-2	upregulated
Sb01g002630.1	4.84639	high			similar to Mannan endo-1;4-beta-mannosidase 3 precursor	upregulated
Sb06g001260.1	4.7795	high			similar to Putative glutaryl-CoA dehydrogenase	upregulated
Sb09g027600.1	4.7622	high			similar to Putative uncharacterized protein	upregulated
Sb03g033750.1	4.74658	high		HSF	similar to Putative heat shock transcription factor 8	upregulated
Sb03g039880.1	4.7398	high			similar to Non-specific lipid-transfer protein	upregulated
Sb03g003530.1	4.72933	high			similar to 17.8 kDa class II heat shock protein	upregulated
Sb07g021360.1	4.66369	high	Specific for ABA vs. NaOH root up	Uncategorized	weakly similar to Zinc finger A20 and AN1 domain-containing stress-associated protein 12	upregulated
Sb07g003430.1	4.58642	high	Specific for ABA vs. NaOH root up		weakly similar to Putative uncharacterized protein	upregulated
Sb10g007670.1	4.56831	high			similar to Os06g0220000 protein	upregulated
Sb02g023630.1	4.56142	high			similar to Os09g0378700 protein	upregulated
Sb04g021000.1	4.53508	high			similar to Putative uncharacterized protein	upregulated
Sb01g048490.1	4.515	high			similar to Gb|AAD32907.1	upregulated
Sb04g036890.1	4.47313	high	Specific for ABA vs. NaOH root up		weakly similar to Putative uncharacterized protein	upregulated
Sb06g029100.1	4.39673	high	Specific for ABA vs. NaOH root up		similar to OSIGBa0148A10.2 protein	upregulated
Sb07g004680.1	4.39515	high	Specific for ABA vs. NaOH root up		similar to Os12g0240900 protein	upregulated
Sb03g028250.1	4.37648	high	Specific for ABA vs. NaOH root up		similar to Phytochrome / protein kinase-like	upregulated
Sb06g025640.1	4.36583	high	Specific for ABA vs. NaOH root up		similar to ALMT3	upregulated
Sb01g019210.1	4.35866	high	Specific for ABA vs. NaOH root up		similar to Putative uncharacterized protein	upregulated
Sb04g034630.1	4.32914	high	Specific for ABA vs. NaOH root up		similar to Universal stress protein / early nodulin ENOD18-like	upregulated
Sb03g039550.1	4.3058	high	Specific for ABA vs. NaOH root up	WRKY	similar to WRKY transcription factor 56	upregulated
Sb03g043420.1	4.29933	high			similar to Putative uncharacterized protein	upregulated
Sb06g025980.1	4.28067	high	Specific for ABA vs. NaOH root up		similar to OSIGBa0147H17.8 protein	upregulated
Sb03g037720.1	4.20576	high			similar to Permatin precursor	upregulated
Sb02g024830.1	4.19423	high			weakly similar to Putative uncharacterized protein	upregulated
Sb02g000970.1	4.18418	high	Specific for ABA vs. NaOH root up		similar to UDP-glucose dehydrogenase	upregulated
Sb04g021630.1	4.18011	high			similar to Poly [ADP-ribose] polymerase 3 (EC 2.4.2.30) (PARP-3) (ADPRT 3) (NAD(+) ADP-ribosyltransferase 3)	upregulated
Sb09g026130.1	4.17586	high			similar to Putative uncharacterized protein	upregulated
Sb03g006090.1	4.17226	high	Specific for ABA vs. NaOH root up		similar to Metallothionein-like protein	upregulated
Sb08g002680.1	4.15669	high			similar to Non-specific lipid-transfer protein 2 precursor	upregulated
Sb10g006180.1	4.14913	high	Specific for ABA vs. NaOH root up		similar to Hypro1	upregulated
Sb10g019620.1	4.14501	high	Specific for ABA vs. NaOH root up		weakly similar to Putative uncharacterized protein	upregulated
Sb03g028200.1	4.12421	high			weakly similar to Putative uncharacterized protein	upregulated
Sb08g016390.1	4.12228	high			similar to Iron-deficiency specific clone No.3	upregulated
Sb05g016880.1	4.08954	high			similar to Uncharacterized plant-specific domain TIGR01627 family protein; expressed	upregulated
Sb03g027330.1	4.05158	high	Specific for ABA vs. NaOH root up		similar to Heat shock-like protein	upregulated
Sb06g021240.1	4.04614	high			similar to Chitinase-B1	upregulated
Sb04g033520.1	4.04513	high	Specific for ABA vs. NaOH root up		similar to Vacuolar processing enzyme 1	upregulated
Sb05g005480.1	4.0335	high			similar to Os01g0957800 protein	upregulated
Sb07g007500.1	4.0232	high			similar to OSIGBa0118P15.3 protein	upregulated
Sb04g024610.1	4.00978	high			weakly similar to Putative uncharacterized protein OSJNBa0016G10.17	upregulated
Sb09g006050.1	4.00232	high		C3H	similar to Putative uncharacterized protein	upregulated
Sb02g036440.1	4.00066	high			similar to Putative uncharacterized protein	upregulated
Sb01g000510.1	3.96361	high	Specific for ABA vs. NaOH root up		Predicted protein	upregulated
Sb09g002310.1	3.92377	high	Specific for ABA vs. NaOH root up		weakly similar to Putative uncharacterized protein	upregulated
Sb02g004380.1	3.87501	high			similar to Os07g0178800 protein	upregulated
Sb08g002690.1	3.87277	high			similar to Non-specific lipid-transfer protein 1 precursor	upregulated
Sb02g025640.1	3.82337	high			similar to Os09g0437500 protein	upregulated
Sb01g008730.1	3.80974	high			similar to Alcohol dehydrogenase 1	upregulated
Sb01g004130.1	3.80872	high	Specific for ABA vs. NaOH root up		similar to Putative raffinose synthase or seed imbibition protein	upregulated
Sb02g042840.1	3.79647	high			similar to Plasma membrane-bound peroxidase 2b	upregulated
Sb03g009110.1	3.79471	high	Specific for ABA vs. NaOH root up		similar to Putative uncharacterized protein	upregulated
Sb10g028480.1	3.7759	high			similar to Putative peroxidase ATP8a	upregulated
Sb04g008300.1	3.76962	high		HSF	similar to Putative uncharacterized protein	upregulated
Sb10g027460.1	3.74908	high			similar to Putative uncharacterized protein	upregulated
Sb06g014400.1	3.7469	high	Specific for ABA vs. NaOH root up		similar to Heat shock 70 kDa protein	upregulated
Sb05g022960.1	3.74563	high			similar to Pathogenesis-related protein	upregulated
Sb06g024545.1	3.73845	high			Predicted protein	upregulated
Sb03g044540.1	3.72963	high	Specific for ABA vs. NaOH root up		similar to Sec14 like protein	upregulated
Sb01g047550.1	3.7211	high			similar to Expressed protein	upregulated
Sb01g043980.1	3.71154	high			similar to Cupin family protein; expressed	upregulated
Sb07g028370.1	3.71125	high			similar to Putative uncharacterized protein	upregulated
Sb01g035890.1	3.70516	high			similar to Sucrose synthase 3	upregulated
Sb08g014070.1	3.70094	high			similar to ABA-responsive protein; putative; expressed	upregulated
Sb04g009670.1	3.69874	high			similar to Putative uncharacterized protein	upregulated
Sb10g001940.1	3.69442	high			similar to Pathogenesis-related protein PRMS precursor	upregulated
Sb03g011240.1	3.69375	high			similar to Major facilitator superfamily antiporter	upregulated
Sb04g032030.1	3.66078	high			similar to Putative uncharacterized protein	upregulated
Sb04g008850.1	3.64294	high	Specific for ABA vs. NaOH root up		similar to Os02g0247800 protein	upregulated
Sb09g029300.1	3.62899	high			weakly similar to Putative uncharacterized protein	upregulated
Sb03g031950.1	3.61659	high			similar to Phosphoethanolamine N-methyltransferase	upregulated
Sb04g009690.1	3.6043	high			Predicted protein	upregulated
Sb03g031390.1	3.57814	high	Specific for ABA vs. NaOH root up		similar to Os01g0683700 protein	upregulated
Sb03g036290.1	3.56679	high	Specific for ABA vs. NaOH root up		similar to Putative uncharacterized protein P0413G02.35	upregulated
Sb05g017940.1	3.56529	high			similar to HVA22-like protein e; putative; expressed	upregulated
Sb01g037670.1	3.56312	high		MYB	similar to Yellow seed1	upregulated
Sb02g019550.1	3.54314	high	Specific for ABA vs. NaOH root up		similar to GDSL-lipase-like	upregulated
Sb07g022670.1	3.51384	high			similar to GAD1	upregulated
Sb04g032250.1	3.511	high			similar to Dehydrin	upregulated
Sb09g020240.1	3.50489	high			similar to Putative uncharacterized protein	upregulated
Sb02g037590.1	3.47398	high	Specific for ABA vs. NaOH root up		similar to Os07g0582400 protein	upregulated
Sb01g048280.1	3.46272	high			similar to Catalase isozyme 2	upregulated
Sb01g005110.1	3.43662	high	Specific for ABA vs. NaOH root up	AUX/IAA	similar to Auxin-responsive protein IAA14	upregulated
Sb02g004300.1	3.4335	high			similar to Putative uncharacterized protein	upregulated
Sb01g018190.1	3.42932	high			similar to Os10g0497900 protein	upregulated
Sb04g024090.1	3.40854	high			similar to Putative RCH2 protein	upregulated
Sb04g026720.1	3.40579	high	Specific for ABA vs. NaOH root up		similar to Putative uncharacterized protein	upregulated
Sb05g024160.1	3.39497	high			similar to Putative 14-3-3-like protein GF14-H	upregulated
Sb06g003350.1	3.37744	high	Specific for ABA vs. NaOH root up		similar to Os05g0304900 protein	upregulated
Sb10g023600.1	3.37223	high	Specific for ABA vs. NaOH root up	AP2-EREBP, ERF	similar to Putative uncharacterized protein	upregulated
Sb02g024780.1	3.35446	high			similar to Putative uncharacterized protein	upregulated
Sb01g032250.1	3.34776	high			similar to Diacylglycerol kinase 1; putative	upregulated
Sb06g026180.1	3.34497	high	Specific for ABA vs. NaOH root up		weakly similar to H0404F02.10 protein	upregulated
Sb02g005380.1	3.3415	high	Specific for ABA vs. NaOH root up		similar to 1-deoxy-D-xylulose 5-phosphate synthase	upregulated
Sb07g019840.1	3.33444	high			similar to Putative uncharacterized protein	upregulated
Sb10g007690.1	3.26834	high			similar to Os02g0756800 protein	upregulated
Sb04g038290.1	3.26598	high	Specific for ABA vs. NaOH root up		similar to Chromosome chr1 scaffold_22; whole genome shotgun sequence	upregulated
Sb01g047640.1	3.26038	high	Specific for ABA vs. NaOH root up		similar to Cytochrome P450 family protein; expressed	upregulated
Sb01g013550.1	3.24012	high			similar to Putative uncharacterized protein	upregulated
Sb03g005490.1	3.23769	high			similar to Putative uncharacterized protein	upregulated
Sb01g018410.1	3.23416	high			similar to Putative alpha-galactosidase	upregulated
Sb06g024120.1	3.22793	high	Specific for ABA vs. NaOH root up		similar to OSJNBb0103I08.20 protein	upregulated
Sb05g007135.1	3.21541	high	Specific for ABA vs. NaOH root up	AP2-EREBP, ERF	similar to AP2 domain; putative	upregulated
Sb02g039590.1	3.21	high	Specific for ABA vs. NaOH root up		similar to Putative uncharacterized protein	upregulated
Sb03g035740.1	3.2014	high	Specific for ABA vs. NaOH root up		similar to Putative uncharacterized protein B1143G03.16	upregulated
Sb10g007630.1	3.20055	high	Specific for ABA vs. NaOH root up		similar to Putative uncharacterized protein	upregulated
Sb04g020660.1	3.19779	high	Specific for ABA vs. NaOH root up		weakly similar to Putative uncharacterized protein	upregulated
Sb07g021660.1	3.18822	high	Specific for ABA vs. NaOH root up		similar to Putative uncharacterized protein	upregulated
Sb04g036850.1	3.17359	high	Specific for ABA vs. NaOH root up		Predicted protein	upregulated
Sb03g001320.1	3.16586	high	Specific for ABA vs. NaOH root up		similar to Putative uncharacterized protein	upregulated
Sb03g043900.1	3.16418	high	Specific for ABA vs. NaOH root up		similar to Sucrose-phosphate synthase	upregulated
Sb03g007420.1	3.16129	high			weakly similar to Putative uncharacterized protein	upregulated
Sb04g004530.1	3.15905	high			similar to Auxin responsive protein-like	upregulated
Sb04g030660.1	3.13537	high			similar to Abscisic acid 8'-hydroxylase 1	upregulated
Sb03g007180.1	3.13207	high	Specific for ABA vs. NaOH root up		similar to Putative uncharacterized protein	upregulated
Sb10g024850.1	3.12853	high			similar to Putative uncharacterized protein OSJNBa0019I19.14	upregulated
Sb10g007090.1	3.11787	high		bZIP	similar to Putative uncharacterized protein	upregulated
Sb01g032980.1	3.0955	high	Specific for ABA vs. NaOH root up		similar to Putative 3-beta hydroxysteroid dehydrogenase/isomerase	upregulated
Sb06g022880.1	3.09541	high	Specific for ABA vs. NaOH root up		similar to OSIGBa0131L05.13 protein	upregulated
Sb02g003720.1	3.09383	high			similar to Putative uncharacterized protein	upregulated
Sb09g026865.1	3.09224	high			similar to Chromosome chr9 scaffold_7; whole genome shotgun sequence	upregulated
Sb01g030550.1	3.09026	high			similar to Putative uncharacterized protein	upregulated
Sb09g025840.1	3.08107	high	Specific for ABA vs. NaOH root up		similar to Putative uncharacterized protein	upregulated
Sb04g000250.1	3.07952	high			weakly similar to Putative uncharacterized protein	upregulated
Sb01g030270.1	3.07841	high	Specific for ABA vs. NaOH root up		similar to Mucin-like protein	upregulated
Sb06g021260.1	3.07816	high			similar to Endochitinase A precursor	upregulated
Sb07g026380.1	3.07677	high			similar to Putative uncharacterized protein	upregulated
Sb10g021690.1	3.06723	high			similar to Os06g0549900 protein	upregulated
Sb01g010270.1	3.05917	high			similar to Glutamine synthetase root isozyme 2	upregulated
Sb09g000790.1	3.02039	high	Specific for ABA vs. NaOH root up		similar to Nodulin; putative; expressed	upregulated
Sb09g026860.1	3.0201	high			similar to Os05g0537400 protein	upregulated
Sb01g039850.1	3.01113	high			similar to Fringe protein; putative; expressed	upregulated
Sb06g025570.1	3.01036	high			similar to Polyphenol oxidase	upregulated
Sb03g024890.1	2.99224	high			similar to Putative uncharacterized protein B1110C07.46	upregulated
Sb09g023370.1	2.98758	high	Specific for ABA vs. NaOH root up		similar to Os05g0476400 protein	upregulated
Sb02g005120.1	2.98115	high	Specific for ABA vs. NaOH root up		similar to Putative nodule-specific protein	upregulated
Sb08g007310.1	2.97848	high			similar to Glutathione-S-transferase 19E50	upregulated
Sb07g023150.1	2.97639	high			weakly similar to Putative uncharacterized protein	upregulated
Sb03g039630.1	2.96547	high			similar to Putative uncharacterized protein	upregulated
Sb09g020280.1	2.96243	high			similar to Putative uncharacterized protein	upregulated
Sb01g036580.1	2.95944	high			similar to Osr40c1 protein	upregulated
Sb01g021270.1	2.95241	high	Specific for ABA vs. NaOH root up		similar to Sodium/calcium exchanger protein; expressed	upregulated
Sb01g042500.1	2.94784	high			similar to Os03g0222600 protein	upregulated
Sb10g004790.1	2.94393	high			similar to Prolin rich protein	upregulated
Sb10g026710.1	2.94183	high			similar to Phosphoglycerate kinase; cytosolic	upregulated
Sb04g029960.1	2.93734	high			similar to Putative cysteine proteinase	upregulated
Sb06g026190.1	2.92308	high	Specific for ABA vs. NaOH root up		similar to Beta-carotene hydroxylase	upregulated
Sb04g035220.1	2.91843	high			similar to Lysine-ketoglutarate reductase/saccharopine dehydrogenase bifunctional enzyme	upregulated
Sb09g002380.1	2.91265	high			similar to Os05g0128100 protein	upregulated
Sb01g029000.1	2.91102	high	Specific for ABA vs. NaOH root up	HB, HD-ZIP, Homeobox	similar to DNA-binding protein	upregulated
Sb03g039360.1	2.90946	high			similar to Heat shock 70 kDa protein	upregulated
Sb03g039820.1	2.90142	high			similar to Delta-1-pyrroline-5-carboxylate synthetase (P5CS)	upregulated
Sb06g013980.1	2.89341	high	Specific for ABA vs. NaOH root up		similar to OSIGBa0132D06.4 protein	upregulated
Sb07g022730.1	2.88961	high			similar to Protein HVA22	upregulated
Sb10g002340.1	2.88853	high	Specific for ABA vs. NaOH root up		weakly similar to Os12g0606600 protein	upregulated
Sb10g000910.1	2.85509	high	Specific for ABA vs. NaOH root up		similar to Putative Uridylate kinase	upregulated
Sb03g047000.1	2.84265	high	Specific for ABA vs. NaOH root up		similar to Putative uncharacterized protein P0458E05.22	upregulated
Sb09g005840.1	2.83129	high			similar to Hexokinase-7	upregulated
Sb01g003340.1	2.83032	high	Specific for ABA vs. NaOH root up		similar to Putative uncharacterized protein	upregulated
Sb03g014480.1	2.82228	high	Specific for ABA vs. NaOH root up		similar to Putative uncharacterized protein P0503E05.9	upregulated
Sb04g024730.1	2.81986	high			similar to Flavonoid 3'-hydroxylase	upregulated
Sb04g028850.1	2.81744	high	Specific for ABA vs. NaOH root up	MYB	similar to Putative uncharacterized protein	upregulated
Sb01g014280.1	2.80809	high			similar to Putative uncharacterized protein	upregulated
Sb09g003050.1	2.79962	high			similar to Hydrophobic protein LTI6B	upregulated
Sb04g029400.1	2.79952	high	Specific for ABA vs. NaOH root up		similar to Putative uncharacterized protein	upregulated
Sb05g026175.1	2.79174	high			Predicted protein	upregulated
Sb03g046810.1	2.78844	high	Specific for ABA vs. NaOH root up		similar to Putative uncharacterized protein	upregulated
Sb04g000500.1	2.7856	high		MADS, MIKC	similar to MADS-box transcription factor TaAGL23	upregulated
Sb06g020045.1	2.7779	high	Specific for ABA vs. NaOH root up		similar to OSIGBa0106G07.15 protein	upregulated
Sb01g042680.1	2.77643	high			similar to DnaK protein; expressed	upregulated
Sb09g028880.1	2.7691	high			similar to Putative receptor-type protein kinase LRK1	upregulated
Sb03g005240.1	2.74542	high			similar to Chromosome chr8 scaffold_115; whole genome shotgun sequence	upregulated
Sb09g028890.1	2.7393	high			similar to Putative uncharacterized protein	upregulated
Sb04g037900.1	2.73321	high			similar to Putative uncharacterized protein	upregulated
Sb01g041920.1	2.73041	high			similar to Expressed protein	upregulated
Sb04g032300.1	2.7243	high			similar to Mechanosensitive ion channel domain-containing protein-like	upregulated
Sb03g045490.1	2.7176	high			similar to Endo-1;3-beta-glucanase	upregulated
Sb03g033030.1	2.69449	high			weakly similar to Os01g0719000 protein	upregulated
Sb02g009410.1	2.68894	high			similar to Os07g0293000 protein	upregulated
Sb06g002990.1	2.68748	high			similar to OSIGBa0101K10.4 protein	upregulated
Sb06g025450.1	2.67694	high			similar to Putative uncharacterized protein	upregulated
Sb06g027770.1	2.6709	high			similar to Cation-transporting ATPase	upregulated
Sb02g009135.1	2.66688	low	Specific for ABA vs. NaOH root up		similar to Putative uncharacterized protein P0557D09.30	upregulated
Sb08g002970.1	2.66439	high			similar to Putative phytosulfokine peptide	upregulated
Sb03g038620.1	2.66308	high			similar to Putative cinnamoyl-CoA reductase	upregulated
Sb04g023410.1	2.66014	high	Specific for ABA vs. NaOH root up	HB, HD-ZIP, Homeobox	similar to Homeodomain leucine zipper protein	upregulated
Sb07g022650.1	2.65399	high	Specific for ABA vs. NaOH root up		similar to Cyt-P450 monooxygenase	upregulated
Sb05g006880.1	2.64155	high			similar to Chitinase 1; putative; expressed	upregulated
Sb09g003060.1	2.64074	high			similar to Hydrophobic protein LTI6B	upregulated
Sb03g001560.1	2.63659	high			similar to Endoglucanase 2 precursor	upregulated
Sb05g021580.1	2.63593	high	Specific for ABA vs. NaOH root up		weakly similar to Putative uncharacterized protein	upregulated
Sb03g002630.1	2.63195	high		AP2-EREBP, ERF	similar to AP2 domain transcription factor TaDREB2	upregulated
Sb02g003250.1	2.61868	high	Specific for ABA vs. NaOH root up		similar to Putative uncharacterized protein	upregulated
Sb06g001670.1	2.61302	high			similar to DNA-directed RNA polymerase II 14.5 kDa polypeptide; putative; expressed	upregulated
Sb03g029370.1	2.60754	high	Specific for ABA vs. NaOH root up		weakly similar to Putative uncharacterized protein P0510C12.40	upregulated
Sb09g004850.1	2.60305	high	Specific for ABA vs. NaOH root up		similar to Putative cytochrome c oxidase subunit VIa	upregulated
Sb02g043220.1	2.60213	high			similar to Os07g0683600 protein	upregulated
Sb10g029560.1	2.59963	high			similar to Putative uncharacterized protein	upregulated
Sb02g036250.1	2.59936	high	Specific for ABA vs. NaOH root up	MYB	similar to Myb protein	upregulated
Sb01g011610.1	2.59385	high	Specific for ABA vs. NaOH root up		similar to Chromosome chr17 scaffold_101; whole genome shotgun sequence	upregulated
Sb05g026172.1	2.58257	low			Predicted protein	upregulated
Sb03g045980.1	2.58157	high			similar to Putative uncharacterized protein	upregulated
Sb10g027540.1	2.58022	high			similar to (2R)-phospho-3-sulfolactate synthase-like	upregulated
Sb10g021140.1	2.57505	high	Specific for ABA vs. NaOH root up		weakly similar to Putative uncharacterized protein P0551A03.34-1	upregulated
Sb03g028410.1	2.57276	high			similar to Os01g0624000 protein	upregulated
Sb01g039860.1	2.57162	high			weakly similar to Putative uncharacterized protein OSJNBa0071M09.19	upregulated
Sb09g029610.1	2.57149	high			similar to Glucose-1-phosphate adenylyltransferase large subunit 1; chloroplast precursor	upregulated
Sb05g007250.1	2.56976	high			similar to Putative uncharacterized protein	upregulated
Sb03g024470.1	2.55969	high	Specific for ABA vs. NaOH root up		Predicted protein	upregulated
Sb09g018310.1	2.55097	high			Predicted protein	upregulated
Sb01g045050.1	2.54925	high		AP2-EREBP, ERF	weakly similar to AP2 domain containing protein; expressed	upregulated
Sb04g020543.1	2.54566	high			similar to Putative uncharacterized protein	upregulated
Sb03g011555.1	2.54202	low	Specific for ABA vs. NaOH root up		Predicted protein	upregulated
Sb02g034090.1	2.53929	high			similar to Putative MATE efflux protein family protein	upregulated
Sb06g028630.1	2.5369	high			similar to Glutathione-S-transferase 19E50	upregulated
Sb08g008200.1	2.51559	high	Specific for ABA vs. NaOH root up		similar to Proline-rich protein	upregulated
Sb03g028080.1	2.5133	high	Specific for ABA vs. NaOH root up		similar to Phosphoglucomutase/phosphomannomutase; C-terminal domain; putative	upregulated
Sb02g039120.1	2.5028	high	Specific for ABA vs. NaOH root up		similar to Putative uncharacterized protein P0616D06.108	upregulated
Sb09g021900.1	2.5018	high			similar to 60S acidic ribosomal protein P2B	upregulated
Sb01g033080.1	2.49641	high			similar to Putative uncharacterized protein	upregulated
Sb03g045940.1	2.49627	high	Specific for ABA vs. NaOH root up		similar to UMP synthase	upregulated
Sb02g022250.1	2.49161	high			similar to Putative uncharacterized protein	upregulated
Sb02g003030.1	2.48115	high			similar to Putative uncharacterized protein	upregulated
Sb05g026620.1	2.48099	high	Specific for ABA vs. NaOH root up		Predicted protein	upregulated
Sb01g004200.1	2.4804	high			similar to Remorin-like protein	upregulated
Sb01g027330.1	2.47931	high	Specific for ABA vs. NaOH root up		similar to Peroxidase 53; putative; expressed	upregulated
Sb01g046620.1	2.47396	high			similar to ABC transporter family protein; putative; expressed	upregulated
Sb08g008190.1	2.47178	high	Specific for ABA vs. NaOH root up		similar to Os05g0226800 protein	upregulated
Sb04g027590.1	2.46888	high			similar to Annexin p35	upregulated
Sb10g028450.1	2.46597	high	Specific for ABA vs. NaOH root up		similar to Putative uncharacterized protein	upregulated
Sb02g026570.1	2.46299	high	Specific for ABA vs. NaOH root up	bZIP	similar to Putative uncharacterized protein	upregulated
Sb10g026110.1	2.46226	high			similar to Putative (R)-(+)-mandelonitrile lyase isoform MDL3	upregulated
Sb09g007180.1	2.45653	high			similar to C4-dicarboxylate transporter-like protein	upregulated
Sb01g043950.1	2.45254	high	Specific for ABA vs. NaOH root up	OFP	similar to Uncharacterized plant-specific domain TIGR01568 family protein; expressed	upregulated
Sb10g005180.1	2.45116	high	Specific for ABA vs. NaOH root up		similar to Putative uncharacterized protein	upregulated
Sb10g000915.1	2.44938	high	Specific for ABA vs. NaOH root up		similar to Putative Uridylate kinase	upregulated
Sb08g002580.1	2.44802	high			similar to OSIGBa0147B06.5 protein	upregulated
Sb01g014230.1	2.44251	high			similar to Putative inositol polyphosphate 5-phosphatase	upregulated
Sb04g035350.1	2.44019	high			similar to Putative uncharacterized protein OSJNBa0054K20.7	upregulated
Sb07g002250.1	2.43875	high	Specific for ABA vs. NaOH root up		similar to Histidine amino acid transporter	upregulated
Sb01g013520.1	2.43707	high			similar to 9-cis-epoxycarotenoid dioxygenase 1; chloroplast precursor	upregulated
Sb05g021670.1	2.43611	high			weakly similar to Expressed protein	upregulated
Sb03g026360.1	2.43217	high	Specific for ABA vs. NaOH root up		similar to Putative uncharacterized protein	upregulated
Sb02g012470.1	2.41955	high			similar to Putative uncharacterized protein	upregulated
Sb01g012890.1	2.41786	high	Specific for ABA vs. NaOH root up		similar to Putative uncharacterized protein SB32H17.7	upregulated
Sb04g031700.1	2.41303	high			similar to Putative uncharacterized protein	upregulated
Sb02g038560.1	2.40682	high			similar to Glucosyltransferase IS10a-like	upregulated
Sb02g037350.1	2.40421	high			similar to Zeamatin precursor	upregulated
Sb04g037820.1	2.3989	high			similar to Putative O-diphenol-O-methyl transferase	upregulated
Sb01g034190.1	2.39734	high			similar to Putative glucanase	upregulated
Sb04g025890.1	2.396	high			similar to Leucine-rich repeat-like protein	upregulated
Sb02g025210.1	2.3942	high			similar to Os09g0426500 protein	upregulated
Sb09g028990.1	2.39192	high		bZIP	similar to G-box binding factor 1	upregulated
Sb08g018350.1	2.38024	high	Specific for ABA vs. NaOH root up		similar to Expressed protein	upregulated
Sb03g028700.1	2.37443	high	Specific for ABA vs. NaOH root up		similar to Os01g0628900 protein	upregulated
Sb04g001130.1	2.37034	high			similar to Catalase isozyme 3	upregulated
Sb04g030080.1	2.3693	high	Specific for ABA vs. NaOH root up		similar to Os02g0712500 protein	upregulated
Sb03g039760.1	2.36797	high	Specific for ABA vs. NaOH root up		similar to Aldose reductase	upregulated
Sb03g002150.1	2.36669	high	Specific for ABA vs. NaOH root up		similar to GA 2-oxidase 5	upregulated
Sb03g003100.1	2.36369	high		MYB-related	similar to Putative MCB2 protein	upregulated
Sb10g024760.1	2.36181	high	Specific for ABA vs. NaOH root up		weakly similar to Phytosulfokines 1 precursor	upregulated
Sb10g012970.1	2.35936	high			similar to FK506-binding protein	upregulated
Sb03g011880.1	2.35879	high			similar to Putative uncharacterized protein	upregulated
Sb06g023740.1	2.35296	high			similar to OSIGBa0159I10.13 protein	upregulated
Sb03g040970.1	2.34962	high		bZIP	similar to Leucine zipper protein	upregulated
Sb04g031525.1	2.34643	high	Specific for ABA vs. NaOH root up		Predicted protein	upregulated
Sb03g013070.1	2.34164	high			similar to Putative pectinacetylesterase	upregulated
Sb10g002090.1	2.33	high			similar to Putative uncharacterized protein 131L1.1	upregulated
Sb01g035810.1	2.32445	high			similar to Putative uncharacterized protein	upregulated
Sb07g023040.1	2.32337	high			weakly similar to Putative uncharacterized protein	upregulated
Sb01g034210.1	2.31775	high	Specific for ABA vs. NaOH root up		similar to Os03g0374500 protein	upregulated
Sb02g003340.1	2.31491	high	Specific for ABA vs. NaOH root up		similar to C3HC4-type RING zinc finger protein-like	upregulated
Sb05g021590.1	2.31323	high			similar to Os11g0552000 protein	upregulated
Sb04g005960.1	2.30724	high			similar to Putative Limonoid UDP-glucosyltransferase	upregulated
Sb02g029580.1	2.30651	high	Specific for ABA vs. NaOH root up		weakly similar to Putative uncharacterized protein	upregulated
Sb01g009060.1	2.30336	high			similar to Expressed protein	upregulated
Sb07g028710.1	2.30156	high			similar to Zinc finger protein family-like	upregulated
Sb09g018180.1	2.29976	high			similar to Putative beta-glucosidase	upregulated
Sb01g028690.1	2.29623	high	Specific for ABA vs. NaOH root up		similar to C2 domain-containing protein; putative; expressed	upregulated
Sb06g015140.1	2.29291	high			weakly similar to Os04g0403600 protein	upregulated
Sb06g029050.1	2.28747	high	Specific for ABA vs. NaOH root up		similar to Starch synthase IIIb-1	upregulated
Sb05g019580.1	2.28568	high	Specific for ABA vs. NaOH root up		Predicted protein	upregulated
Sb06g019270.1	2.28519	high	Specific for ABA vs. NaOH root up		Predicted protein	upregulated
Sb02g009140.1	2.2831	high	Specific for ABA vs. NaOH root up		similar to Probable aldehyde oxidase 1	upregulated
Sb09g026410.1	2.28105	high	Specific for ABA vs. NaOH root up		similar to Putative uncharacterized protein OJ1187_E11.20	upregulated
Sb06g016810.1	2.27995	high			similar to B0222C05.4 protein	upregulated
Sb02g025790.1	2.27977	high			similar to Aldehyde dehydrogenase	upregulated
Sb10g013720.1	2.27812	high	Specific for ABA vs. NaOH root up		similar to Putative uncharacterized protein	upregulated
Sb02g042880.1	2.27382	high			similar to Putative uncharacterized protein	upregulated
Sb06g025750.1	2.27037	high		HD-ZIP, Homeobox	similar to OCL2 protein	upregulated
Sb01g042690.1	2.25788	high			similar to Sugar carrier protein C; putative; expressed	upregulated
Sb03g041770.1	2.25768	high			similar to Putative uncharacterized protein	upregulated
Sb09g029800.1	2.25395	high	Specific for ABA vs. NaOH root up		similar to Putative uncharacterized protein	upregulated
Sb07g004550.1	2.25175	high	Specific for ABA vs. NaOH root up		similar to H0306F03.5 protein	upregulated
Sb01g037600.1	2.25166	high			similar to AMP-binding enzyme family protein; expressed	upregulated
Sb01g046410.1	2.24898	high	Specific for ABA vs. NaOH root up		similar to Sulfate transporter 3.1; putative; expressed	upregulated
Sb01g045410.1	2.24506	high			similar to Expressed protein	upregulated
Sb02g002300.1	2.2373	high	Specific for ABA vs. NaOH root up		similar to Putative uncharacterized protein	upregulated
Sb09g019135.1	2.23514	low	Specific for ABA vs. NaOH root up		weakly similar to Transposon protein; putative; CACTA; En/Spm sub-class	upregulated
Sb01g007550.1	2.22915	high			similar to Os03g0758300 protein	upregulated
Sb06g015240.1	2.2241	high			similar to H0502B11.10 protein	upregulated
Sb06g015600.1	2.22278	high	Specific for ABA vs. NaOH root up		similar to Putative uncharacterized protein	upregulated
Sb09g020750.1	2.21916	high		NAC	similar to Putative uncharacterized protein	upregulated
Sb02g022440.1	2.21318	high	Specific for ABA vs. NaOH root up		similar to Putative uncharacterized protein	upregulated
Sb02g030080.1	2.21099	high			similar to Putative uncharacterized protein	upregulated
Sb09g002550.1	2.20941	high			similar to Putative uncharacterized protein P0033D06.1	upregulated
Sb07g024600.1	2.20592	high			similar to Putative uncharacterized protein	upregulated
Sb02g026700.1	2.20165	high	Specific for ABA vs. NaOH root up		similar to BRI1-KD interacting protein 119	upregulated
Sb01g013150.1	2.20112	high			similar to Nicotianamine synthase 3	upregulated
Sb10g027690.1	2.19663	high	Specific for ABA vs. NaOH root up		similar to Putative external rotenone-insensitive NADPH dehydrogenase	upregulated
Sb04g022140.1	2.19601	high			similar to Putative uncharacterized protein	upregulated
Sb01g028686.1	2.19519	high	Specific for ABA vs. NaOH root up		similar to Putative uncharacterized protein	upregulated
Sb07g028520.1	2.19489	high			similar to Caffeoyl-CoA O-methyltransferase	upregulated
Sb07g003270.1	2.19069	high	Specific for ABA vs. NaOH root up		similar to Putative nodulin	upregulated
Sb03g001520.1	2.18936	high	Specific for ABA vs. NaOH root up		similar to At5g53190	upregulated
Sb03g027340.1	2.18916	high			Predicted protein	upregulated
Sb10g003590.1	2.18842	high	Specific for ABA vs. NaOH root up		similar to Polyubiquitin containing 7 ubiquitin monomers	upregulated
Sb04g024070.1	2.18234	high			similar to Prohibitin	upregulated
Sb01g028683.1	2.17975	high	Specific for ABA vs. NaOH root up		similar to Putative uncharacterized protein	upregulated
Sb10g021910.1	2.17577	high			similar to Putative uncharacterized protein	upregulated
Sb03g034050.1	2.17459	high			similar to Putative enthoprotin	upregulated
Sb03g040360.1	2.17245	high	Specific for ABA vs. NaOH root up		similar to Putative undecaprenyl pyrophosphate synthetase	upregulated
Sb04g028360.1	2.16961	high	Specific for ABA vs. NaOH root up		similar to Transducin family protein / WD-40 repeat family protein-like	upregulated
Sb08g014880.1	2.16603	high	Specific for ABA vs. NaOH root up		Predicted protein	upregulated
Sb06g020180.1	2.16204	high	Specific for ABA vs. NaOH root up		similar to High affinity nitrate transporter	upregulated
Sb05g019800.1	2.14864	high	Specific for ABA vs. NaOH root up		similar to Rubredoxin family protein; expressed	upregulated
Sb08g016060.1	2.14136	high			similar to Ureide permease 4; putative; expressed	upregulated
Sb02g035020.1	2.13359	high			similar to Putative uncharacterized protein	upregulated
Sb03g045630.1	2.13326	high	Specific for ABA vs. NaOH root up		similar to Endo-1;3-beta-glucanase	upregulated
Sb02g001940.1	2.13292	high			weakly similar to Os07g0123900 protein	upregulated
Sb09g001030.1	2.13267	high			similar to MPI	upregulated
Sb03g009740.1	2.12937	high	Specific for ABA vs. NaOH root up		similar to Putative uncharacterized protein	upregulated
Sb04g008845.1	2.12691	low			similar to Putative uncharacterized protein	upregulated
Sb01g042880.1	2.1266	high			similar to Expressed protein	upregulated
Sb07g000380.1	2.12506	high			similar to Farnesylated protein 3	upregulated
Sb06g025950.1	2.1249	high			similar to OSIGBa0147H17.5 protein	upregulated
Sb02g032820.1	2.12443	high	Specific for ABA vs. NaOH root up		similar to Tetratricopeptide repeat; putative; expressed	upregulated
Sb02g002800.1	2.11951	high	Specific for ABA vs. NaOH root up		similar to Os07g0144500 protein	upregulated
Sb03g047330.1	2.11803	high		G2-like	similar to SbPCL1 protein	upregulated
Sb10g003050.1	2.11707	high			similar to Putative sulfate transporter Sultr3	upregulated
Sb05g024430.1	2.11184	high			similar to Patatin-like protein	upregulated
Sb10g022000.1	2.11175	high	Specific for ABA vs. NaOH root up		similar to Thaumatin-like protein 1; putative; expressed	upregulated
Sb03g011660.1	2.1101	high	Specific for ABA vs. NaOH root up		Predicted protein	upregulated
Sb06g000810.1	2.1084	high			similar to H0201G08.6 protein	upregulated
Sb03g046290.1	2.10545	high			similar to Putative uncharacterized protein	upregulated
Sb09g022420.1	2.10301	high			similar to Putative uncharacterized protein OJ1362_D02.3	upregulated
Sb06g022730.1	2.10293	high	Specific for ABA vs. NaOH root up		similar to OSIGBa0145M07.10 protein	upregulated
Sb01g038910.1	2.10048	high			similar to IN2-1 protein; putative; expressed	upregulated
Sb01g002510.1	2.09709	high	Specific for ABA vs. NaOH root up		similar to Os03g0833100 protein	upregulated
Sb04g036880.1	2.09667	high	Specific for ABA vs. NaOH root up		similar to Putative uncharacterized protein	upregulated
Sb04g032625.1	2.09568	low			similar to Phosphoethanolamine N-methyltransferase	upregulated
Sb03g006930.1	2.09102	high			similar to Os01g0135700 protein	upregulated
Sb03g041670.1	2.08861	high	Specific for ABA vs. NaOH root up		similar to Putative uncharacterized protein	upregulated
Sb04g033140.1	2.08523	high			similar to Putative enoyl-CoA hydratase	upregulated
Sb10g002350.1	2.08422	high	Specific for ABA vs. NaOH root up		similar to Essential protein for meiotic synapsis	upregulated
Sb06g017570.1	2.08361	high	Specific for ABA vs. NaOH root up		similar to Chloride channel	upregulated
Sb03g001080.1	2.0792	high			similar to Putative uncharacterized protein	upregulated
Sb09g001040.1	2.07415	high			similar to MPI	upregulated
Sb02g025775.1	2.06889	high	Specific for ABA vs. NaOH root up		similar to Putative uncharacterized protein	upregulated
Sb02g023650.1	2.06751	high		HB, HD-ZIP, Homeobox	Predicted protein	upregulated
Sb01g044010.1	2.06682	high			similar to Mannitol transporter; putative; expressed	upregulated
Sb09g022930.1	2.06198	high			similar to Putative uncharacterized protein	upregulated
Sb01g033910.1	2.06051	high	Specific for ABA vs. NaOH root up		similar to Putative uncharacterized protein	upregulated
Sb02g043130.1	2.05885	high			similar to Putative uncharacterized protein	upregulated
Sb06g024350.1	2.05815	high	Specific for ABA vs. NaOH root up		similar to Oleosin Zm-I	upregulated
Sb01g027270.1	2.05796	high	Specific for ABA vs. NaOH root up		Predicted protein	upregulated
Sb04g024540.1	2.05587	high	Specific for ABA vs. NaOH root up		similar to Phosphodiesterase/alkaline phosphatase D-like protein	upregulated
Sb03g013210.1	2.05025	high	Specific for ABA vs. NaOH root up		similar to Class III peroxidase 15 precursor	upregulated
Sb05g022940.1	2.04804	high			similar to Pathogenesis-related protein 4	upregulated
Sb01g040750.1	2.04767	high	Specific for ABA vs. NaOH root up		similar to Beta-galactosidase 6 precursor	upregulated
Sb06g021210.1	2.04634	high			similar to Endochitinase A precursor	upregulated
Sb04g004850.1	2.04264	high			similar to Cytochrome P450 97B2	upregulated
Sb07g022040.1	2.04229	high	Specific for ABA vs. NaOH root up		similar to Putative uncharacterized protein	upregulated
Sb07g022140.1	2.03783	high			similar to Os08g0451200 protein	upregulated
Sb01g011890.1	2.02913	high			similar to Nodulin family protein; putative	upregulated
Sb02g024240.1	2.02647	high			weakly similar to Putative uncharacterized protein	upregulated
Sb09g026390.1	2.02401	high	Specific for ABA vs. NaOH root up		similar to Os01g0731000 protein	upregulated
Sb05g003200.1	2.0225	high			similar to Cen-like protein FDR1	upregulated
Sb03g026750.1	2.02236	high			similar to GDSL-lipase-like	upregulated
Sb01g011220.1	2.0172	high			similar to CCAAT-binding transcription factor subunit B family protein; expressed	upregulated
Sb09g022870.1	2.00823	high	Specific for ABA vs. NaOH root up		similar to Putative uncharacterized protein	upregulated
Sb01g044960.1	2.00036	high			similar to Expressed protein	upregulated
Sb02g038870.1	1.99879	high	Specific for ABA vs. NaOH root up	CCAAT, NF-YB	similar to Putative transcription factor	upregulated
Sb04g029300.1	1.99784	high	Specific for ABA vs. NaOH root up	C2C2-Dof, Dof	similar to Dof zinc finger protein	upregulated
Sb03g004190.1	1.99709	high			similar to Putative uncharacterized protein OSJNBa0089K24.31	upregulated
Sb01g005390.1	1.9938	high	Specific for ABA vs. NaOH root up	GNAT	similar to Putative uncharacterized protein	upregulated
Sb05g022700.1	1.99212	high	Specific for ABA vs. NaOH root up		similar to Putative uncharacterized protein	upregulated
Sb07g023740.1	1.9915	high			similar to ATP-binding cassette transporter	upregulated
Sb04g023800.1	1.99094	high	Specific for ABA vs. NaOH root up		similar to Putative uncharacterized protein	upregulated
Sb04g000520.1	1.98949	high		Trihelix	similar to Putative uncharacterized protein	upregulated
Sb02g033760.1	1.986	high	Specific for ABA vs. NaOH root up		similar to Putative uncharacterized protein	upregulated
Sb07g008610.1	1.97775	low	Specific for ABA vs. NaOH root up		Predicted protein	upregulated
Sb03g047230.1	1.97766	high			similar to Transcription initiation factor IIA gamma chain	upregulated
Sb01g006410.1	1.9753	high		NAC	similar to Putative uncharacterized protein	upregulated
Sb03g043680.1	1.97316	high			similar to Putative cystatin	upregulated
Sb05g024916.1	1.97075	low	Specific for ABA vs. NaOH root up		similar to Putative taxane 10-beta-hydroxylase	upregulated
Sb02g024170.1	1.96279	high	Specific for ABA vs. NaOH root up		similar to Putative nuclear protein p30	upregulated
Sb01g002400.1	1.96253	high			similar to Putative hydrolase	upregulated
Sb03g008870.1	1.95874	high			similar to Putative uncharacterized protein	upregulated
Sb02g025590.1	1.95822	high			similar to Os09g0436900 protein	upregulated
Sb03g046280.1	1.95706	high	Specific for ABA vs. NaOH root up		similar to Armadillo/beta-catenin repeat-like	upregulated
Sb08g023060.1	1.95285	high	Specific for ABA vs. NaOH root up		similar to Os12g0638300 protein	upregulated
Sb02g042010.1	1.95147	high	Specific for ABA vs. NaOH root up		similar to Zinc finger protein family-like	upregulated
Sb09g026260.1	1.94997	high	Specific for ABA vs. NaOH root up		similar to Putative uncharacterized protein	upregulated
Sb02g029640.1	1.9448	high			similar to Os09g0511600 protein	upregulated
Sb01g036560.1	1.93584	high		NAC	similar to Putative NAM (No apical meristem) protein	upregulated
Sb04g002950.1	1.93357	high	Specific for ABA vs. NaOH root up		similar to Putative leucine-rich repeat transmembrane protein kinase 2	upregulated
Sb01g008660.1	1.92795	high			similar to Putative uncharacterized protein	upregulated
Sb03g025280.1	1.92395	high			similar to Chromosome chr17 scaffold_12; whole genome shotgun sequence	upregulated
Sb05g022830.1	1.92204	high			similar to Expressed protein	upregulated
Sb06g000460.1	1.9206	high	Specific for ABA vs. NaOH root up		similar to OSJNBa0094O15.15 protein	upregulated
Sb01g005240.1	1.91927	high			similar to Expressed protein	upregulated
Sb02g011270.1	1.91638	high	Specific for ABA vs. NaOH root up		Predicted protein	upregulated
Sb06g015360.1	1.9118	high	Specific for ABA vs. NaOH root up		similar to Starch branching enzyme IIa	upregulated
Sb03g013370.1	1.91172	high	Specific for ABA vs. NaOH root up		similar to Os01g0330100 protein	upregulated
Sb05g008530.1	1.9095	high	Specific for ABA vs. NaOH root up		similar to Putative xylanase inhibitor protein precursor	upregulated
Sb10g005170.1	1.90552	high			similar to Putative iron/ascorbate-dependent oxidoreductase	upregulated
Sb01g047270.1	1.90452	high			similar to Xyloglucan galactosyltransferase KATAMARI1 homolog	upregulated
Sb01g028960.1	1.90329	high	Specific for ABA vs. NaOH root up	CCAAT	similar to Probable histone H2AXb	upregulated
Sb07g024560.1	1.90039	high			similar to Os08g0554100 protein	upregulated
Sb09g018930.1	1.89753	high			similar to Putative uncharacterized protein	upregulated
Sb04g023920.1	1.89565	high			similar to Os02g0578100 protein	upregulated
Sb01g033570.1	1.89466	high			similar to Serine/threonine-protein kinase SAPK1	upregulated
Sb03g038270.1	1.89021	high	Specific for ABA vs. NaOH root up		similar to Putative uncharacterized protein	upregulated
Sb02g024056.1	1.88916	low			weakly similar to Os09g0394500 protein	upregulated
Sb05g000530.1	1.88776	high			similar to Ferritin-1; chloroplast precursor	upregulated
Sb03g009910.1	1.88	high	Specific for ABA vs. NaOH root up		similar to FPF1 protein-like	upregulated
Sb03g026170.1	1.87866	high	Specific for ABA vs. NaOH root up	WRKY	weakly similar to WRKY transcription factor 28-like	upregulated
Sb04g024260.1	1.8775	high	Specific for ABA vs. NaOH root up		similar to Putative uncharacterized protein	upregulated
Sb08g022240.1	1.87717	high			similar to Sodium/calcium exchanger protein; expressed	upregulated
Sb05g027350.1	1.87644	high			weakly similar to Putative uncharacterized protein	upregulated
Sb02g040610.1	1.87483	high	Specific for ABA vs. NaOH root up		similar to Pyruvate dehydrogenase kinase isoform 2	upregulated
Sb08g014860.1	1.87239	high	Specific for ABA vs. NaOH root up		similar to Nodulin family protein; putative; expressed	upregulated
Sb03g026070.1	1.87099	high			similar to Protein phosphatase 2C	upregulated
Sb01g004240.1	1.86918	high			similar to Putative uncharacterized protein	upregulated
Sb05g004940.1	1.86915	high			similar to ABC transporter protein; putative	upregulated
Sb01g007430.1	1.86822	high	Specific for ABA vs. NaOH root up		similar to P450	upregulated
Sb06g021250.1	1.86662	high			similar to Endochitinase A precursor	upregulated
Sb06g026140.1	1.86585	high	Specific for ABA vs. NaOH root up	OFP	similar to H0404F02.6 protein	upregulated
Sb01g000580.1	1.85977	high			similar to Gibberellin 20-oxidase	upregulated
Sb02g040350.1	1.85285	high			similar to Putative uncharacterized protein	upregulated
Sb03g001250.1	1.84687	high			similar to Os01g0225000 protein	upregulated
Sb09g002320.1	1.84598	high	Specific for ABA vs. NaOH root up		similar to Putative phosphatidylinositol-specific phospholipase C	upregulated
Sb02g025430.1	1.84429	high			similar to Putative uncharacterized protein OSJNBa0039E17.34	upregulated
Sb03g038030.1	1.84135	high	Specific for ABA vs. NaOH root up		similar to Os01g0818000 protein	upregulated
Sb06g028940.1	1.83901	high	Specific for ABA vs. NaOH root up		weakly similar to CsAtPR5; putative; expressed	upregulated
Sb01g037090.1	1.83802	high			similar to Galactinol synthase 3	upregulated
Sb03g001890.1	1.83593	high			similar to Putative uncharacterized protein	upregulated
Sb10g005280.1	1.8349	high	Specific for ABA vs. NaOH root up		Predicted protein	upregulated
Sb06g018730.1	1.83467	low	Specific for ABA vs. NaOH root up		weakly similar to Putative uncharacterized protein	upregulated
Sb05g007310.1	1.83426	high	Specific for ABA vs. NaOH root up		similar to Sucrose-phosphate synthase	upregulated
Sb02g027030.1	1.83317	high	Specific for ABA vs. NaOH root up		similar to FH protein interacting protein FIP1-like	upregulated
Sb01g003710.1	1.83282	high		NAC	similar to Stress-induced transcription factor NAC1	upregulated
Sb02g024290.1	1.83221	high	Specific for ABA vs. NaOH root up		Predicted protein	upregulated
Sb04g017390.1	1.83071	high		bHLH	weakly similar to OSJNBb0018A10.7 protein	upregulated
Sb09g021460.1	1.82961	high	Specific for ABA vs. NaOH root up		similar to Putative uncharacterized protein	upregulated
Sb01g042490.1	1.82935	high	Specific for ABA vs. NaOH root up		similar to Os03g0222600 protein	upregulated
Sb02g038000.1	1.82722	high		C2H2	similar to Putative uncharacterized protein	upregulated
Sb05g020260.1	1.82554	high	Specific for ABA vs. NaOH root up		Predicted protein	upregulated
Sb07g001250.1	1.82488	high		MADS, MIKC	similar to MADS-box transcription factor 26	upregulated
Sb09g001050.1	1.82465	high			similar to Substilin /chymotrypsin-like inhibitor	upregulated
Sb03g033755.1	1.82305	high	Specific for ABA vs. NaOH root up		Predicted protein	upregulated
Sb04g026470.1	1.82187	high	Specific for ABA vs. NaOH root up		similar to Putative wall-associated kinase 2	upregulated
Sb10g009530.1	1.81977	high	Specific for ABA vs. NaOH root up		similar to Putative nitrite transporter	upregulated
Sb04g025430.1	1.81971	high	Specific for ABA vs. NaOH root up		similar to Putative uncharacterized protein	upregulated
Sb06g020300.1	1.81734	high	Specific for ABA vs. NaOH root up		similar to Protein-L-isoaspartate O-methyltransferase	upregulated
Sb02g033830.1	1.81352	high		MYB	weakly similar to Chromosome chr1 scaffold_22; whole genome shotgun sequence	upregulated
Sb03g002490.1	1.80394	high	Specific for ABA vs. NaOH root up		similar to Aquaporin NIP1-2	upregulated
Sb03g013660.1	1.80193	high	Specific for ABA vs. NaOH root up		similar to Putative uncharacterized protein P0676G05.3	upregulated
Sb02g032370.1	1.79959	high			similar to Os09g0555500 protein	upregulated
Sb08g018530.1	1.79711	high			weakly similar to GDSL-like Lipase/Acylhydrolase family protein; expressed	upregulated
Sb04g031560.1	1.79446	high			similar to Putative ring finger protein	upregulated
Sb04g029540.1	1.79285	high	Specific for ABA vs. NaOH root up		similar to Os02g0722400 protein	upregulated
Sb08g005290.1	1.78619	high		MYB	weakly similar to Myb-like protein	upregulated
Sb10g009090.1	1.77818	high			similar to Putative uncharacterized protein	upregulated
Sb09g003120.1	1.77665	high	Specific for ABA vs. NaOH root up		similar to Putative uncharacterized protein	upregulated
Sb06g020530.1	1.77609	high	Specific for ABA vs. NaOH root up		similar to H0525D09.12 protein	upregulated
Sb03g045990.1	1.77181	high			similar to Germin-like protein	upregulated
Sb03g031780.1	1.76968	high			similar to Putative uncharacterized protein	upregulated
Sb02g031360.1	1.76723	high	Specific for ABA vs. NaOH root up		similar to PREDICTED: similar to solute carrier family 15; member 4	upregulated
Sb01g034300.1	1.76684	high	Specific for ABA vs. NaOH root up		weakly similar to Putative uncharacterized protein	upregulated
Sb03g028090.1	1.7664	high	Specific for ABA vs. NaOH root up		similar to DEAD-box ATP-dependent RNA helicase 25	upregulated
Sb02g024050.1	1.76587	high			similar to Endoglucanase 22 precursor	upregulated
Sb07g022530.1	1.76578	high			similar to Putative uncharacterized protein	upregulated
Sb06g022490.1	1.76354	high	Specific for ABA vs. NaOH root up		similar to OSJNBb0070J16.1 protein	upregulated
Sb02g031460.1	1.76351	high	Specific for ABA vs. NaOH root up		similar to Chloroplast nucleoid DNA-binding protein-like protein	upregulated
Sb10g019720.1	1.76343	high			similar to Putative uncharacterized protein	upregulated
Sb09g027100.1	1.76305	high	Specific for ABA vs. NaOH root up		similar to Putative uncharacterized protein OJ1362_G11.18	upregulated
Sb01g037730.1	1.76203	high	Specific for ABA vs. NaOH root up		similar to Long cell-linked locus protein	upregulated
Sb03g040980.1	1.76202	high	Specific for ABA vs. NaOH root up		similar to Putative UDP-glucose:sterol glucosyltransferase	upregulated
Sb06g022355.1	1.75985	low	Specific for ABA vs. NaOH root up		similar to HEAT repeat family protein; expressed	upregulated
Sb09g005270.1	1.75924	high	Specific for ABA vs. NaOH root up		similar to Putative uncharacterized protein	upregulated
Sb03g032235.1	1.7564	high			similar to Putative SEC14 protein	upregulated
Sb06g008990.1	1.75011	high	Specific for ABA vs. NaOH root up		similar to OSIGBa0140A01.6 protein	upregulated
Sb01g048860.1	1.74387	high			similar to Beta-carotene hydroxylase; putative; expressed	upregulated
Sb04g023780.1	1.74283	high	Specific for ABA vs. NaOH root up		similar to Putative chain A; crystal structure of phosphopantothenoylcysteine synthetase	upregulated
Sb02g007110.1	1.74058	high	Specific for ABA vs. NaOH root up		similar to Putative uncharacterized protein	upregulated
Sb05g005858.1	1.73715	low	Specific for ABA vs. NaOH root up		weakly similar to OSJNBb0085F13.3 protein	upregulated
Sb04g030400.1	1.7276	high			similar to Putative uncharacterized protein	upregulated
Sb03g025160.1	1.72682	high	Specific for ABA vs. NaOH root up		similar to Putative uncharacterized protein	upregulated
Sb03g038320.1	1.72574	high		OFP	similar to Os01g0823500 protein	upregulated
Sb02g027280.1	1.72402	high			similar to Isoamylase-type starch debranching enzyme ISO3	upregulated
Sb01g013790.1	1.7223	high	Specific for ABA vs. NaOH root up		similar to Patatin-like phospholipase domain containing protein	upregulated
Sb02g040030.1	1.72071	high	Specific for ABA vs. NaOH root up		similar to Putative uncharacterized protein OJ1339_F05.143	upregulated
Sb04g021180.1	1.71555	high	Specific for ABA vs. NaOH root up		similar to Putative uncharacterized protein	upregulated
Sb04g005250.1	1.7136	high		C2C2-CO-like, CO-like	similar to Os02g0178100 protein	upregulated
Sb01g040070.1	1.71124	high	Specific for ABA vs. NaOH root up		similar to Expressed protein	upregulated
Sb09g008180.1	1.7098	high			similar to Os05g0244700 protein	upregulated
Sb02g025910.1	1.70772	high			similar to Putative Avr9/Cf-9 rapidly elicited protein 264	upregulated
Sb02g005180.1	1.70737	high	Specific for ABA vs. NaOH root up		similar to Similarity to limonene cyclase	upregulated
Sb03g037990.1	1.70126	high	Specific for ABA vs. NaOH root up		similar to Putative uncharacterized protein	upregulated
Sb06g014550.1	1.70081	high			similar to Os03g0439500 protein	upregulated
Sb08g003730.1	1.69937	high	Specific for ABA vs. NaOH root up		similar to Exocyst subunit EXO70 family protein; putative; expressed	upregulated
Sb03g039800.1	1.6956	high			similar to Putative Bowman-Birk serine protease inhibitor	upregulated
Sb09g006220.1	1.69336	high		bHLH	Predicted protein	upregulated
Sb02g026070.1	1.69132	high			similar to Plant viral-response family protein-like	upregulated
Sb01g033610.1	1.69082	high	Specific for ABA vs. NaOH root up		similar to Putative uncharacterized protein	upregulated
Sb02g007140.1	1.68486	high			similar to Putative uncharacterized protein	upregulated
Sb10g022920.1	1.68371	high	Specific for ABA vs. NaOH root up		similar to Putative short chain dehydrogenase/reductase	upregulated
Sb08g005550.1	1.68037	high			weakly similar to SNARE domain containing protein; expressed	upregulated
Sb05g021400.1	1.67651	high	Specific for ABA vs. NaOH root up		similar to Cytochrome P450 family protein; expressed	upregulated
Sb09g021660.1	1.67576	high	Specific for ABA vs. NaOH root up		similar to Actin-11	upregulated
Sb06g003070.1	1.67474	high			similar to Os05g0295800 protein	upregulated
Sb05g024930.1	1.67372	high	Specific for ABA vs. NaOH root up		similar to Putative 5-alpha-taxadienol-10-beta-hydroxylase	upregulated
Sb08g018780.1	1.67307	high			similar to Putative uncharacterized protein	upregulated
Sb01g012320.1	1.67148	high	Specific for ABA vs. NaOH root up		similar to Putative uncharacterized protein	upregulated
Sb09g004600.1	1.67147	high			similar to Putative uncharacterized protein P0705D01.7-1	upregulated
Sb02g003710.1	1.66995	high			Predicted protein	upregulated
Sb01g037510.1	1.66686	high	Specific for ABA vs. NaOH root up		similar to CP12; putative; expressed	upregulated
Sb03g024820.1	1.66555	high			similar to Ca2+/H+-exchanging protein	upregulated
Sb10g004160.1	1.66533	high			similar to Plastid starch synthase I precursor	upregulated
Sb01g012380.1	1.66354	high	Specific for ABA vs. NaOH root up		similar to Putative uncharacterized protein	upregulated
Sb07g028080.1	1.66335	high			similar to Serine-glyoxylate aminotransferase	upregulated
Sb07g019480.1	1.66259	high	Specific for ABA vs. NaOH root up		similar to Putative uncharacterized protein	upregulated
Sb05g016450.1	1.66249	high	Specific for ABA vs. NaOH root up		similar to Putative uncharacterized protein	upregulated
Sb01g006040.1	1.66176	high			similar to Expressed protein	upregulated
Sb02g041680.1	1.65781	high	Specific for ABA vs. NaOH root up		similar to Putative uncharacterized protein	upregulated
Sb03g003590.1	1.65335	high	Specific for ABA vs. NaOH root up		similar to Putative uncharacterized protein	upregulated
Sb05g007290.1	1.65313	high	Specific for ABA vs. NaOH root up		similar to Os11g0239500 protein	upregulated
Sb03g025150.1	1.64888	high	Specific for ABA vs. NaOH root up		similar to Putative uncharacterized protein	upregulated
Sb03g037370.1	1.64689	high			similar to Cystatin	upregulated
Sb09g022580.1	1.64631	high			similar to Heat shock cognate 70 kDa protein	upregulated
Sb01g038030.1	1.64431	high			similar to Os03g0299600 protein	upregulated
Sb03g009500.1	1.642	high	Specific for ABA vs. NaOH root up		similar to Os01g0250600 protein	upregulated
Sb04g021650.1	1.64152	high	Specific for ABA vs. NaOH root up		similar to H0717B12.4 protein	upregulated
Sb10g005460.1	1.6412	high			similar to Putative salt-inducible protein kinase	upregulated
Sb09g026930.1	1.63876	high	Specific for ABA vs. NaOH root up		similar to Putative uncharacterized protein	upregulated
Sb01g012760.1	1.63709	high	Specific for ABA vs. NaOH root up		similar to Expressed protein	upregulated
Sb03g037330.1	1.63392	high			weakly similar to Putative uncharacterized protein	upregulated
Sb05g026810.1	1.63335	high			similar to Putative beta-glycosidase	upregulated
Sb03g016720.1	1.63045	high			weakly similar to Heavy-metal-associated domain-containing protein-like	upregulated
Sb01g015660.1	1.62903	high	Specific for ABA vs. NaOH root up		similar to Putative alpha-soluble NSF attachment protein	upregulated
Sb09g028710.1	1.62829	high			similar to Cold acclimation protein COR413-TM1	upregulated
Sb03g011470.1	1.62645	high			similar to OSJNBa0036E02.28 protein	upregulated
Sb02g035370.1	1.62555	high			similar to Receptor-like protein kinase-like	upregulated
Sb09g026990.1	1.62194	high	Specific for ABA vs. NaOH root up		weakly similar to Putative uncharacterized protein	upregulated
Sb01g020950.1	1.6217	high			similar to Lectin protein kinase; putative; expressed	upregulated
Sb01g018780.1	1.62105	high			weakly similar to Cotton fiber expressed protein-like protein	upregulated
Sb10g002310.1	1.62092	high			similar to Glycine cleavage T protein-like	upregulated
Sb10g030773.1	1.62086	high			similar to Starch branching enzyme I precursor	upregulated
Sb01g016100.1	1.62021	high	Specific for ABA vs. NaOH root up		similar to MATE efflux family protein; expressed	upregulated
Sb01g041390.1	1.61898	high	Specific for ABA vs. NaOH root up		similar to Senescence-associated protein; expressed	upregulated
Sb06g027300.1	1.61827	high	Specific for ABA vs. NaOH root up		similar to OSJNba0093F12.10 protein	upregulated
Sb02g014250.1	1.61688	high	Specific for ABA vs. NaOH root up		similar to Cyclin-D3-2	upregulated
Sb09g023680.1	1.61613	high	Specific for ABA vs. NaOH root up		similar to Cytochrome P450-like protein	upregulated
Sb02g038180.1	1.61594	high	Specific for ABA vs. NaOH root up		similar to Putative uncharacterized protein	upregulated
Sb02g011920.1	1.61506	high	Specific for ABA vs. NaOH root up		similar to Fatty acyl coA reductase	upregulated
Sb07g003000.1	1.61157	high	Specific for ABA vs. NaOH root up		similar to Putative uncharacterized protein	upregulated
Sb06g027910.1	1.6103	high	Specific for ABA vs. NaOH root up		similar to OSIGBa0113I13.15 protein	upregulated
Sb02g031540.1	1.60943	high	Specific for ABA vs. NaOH root up		similar to Os09g0543100 protein	upregulated
Sb01g035400.1	1.60669	high		C2C2-CO-like	similar to Zinc finger protein	upregulated
Sb06g003280.1	1.60563	high			similar to H0211F06-OSIGBa0153M17.4 protein	upregulated
Sb03g045710.1	1.59884	high			similar to Putative uncharacterized protein P0466H10.40-1	upregulated
Sb01g008330.1	1.59808	low	Specific for ABA vs. NaOH root up		similar to Putative uncharacterized protein	upregulated
Sb08g002130.1	1.59707	high	Specific for ABA vs. NaOH root up		similar to Expressed protein	upregulated
Sb02g025610.1	1.59611	high			similar to Auxin-induced protein-like	upregulated
Sb01g003490.1	1.59215	high			similar to Putative uncharacterized protein	upregulated
Sb03g042820.1	1.59012	high			similar to Glycosyltransferase	upregulated
Sb07g006180.1	1.58983	high	Specific for ABA vs. NaOH root up		similar to Methionine aminopeptidase	upregulated
Sb03g024830.1	1.58918	high			similar to Putative uncharacterized protein	upregulated
Sb03g002090.1	1.58562	high	Specific for ABA vs. NaOH root up		similar to Putative uncharacterized protein	upregulated
Sb07g011660.1	1.5832	low			similar to Transposon protein; putative; CACTA; En/Spm sub-class	upregulated
Sb01g003730.1	1.58167	high	Specific for ABA vs. NaOH root up		weakly similar to Putative uncharacterized protein	upregulated
Sb03g046850.1	1.58092	high	Specific for ABA vs. NaOH root up		similar to Putative NTGP1	upregulated
Sb04g034390.1	1.5795	high	Specific for ABA vs. NaOH root up		similar to Putative uncharacterized protein OJ1767_D02.23	upregulated
Sb04g027370.1	1.57945	high			similar to Os02g0756800 protein	upregulated
Sb04g032520.1	1.57942	high	Specific for ABA vs. NaOH root up		similar to Glutathione peroxidase	upregulated
Sb02g009600.1	1.57632	high	Specific for ABA vs. NaOH root up		similar to Putative uncharacterized protein	upregulated
Sb06g019660.1	1.5757	high			similar to H0418A01.2 protein	upregulated
Sb04g022960.1	1.57005	high	Specific for ABA vs. NaOH root up		similar to Putative uncharacterized protein	upregulated
Sb01g041015.1	1.56679	low	Specific for ABA vs. NaOH root up		weakly similar to Rap8; putative; expressed	upregulated
Sb03g014470.1	1.56566	high	Specific for ABA vs. NaOH root up		similar to Os01g0363600 protein	upregulated
Sb10g022300.1	1.56417	high			similar to Os09g0511600 protein	upregulated
Sb01g030700.1	1.56241	high	Specific for ABA vs. NaOH root up		similar to Putative uncharacterized protein	upregulated
Sb07g007600.1	1.56197	high		HB, WOX, Homeobox	similar to WUSCHEL-related homeobox 10	upregulated
Sb02g031500.1	1.56192	high	Specific for ABA vs. NaOH root up		similar to Putative NEP1-interacting protein	upregulated
Sb01g006050.1	1.56087	high	Specific for ABA vs. NaOH root up	mTERF	similar to Expressed protein	upregulated
Sb03g001750.1	1.55485	high			similar to Putative 4-methyl-5(B-hydroxyethyl)-thiazol monophosphate biosynthesis enzyme	upregulated
Sb04g004920.1	1.55325	high			similar to Putative uncharacterized protein	upregulated
Sb06g024250.1	1.5519	high	Specific for ABA vs. NaOH root up		weakly similar to OSJNBa0079A21.5 protein	upregulated
Sb04g007240.1	1.5511	high	Specific for ABA vs. NaOH root up		similar to Os02g0208100 protein	upregulated
Sb04g031920.1	1.54784	high			similar to SPX (SYG1/Pho81/XPR1) domain-containing protein-like	upregulated
Sb07g020300.1	1.54577	high			similar to Homeodomain leucine zipper protein	upregulated
Sb01g047080.1	1.54494	high			similar to Transmembrane protein; putative; expressed	upregulated
Sb01g048540.1	1.54382	high	Specific for ABA vs. NaOH root up		similar to Putative uncharacterized protein	upregulated
Sb03g042420.1	1.54187	high	Specific for ABA vs. NaOH root up	TAZ	similar to Putative uncharacterized protein	upregulated
Sb08g016530.1	1.5415	high			similar to Sugar transporter family protein; expressed	upregulated
Sb02g030220.1	1.5413	high			similar to Putative uncharacterized protein P0669G04.14	upregulated
Sb03g045440.1	1.54072	high	Specific for ABA vs. NaOH root up		similar to Putative uncharacterized protein	upregulated
Sb02g038620.1	1.54021	high			similar to Putative uncharacterized protein OSJNBb0018H10.21	upregulated
Sb08g023110.1	1.53973	high			similar to Putative uncharacterized protein	upregulated
Sb04g005230.1	1.53686	high	Specific for ABA vs. NaOH root up		similar to Integral membrane protein-like	upregulated
Sb04g023430.1	1.5353	high	Specific for ABA vs. NaOH root up		similar to Putative uncharacterized protein P0020D05.9	upregulated
Sb03g030900.1	1.53472	high			similar to Putative uncharacterized protein	upregulated
Sb04g022930.1	1.53407	high	Specific for ABA vs. NaOH root up		weakly similar to Putative uncharacterized protein OSJNBb0038F20.18	upregulated
Sb01g042550.1	1.53211	high	Specific for ABA vs. NaOH root up		similar to Putative uncharacterized protein	upregulated
Sb03g004180.1	1.53187	high			similar to Os01g0175700 protein	upregulated
Sb09g000450.1	1.53169	high			similar to Polygalacturonase inhibiting protein 2 precursor	upregulated
Sb06g029210.1	1.53121	high			similar to Chloroplast lipocalin	upregulated
Sb01g026980.1	1.52903	high	Specific for ABA vs. NaOH root up		similar to NADH-dependent oxidoreductase 2; putative; expressed	upregulated
Sb10g030575.1	1.52422	high	Specific for ABA vs. NaOH root up		similar to Expansin-like A4 precursor	upregulated
Sb10g005450.1	1.52266	high			similar to RING-H2 zinc finger protein-like	upregulated
Sb10g025520.1	1.52014	high	Specific for ABA vs. NaOH root up		similar to Putative prolylcarboxypeptidase isoform 1	upregulated
Sb02g025420.1	1.51836	high			similar to Putative uncharacterized protein OSJNBa0039E17.34	upregulated
Sb03g003110.1	1.51736	high		C3H	similar to CCCH-type zinc finger protein-like	upregulated
Sb03g041021.1	1.51692	low	Specific for ABA vs. NaOH root up		similar to Putative uncharacterized protein	upregulated
Sb04g004080.1	1.51633	high	Specific for ABA vs. NaOH root up		similar to Putative uncharacterized protein	upregulated
Sb01g010490.1	1.51616	high			similar to Putative uncharacterized protein	upregulated
Sb01g013880.1	1.51603	high	Specific for ABA vs. NaOH root up		similar to Putative uncharacterized protein OSJNBa0066H15.1	upregulated
Sb04g017430.1	1.51507	high			similar to At4g31290	upregulated
Sb10g008750.1	1.51478	high	Specific for ABA vs. NaOH root up		similar to Putative uncharacterized protein	upregulated
Sb02g039830.1	1.51449	high			similar to WD domain; G-beta repeat containing protein	upregulated
Sb09g005790.1	1.51303	high	Specific for ABA vs. NaOH root up		similar to Putative uncharacterized protein	upregulated
Sb10g006910.1	1.5121	high	Specific for ABA vs. NaOH root up		similar to 2-oxoglutarate-dependent oxygenase	upregulated
Sb03g004790.1	1.5116	high	Specific for ABA vs. NaOH root up		similar to Os05g0165400 protein	upregulated
Sb02g033790.1	1.51156	high			similar to Class III peroxidase 102 precursor	upregulated
Sb06g033550.1	1.50653	high	Specific for ABA vs. NaOH root up		similar to Putative uncharacterized protein	upregulated
Sb03g009190.1	1.50546	high	Specific for ABA vs. NaOH root up		similar to Putative L-pipecolic acid oxidase	upregulated
Sb03g007320.1	1.50321	high			similar to Putative uncharacterized protein P0408F06.3	upregulated
Sb10g000630.1	1.49998	high	Specific for ABA vs. NaOH root up		similar to Putative uncharacterized protein	upregulated
Sb03g004800.1	1.49963	high	Specific for ABA vs. NaOH root up		similar to Putative uncharacterized protein	upregulated
Sb01g012710.1	1.49959	high			similar to Pathogenesis-related thaumatin-like protein	upregulated
Sb05g003010.1	1.49937	high			similar to Putative uncharacterized protein	upregulated
Sb05g021600.1	1.49911	high	Specific for ABA vs. NaOH root up		similar to Os11g0552000 protein	upregulated
Sb10g022550.1	1.49866	high	Specific for ABA vs. NaOH root up		similar to Putative uncharacterized protein	upregulated
Sb10g007565.1	1.49629	high	Specific for ABA vs. NaOH root up		similar to Putative auxin-independent growth promoter	upregulated
Sb05g020200.1	1.49627	high			similar to Chalcone synthase WHP1	upregulated
Sb01g018600.1	1.48869	high	Specific for ABA vs. NaOH root up		similar to Ripening-related protein 3 precursor	upregulated
Sb05g025110.1	1.48738	high	Specific for ABA vs. NaOH root up		similar to Putative uncharacterized protein	upregulated
Sb06g021670.1	1.48687	high	Specific for ABA vs. NaOH root up		similar to OSJNBa0029H02.22 protein	upregulated
Sb01g001445.1	1.48614	high			similar to Putative uncharacterized protein	upregulated
Sb01g038820.1	1.48373	high	Specific for ABA vs. NaOH root up	Pseudo ARR-B ARR-B	similar to Two-component response regulator-like PRR73	upregulated
Sb01g049330.1	1.47831	high			similar to Putative uncharacterized protein	upregulated
Sb04g008900.1	1.47808	low	Specific for ABA vs. NaOH root up		similar to Os08g0106000 protein	upregulated
Sb01g042190.1	1.47801	high	Specific for ABA vs. NaOH root up		similar to Os03g0232800 protein	upregulated
Sb07g006310.1	1.47657	high	Specific for ABA vs. NaOH root up		similar to Serine/threonine protein kinase	upregulated
Sb06g033650.1	1.47609	high	Specific for ABA vs. NaOH root up		similar to Putative mitochondrial carrier protein	upregulated
Sb02g034850.1	1.47402	high	Specific for ABA vs. NaOH root up		similar to Putative uncharacterized protein	upregulated
Sb06g026310.1	1.4738	high	Specific for ABA vs. NaOH root up		similar to OSJNBa0064M23.12 protein	upregulated
Sb04g010760.1	1.47296	high			similar to Putative Xet3 protein	upregulated
Sb02g022088.1	1.4717	low	Specific for ABA vs. NaOH root up		Predicted protein	upregulated
Sb05g021640.1	1.47	high			Predicted protein	upregulated
Sb06g000990.1	1.46988	high	Specific for ABA vs. NaOH root up		similar to Putative uncharacterized protein	upregulated
Sb03g007800.1	1.46893	high	Specific for ABA vs. NaOH root up		similar to Putative uncharacterized protein P0684C01.11	upregulated
Sb04g028585.1	1.46745	high			weakly similar to Os02g0736700 protein	upregulated
Sb05g026700.1	1.46661	high			similar to Putative Bowman-Birk serine protease inhibitor	upregulated
Sb07g011701.1	1.46531	high	Specific for ABA vs. NaOH root up		Predicted protein	upregulated
Sb10g030776.1	1.46141	high			similar to Starch branching enzyme I precursor	upregulated
Sb09g024940.1	1.45888	high			similar to Putative uncharacterized protein OSJNBb0108E17.2	upregulated
Sb10g026180.1	1.45774	high	Specific for ABA vs. NaOH root up		similar to Putative uncharacterized protein	upregulated
Sb01g049410.1	1.45703	high	Specific for ABA vs. NaOH root up		similar to Expressed protein	upregulated
Sb04g021920.1	1.45607	high			similar to Putative uncharacterized protein	upregulated
Sb07g004780.1	1.45171	high			similar to Os08g0296900 protein	upregulated
Sb04g033130.1	1.44861	high	Specific for ABA vs. NaOH root up		similar to Putative enoyl-CoA hydratase	upregulated
Sb06g032790.1	1.44779	high	Specific for ABA vs. NaOH root up		similar to H0103C06.7 protein	upregulated
Sb02g004000.1	1.44741	high	Specific for ABA vs. NaOH root up		similar to Putative tyrosine phosphatase	upregulated
Sb01g043570.1	1.44665	high			similar to Helix-loop-helix DNA-binding domain containing protein	upregulated
Sb09g026810.1	1.44653	high			similar to Putative uncharacterized protein	upregulated
Sb07g001022.1	1.44532	low	Specific for ABA vs. NaOH root up		Predicted protein	upregulated
Sb03g008760.1	1.44494	high			similar to Isoflavone reductase homolog IRL	upregulated
Sbi-MIR164	1.44347	NA			NA	upregulated
Sb04g029440.1	1.44339	high	Specific for ABA vs. NaOH root up		similar to OSJNBa0084A10.16 protein	upregulated
Sb09g020140.1	1.44214	high	Specific for ABA vs. NaOH root up		similar to Probable 1-deoxy-D-xylulose-5-phosphate synthase; chloroplast precursor	upregulated
Sb02g040200.1	1.43946	high	Specific for ABA vs. NaOH root up		similar to Putative uncharacterized protein	upregulated
Sb10g011060.1	1.43796	high	Specific for ABA vs. NaOH root up		similar to Chromosome chr19 scaffold_66; whole genome shotgun sequence	upregulated
Sb03g007685.1	1.43607	low	Specific for ABA vs. NaOH root up		similar to Putative uncharacterized protein	upregulated
Sb02g037560.1	1.43405	high		HB, HD-ZIP, Homeobox	similar to Homeodomain leucine zipper protein 14	upregulated
Sb08g017660.1	1.43034	high			similar to Fiber protein Fb19; putative; expressed	upregulated
Sb06g016170.1	1.43025	high			similar to OSIGBa0092M08.2 protein	upregulated
Sb09g022010.1	1.42571	high			similar to Putative uncharacterized protein	upregulated
Sb03g030350.1	1.423	high			similar to Os01g0663400 protein	upregulated
Sb10g004720.1	1.42295	high			similar to Putative uncharacterized protein	upregulated
Sb03g044000.1	1.42187	high	Specific for ABA vs. NaOH root up		similar to Putative uncharacterized protein	upregulated
Sb01g035340.1	1.42134	high			Predicted protein	upregulated
Sb02g028430.1	1.41947	high			weakly similar to Putative uncharacterized protein	upregulated
Sb08g017540.1	1.41944	high	Specific for ABA vs. NaOH root up		similar to Putative taxane 14b-hydroxylase	upregulated
Sb04g002290.1	1.41503	high	Specific for ABA vs. NaOH root up		similar to Putative uncharacterized protein	upregulated
Sb03g025190.1	1.41429	high			similar to Putative sialin	upregulated
Sb05g005560.1	1.41287	high	Specific for ABA vs. NaOH root up		similar to Aluminum-induced protein	upregulated
Sb03g044860.1	1.41243	high	Specific for ABA vs. NaOH root up		similar to Putative uncharacterized protein	upregulated
Sb09g003000.1	1.4123	high	Specific for ABA vs. NaOH root up		similar to Putative uncharacterized protein	upregulated
Sb06g028870.1	1.41145	high	Specific for ABA vs. NaOH root up		similar to H0714H04.4 protein	upregulated
Sb01g029090.1	1.41098	high	Specific for ABA vs. NaOH root up		similar to Expressed protein	upregulated
Sb05g021643.1	1.40604	high			similar to Agenet domain containing protein	upregulated
Sb02g023340.1	1.40317	high			similar to Transporter-like protein	upregulated
Sb09g018200.1	1.40167	high	Specific for ABA vs. NaOH root up		similar to Putative thiamin pyrophosphokinase	upregulated
Sb03g034650.1	1.40094	high	Specific for ABA vs. NaOH root up	OFP	weakly similar to Putative uncharacterized protein	upregulated
Sb10g009770.1	1.39733	high	Specific for ABA vs. NaOH root up		similar to Putative potassium transporter	upregulated
Sb02g024060.1	1.39707	high			similar to Putative hexose transporter	upregulated
Sb01g014730.1	1.39615	high			similar to Putative serine protease inhibitor	upregulated
Sb03g038010.1	1.39488	high			similar to Os01g0817600 protein	upregulated
Sb01g038300.1	1.39346	high			similar to Ubiquitin-activating enzyme E1 3; putative; expressed	upregulated
Sb04g004560.1	1.39317	high	Specific for ABA vs. NaOH root up		similar to 4-Hydroxyphenylpyruvate Dioxygenase	upregulated
Sb08g000550.1	1.38926	high	Specific for ABA vs. NaOH root up		similar to Ferritin-1; chloroplast precursor	upregulated
Sb01g040100.1	1.38851	high			similar to RNA recognition motif family protein; expressed	upregulated
Sb01g004410.1	1.3882	high			weakly similar to Expressed protein	upregulated
Sb01g030870.1	1.38692	high			similar to Glutathione S-transferase GST 35	upregulated
Sb03g001100.1	1.38642	high	Specific for ABA vs. NaOH root up		similar to Putative uncharacterized protein P0452F10.6	upregulated
Sb03g005555.1	1.38094	high			similar to Putative uncharacterized protein	upregulated
Sb03g002400.1	1.38035	high			similar to Carnitine racemase-like	upregulated
Sb03g010730.1	1.37897	high	Specific for ABA vs. NaOH root up		similar to Putative cystatin	upregulated
Sb01g040430.1	1.37865	high			similar to Os03g0261100 protein	upregulated
Sb10g008960.1	1.378	high	Specific for ABA vs. NaOH root up		similar to Potassium outward rectifying channel	upregulated
Sb07g020400.1	1.3777	high	Specific for ABA vs. NaOH root up		similar to Os02g0653400 protein	upregulated
Sb01g049800.1	1.37553	high	Specific for ABA vs. NaOH root up		similar to Os03g0111400 protein	upregulated
Sb01g039680.1	1.37497	high	Specific for ABA vs. NaOH root up		similar to Haloacid dehalogenase-like hydrolase family protein; putative; expressed	upregulated
Sb08g022980.1	1.37356	high			similar to Hydrolase; alpha/beta fold family protein; expressed	upregulated
Sb01g012840.1	1.37222	high			similar to Putative uncharacterized protein	upregulated
Sb01g001690.1	1.37097	high			similar to Ras-related protein Rab11C	upregulated
Sb04g023550.1	1.36712	high	Specific for ABA vs. NaOH root up		similar to Coleoptile phototropism protein 1	upregulated
Sb03g043276.1	1.36709	high	Specific for ABA vs. NaOH root up		weakly similar to Chromosome chr14 scaffold_21; whole genome shotgun sequence	upregulated
Sb01g039100.1	1.36305	high			similar to Uncharacterized plant-specific domain TIGR01589 family protein; expressed	upregulated
Sb01g029465.1	1.36293	high	Specific for ABA vs. NaOH root up		similar to Putative uncharacterized protein	upregulated
Sb04g038260.1	1.36221	high			similar to Metallo-beta-lactamase-like	upregulated
Sb07g020090.1	1.36002	high		AP2-EREBP, ERF	similar to DRE binding factor 1	upregulated
Sbi-MIR167e	1.35967	NA			NA	upregulated
Sb04g035400.1	1.35925	high	Specific for ABA vs. NaOH root up		similar to Putative glutamate receptor subunit kainate subtype	upregulated
Sb02g020410.1	1.35884	high			similar to Glucose-1-phosphate adenylyltransferase	upregulated
Sb01g007560.1	1.35651	high			similar to Alpha 1;4-glucan phosphorylase L isozyme	upregulated
Sb04g036830.1	1.35632	high	Specific for ABA vs. NaOH root up		similar to F-box family protein-like	upregulated
Sb03g033340.1	1.35421	high	Specific for ABA vs. NaOH root up		similar to Os01g0725800 protein	upregulated
Sb04g020600.1	1.352	high	Specific for ABA vs. NaOH root up		similar to Putative uncharacterized protein OSJNBa0052M16.5-1	upregulated
Sb07g002220.1	1.34973	high			similar to Glyceraldehyde-3-phosphate dehydrogenase; cytosolic 1	upregulated
Sb10g006260.1	1.34802	high		AP2-EREBP, ERF	similar to EREBP-like protein	upregulated
Sb04g009640.1	1.34517	high			similar to Putative uncharacterized protein	upregulated
Sb07g025120.1	1.34285	high			similar to Heat shock factor RHSF2	upregulated
Sb07g021090.1	1.34252	high	Specific for ABA vs. NaOH root up		similar to H0107B07.6 protein	upregulated
Sb06g029560.1	1.33996	high	Specific for ABA vs. NaOH root up		similar to H0105C05.3 protein	upregulated
Sb09g021490.1	1.33967	high	Specific for ABA vs. NaOH root up		similar to Putative subtilisin-like proteinase	upregulated
Sb02g009160.1	1.33918	high	Specific for ABA vs. NaOH root up		similar to Putative uncharacterized protein	upregulated
Sb09g006080.1	1.33767	high	Specific for ABA vs. NaOH root up		similar to Putative uncharacterized protein	upregulated
Sb08g001780.1	1.33306	high	Specific for ABA vs. NaOH root up		similar to Plastocyanin-like domain containing protein; expressed	upregulated
Sb03g040020.1	1.333	high			similar to Putative uncharacterized protein	upregulated
Sb10g004960.1	1.33289	high	Specific for ABA vs. NaOH root up		similar to Putative uncharacterized protein	upregulated
Sb04g027390.1	1.33276	high	Specific for ABA vs. NaOH root up		similar to Putative uncharacterized protein	upregulated
Sb09g019220.1	1.33144	high	Specific for ABA vs. NaOH root up		similar to Putative uncharacterized protein OJ1562_H01.1	upregulated
Sb09g027360.1	1.33141	high			similar to S-adenosyl-L-methionine: phosphoethanolamine N-methyltransferase	upregulated
Sb06g011780.1	1.33123	high			similar to Putative Deoxyhypusine synthase	upregulated
Sb01g038020.1	1.33103	high	Specific for ABA vs. NaOH root up		similar to Putative uncharacterized protein	upregulated
Sb10g000540.1	1.33009	high	Specific for ABA vs. NaOH root up		similar to Probable protein arginine N-methyltransferase 7	upregulated
Sb03g000700.1	1.32998	high			similar to Salt stress root protein RS1	upregulated
Sb01g034740.1	1.32857	high	Specific for ABA vs. NaOH root up		similar to Putative uncharacterized protein	upregulated
Sb03g044190.1	1.32727	high			similar to Putative uncharacterized protein	upregulated
Sb09g024770.1	1.32671	high	Specific for ABA vs. NaOH root up		similar to Cyclic nucleotide-gated ion channel 4	upregulated
Sb06g029860.1	1.32377	high			similar to H0315F07.12 protein	upregulated
Sb09g023820.1	1.32074	high			similar to Putative uncharacterized protein OJ1119_H02.10	upregulated
Sb06g009066.1	1.31951	low	Specific for ABA vs. NaOH root up		weakly similar to Lon protease homolog 1; mitochondrial precursor	upregulated
Sb10g002060.1	1.31847	high			weakly similar to Aspartic proteinase nepenthesin II-like	upregulated
Sb01g005090.1	1.31685	high	Specific for ABA vs. NaOH root up		similar to Zinc finger; C3HC4 type family protein; expressed	upregulated
Sb04g032710.1	1.31633	high	Specific for ABA vs. NaOH root up		similar to Putative uncharacterized protein	upregulated
Sb03g003190.1	1.31594	high			similar to Hexokinase-8	upregulated
Sb01g018180.1	1.31566	high			similar to Putative epoxide hydrolase	upregulated
Sb02g037970.1	1.31508	high	Specific for ABA vs. NaOH root up		similar to Os07g0588200 protein	upregulated
Sb10g025935.1	1.31491	high	Specific for ABA vs. NaOH root up		weakly similar to Putative uncharacterized protein	upregulated
Sb07g023073.1	1.31371	low	Specific for ABA vs. NaOH root up		similar to Putative uncharacterized protein	upregulated
Sb02g027300.1	1.31263	high	Specific for ABA vs. NaOH root up	HB, HD-ZIP, Homeobox	similar to Homeodomain leucine zipper protein	upregulated
Sb04g033390.1	1.31215	high	Specific for ABA vs. NaOH root up	Trihelix	weakly similar to H0115B09.8 protein	upregulated
Sb03g033320.1	1.31098	high			similar to Integral membrane protein-like	upregulated
Sb01g045840.1	1.31076	high	Specific for ABA vs. NaOH root up	C2C2-Dof, Dof	similar to Putative zinc finger DNA-binding protein	upregulated
Sb01g021130.1	1.31015	high	Specific for ABA vs. NaOH root up		similar to GDSL-like Lipase/Acylhydrolase family protein; expressed	upregulated
Sb05g020160.1	1.30979	high	Specific for ABA vs. NaOH root up		similar to Chalcone synthase WHP1	upregulated
Sb04g022760.1	1.30931	high	Specific for ABA vs. NaOH root up		similar to Putative uncharacterized protein	upregulated
Sb07g022965.1	1.30924	high	Specific for ABA vs. NaOH root up	bZIP	similar to Putative uncharacterized protein	upregulated
Sb06g022810.1	1.30901	high	Specific for ABA vs. NaOH root up	ARF	similar to Auxin responsive factor 10	upregulated
Sb07g005890.1	1.30891	high			similar to Os08g0205800 protein	upregulated
Sb06g002080.1	1.30793	high	Specific for ABA vs. NaOH root up		similar to MRP-like ABC transporter	upregulated
Sb10g027020.1	1.30629	high			similar to Putative uncharacterized protein	upregulated
Sb08g019525.1	1.30609	high	Specific for ABA vs. NaOH root up		similar to Early-responsive to dehydration protein; putative; expressed	upregulated
Sb06g027110.1	1.30271	high	Specific for ABA vs. NaOH root up		similar to OSIGBa0142I02-OSIGBa0101B20.21 protein	upregulated
Sb03g041590.1	1.30256	high	Specific for ABA vs. NaOH root up		similar to Putative uncharacterized protein	upregulated
Sb04g031060.1	1.30048	high	Specific for ABA vs. NaOH root up		similar to Ubiquitin protein 1; isoform c	upregulated
Sb01g043200.1	1.29668	high			similar to Os03g0211500 protein	upregulated
Sb04g023760.1	1.29612	high	Specific for ABA vs. NaOH root up		similar to Putative uncharacterized protein	upregulated
Sb09g006060.1	1.29549	high		MYB-related	similar to Putative uncharacterized protein	upregulated
Sb05g023240.1	1.29247	high			similar to UDP-glucoronosyl and UDP-glucosyl transferase family protein; expressed	upregulated
Sb09g026090.1	1.29002	high			similar to Putative uncharacterized protein	upregulated
Sb04g034190.1	1.28993	high		bZIP	similar to Putative uncharacterized protein	upregulated
Sb01g029320.1	1.28966	high			similar to Beta expansin B2	upregulated
Sb06g011760.1	1.28964	high	Specific for ABA vs. NaOH root up		similar to OSJNBa0084N21.16 protein	upregulated
Sb06g019280.1	1.28882	high			similar to OSIGBa0130P02.5 protein	upregulated
Sb08g004900.1	1.28791	high	Specific for ABA vs. NaOH root up		similar to Transcriptional regulator; Sir2 family protein; expressed	upregulated
Sb03g000663.1	1.2865	high	Specific for ABA vs. NaOH root up		weakly similar to Os01g0234100 protein	upregulated
Sb01g012900.1	1.28631	high			similar to 3-glucanase	upregulated
Sb01g019970.1	1.28559	high			similar to Uncharacterized conserved protein; putative; expressed	upregulated
Sb01g010480.1	1.2853	high	Specific for ABA vs. NaOH root up		similar to Tat binding protein 1(TBP-1)-interacting protein (TBPIP); putative	upregulated
Sb07g006315.1	1.28431	high	Specific for ABA vs. NaOH root up		similar to Putative uncharacterized protein	upregulated
Sb10g005850.1	1.28332	high	Specific for ABA vs. NaOH root up		similar to Putative uncharacterized protein P0568D10.9	upregulated
Sb09g002520.1	1.28319	high		HB, TALE, Homeobox	similar to KNOX class homeodomain protein	upregulated
Sb07g020110.1	1.28272	high			similar to Putative uncharacterized protein P0042B03.23	upregulated
Sb01g007220.1	1.2824	high	Specific for ABA vs. NaOH root up		similar to Putative uncharacterized protein OSJNBa0002J24.5	upregulated
Sb04g029030.1	1.28228	high	Specific for ABA vs. NaOH root up		similar to Putative potassium transporter HAK2p	upregulated
Sb08g003550.1	1.28156	high	Specific for ABA vs. NaOH root up	ABI3VP1, B3	similar to Similar to probable RAV2-like DNA binding protein [imported]- Arabidopsis thaliana	upregulated
Sb06g031356.1	1.28072	low	Specific for ABA vs. NaOH root up		Predicted protein	upregulated
Sb06g021760.1	1.28048	high	Specific for ABA vs. NaOH root up		similar to OSIGBa0112M24.2 protein	upregulated
Sb02g025810.1	1.28027	high	Specific for ABA vs. NaOH root up		similar to Putative uncharacterized protein	upregulated
Sb01g037520.1	1.27556	high	Specific for ABA vs. NaOH root up	bZIP	similar to BZIP transcription factor family protein; expressed	upregulated
Sb01g020430.1	1.27458	high	Specific for ABA vs. NaOH root up		similar to Putative uncharacterized protein	upregulated
Sb09g029860.1	1.27443	high			similar to Putative late embryogenesis abundant protein	upregulated
Sb01g020960.1	1.27434	high	Specific for ABA vs. NaOH root up		similar to Lectin protein kinase; putative; expressed	upregulated
Sb01g006190.1	1.27201	high		bHLH	similar to Helix-loop-helix DNA-binding domain containing protein; expressed	upregulated
Sb09g028570.1	1.27165	high	Specific for ABA vs. NaOH root up		similar to Sucrose phosphate synthase	upregulated
Sb10g004580.1	1.27132	high		AP2-EREBP, ERF	similar to Putative uncharacterized protein	upregulated
Sb09g025730.1	1.2701	high			similar to Hemoglobin 2	upregulated
Sb10g007830.1	1.26943	high			similar to Putative uncharacterized protein	upregulated
Sb08g021520.1	1.26861	high	Specific for ABA vs. NaOH root up		similar to Barren inflorescence2	upregulated
Sb01g030450.1	1.26715	high	Specific for ABA vs. NaOH root up		similar to Calcium-dependent protein kinase isoform 1	upregulated
Sb01g038400.1	1.26693	high	Specific for ABA vs. NaOH root up		similar to Mitochondrial carrier protein; expressed	upregulated
Sb09g004770.1	1.2652	high	Specific for ABA vs. NaOH root up		similar to Putative uncharacterized protein	upregulated
Sb06g033810.1	1.26391	high	Specific for ABA vs. NaOH root up		similar to H0701F11.7 protein	upregulated
Sb09g006470.1	1.26356	high	Specific for ABA vs. NaOH root up		similar to Putative serine/threonine-specific protein kinase	upregulated
Sb01g042330.1	1.26302	high	Specific for ABA vs. NaOH root up		similar to Putative uncharacterized protein	upregulated
Sb03g027020.1	1.2618	high	Specific for ABA vs. NaOH root up		similar to Os01g0600500 protein	upregulated
Sb03g009750.1	1.26158	high	Specific for ABA vs. NaOH root up		similar to Putative uncharacterized protein P0705D01.7-1	upregulated
Sb04g033600.1	1.26105	high	Specific for ABA vs. NaOH root up		similar to Putative vesicle-associated membrane protein-associated protein	upregulated
Sb01g039670.1	1.26099	high			similar to Putative uncharacterized protein	upregulated
Sb06g033410.1	1.26054	high			similar to H0306F12.7 protein	upregulated
Sb04g028980.1	1.25851	high			similar to RNA recognition motif (RRM)-containing protein-like	upregulated
Sb01g028780.1	1.25821	high	Specific for ABA vs. NaOH root up		similar to Chromosome chr16 scaffold_10; whole genome shotgun sequence	upregulated
Sb04g037750.1	1.25784	high	Specific for ABA vs. NaOH root up		weakly similar to Os02g0822700 protein	upregulated
Sb09g004000.1	1.25781	high	Specific for ABA vs. NaOH root up		similar to Putative REF/SRPP-like protein Os05g0151300	upregulated
Sb08g014340.1	1.25752	high	Specific for ABA vs. NaOH root up		similar to Expressed protein	upregulated
Sb07g015090.1	1.25735	high	Specific for ABA vs. NaOH root up		similar to Putative uncharacterized protein	upregulated
Sb01g023200.1	1.25622	high	Specific for ABA vs. NaOH root up		similar to Chromosome chr6 scaffold_3; whole genome shotgun sequence	upregulated
Sb06g016160.1	1.25551	high			similar to OSIGBa0092M08.2 protein	upregulated
Sb02g006115.1	1.25377	high			similar to Os07g0205000 protein	upregulated
Sb03g008450.1	1.25347	high	Specific for ABA vs. NaOH root up		weakly similar to EBNA-1	upregulated
Sb08g003760.1	1.25202	high		bZIP	similar to Putative uncharacterized protein	upregulated
Sb10g003220.1	1.25144	high	Specific for ABA vs. NaOH root up		similar to Putative uncharacterized protein P0036F10.22	upregulated
Sb02g011890.1	1.25138	high			similar to Cytosolic monodehydroascorbate reductase	upregulated
Sb01g050270.1	1.25081	high	Specific for ABA vs. NaOH root up		similar to Expressed protein	upregulated
Sb06g016310.1	1.25071	high			similar to Extensin precursor	upregulated
Sb01g038660.1	1.24998	high			similar to Phosphatidylinositol transfer protein; expressed	upregulated
Sb04g010400.1	1.24965	high			similar to Putative sugar transporter	upregulated
Sb10g022800.1	1.24903	high	Specific for ABA vs. NaOH root up		similar to Putative nitrate transporter NTL1	upregulated
Sb01g042970.1	1.24876	high			Predicted protein	upregulated
Sb07g022930.1	1.24854	high	Specific for ABA vs. NaOH root up		similar to Putative uncharacterized protein P0461F06.38	upregulated
Sb10g005220.1	1.24673	high	Specific for ABA vs. NaOH root up		similar to Putative uncharacterized protein	upregulated
Sb04g026430.1	1.24631	high	Specific for ABA vs. NaOH root up		similar to Putative uncharacterized protein	upregulated
Sb01g000590.1	1.24595	high			similar to Putative uncharacterized protein	upregulated
Sb06g028590.1	1.24334	high	Specific for ABA vs. NaOH root up		Predicted protein	upregulated
Sb04g007920.1	1.24091	high	Specific for ABA vs. NaOH root up		similar to Putative uncharacterized protein	upregulated
Sb03g013013.1	1.23962	low	Specific for ABA vs. NaOH root up		similar to ASF/SF2-like pre-mRNA splicing factor SRP30	upregulated
Sb06g026390.1	1.23539	high			similar to H0303A11-B0406H05.8 protein	upregulated
Sb01g005840.1	1.23464	high			similar to Os06g0168000 protein	upregulated
Sb01g044570.1	1.23455	high	Specific for ABA vs. NaOH root up		similar to Os03g0190000 protein	upregulated
Sb03g028190.1	1.23432	high	Specific for ABA vs. NaOH root up		similar to Arbutin synthase-like	upregulated
Sb03g010545.1	1.23361	high	Specific for ABA vs. NaOH root up		similar to Putative uncharacterized protein P0011D01.8	upregulated
Sb03g044520.1	1.2335	high			similar to P0482D04.16 protein	upregulated
Sb04g026690.1	1.23208	high	Specific for ABA vs. NaOH root up		Predicted protein	upregulated
Sb03g005166.1	1.23139	high			similar to Os03g0733800 protein	upregulated
Sb06g026220.1	1.2312	high	Specific for ABA vs. NaOH root up		similar to OSJNBa0011J08.19 protein	upregulated
Sb04g024565.1	1.23117	high	Specific for ABA vs. NaOH root up		similar to Putative uncharacterized protein	upregulated
Sb01g042530.1	1.23111	high	Specific for ABA vs. NaOH root up		similar to MA3 domain-containing protein; putative; expressed	upregulated
Sb06g017880.1	1.22913	high			similar to OSIGBa0140O07.5 protein	upregulated
Sb03g037500.1	1.22714	high	Specific for ABA vs. NaOH root up		similar to Chromosome chr8 scaffold_29; whole genome shotgun sequence	upregulated
Sb03g044360.1	1.22699	high	Specific for ABA vs. NaOH root up		similar to Putative uncharacterized protein	upregulated
Sb07g005460.1	1.22606	high			similar to Glyoxalase I	upregulated
Sb06g027480.1	1.22511	high	Specific for ABA vs. NaOH root up		similar to B0403H10-OSIGBa0105A11.10 protein	upregulated
Sb01g027840.1	1.22465	high	Specific for ABA vs. NaOH root up		similar to Putative uncharacterized protein	upregulated
Sb04g033680.1	1.22331	high		MYB	similar to ATMYB4-like	upregulated
Sb07g003280.1	1.22327	high			similar to Putative monodehydroascorbate reductase	upregulated
Sb07g023950.1	1.22289	high	Specific for ABA vs. NaOH root up		similar to Superoxide dismutase [Cu-Zn]; chloroplast precursor	upregulated
Sb03g031110.1	1.22191	high			similar to Two pore calcium channel protein 1	upregulated
Sb03g031340.1	1.22148	high	Specific for ABA vs. NaOH root up		Predicted protein	upregulated
Sb07g027510.1	1.22087	high			similar to AT-hook motif nuclear localized protein 2	upregulated
Sb08g007230.1	1.2198	high	Specific for ABA vs. NaOH root up		similar to Outer envelope protein; putative; expressed	upregulated
Sb07g003690.1	1.21951	high	Specific for ABA vs. NaOH root up		similar to Os08g0155400 protein	upregulated
Sb03g032930.1	1.21941	high			similar to Embryonic abundant protein-like	upregulated
Sb09g024660.1	1.21924	high	Specific for ABA vs. NaOH root up		similar to Putative uncharacterized protein	upregulated
Sb03g013340.1	1.21815	high			similar to Putative uncharacterized protein	upregulated
Sb05g023870.1	1.21671	high	Specific for ABA vs. NaOH root up		similar to RNA recognition motif family protein	upregulated
Sb02g007090.1	1.21613	high	Specific for ABA vs. NaOH root up		similar to Putative uncharacterized protein	upregulated
Sb06g026387.1	1.21581	high			similar to H0303A11-B0406H05.7 protein	upregulated
Sb01g037700.1	1.21495	high	Specific for ABA vs. NaOH root up		similar to Expressed protein	upregulated
Sb02g032310.1	1.2146	high	Specific for ABA vs. NaOH root up		similar to Os09g0554000 protein	upregulated
Sb06g024330.1	1.21457	high	Specific for ABA vs. NaOH root up		similar to Putative uncharacterized protein B1249E06.25	upregulated
Sb01g049050.1	1.21451	high	Specific for ABA vs. NaOH root up		similar to Plastid ribosomal protein L11	upregulated
Sb03g035020.1	1.2143	high			similar to Putative uncharacterized protein	upregulated
Sb07g028540.1	1.21359	high			Predicted protein	upregulated
Sb06g029220.1	1.21326	high	Specific for ABA vs. NaOH root up		similar to NBS-LRR disease resistance protein homologue	upregulated
Sb03g003550.1	1.21314	high			similar to Putative uncharacterized protein	upregulated
Sb08g017535.1	1.21128	low	Specific for ABA vs. NaOH root up		similar to Similarity	upregulated
Sb03g039970.1	1.21072	high			similar to Laccase 1	upregulated
Sb10g005860.1	1.21071	high	Specific for ABA vs. NaOH root up		similar to Os06g0186300 protein	upregulated
Sb03g041420.1	1.21058	high	Specific for ABA vs. NaOH root up		similar to P0648C09.16 protein	upregulated
Sb06g025840.1	1.20996	high			similar to OSJNBa0088I22.11 protein	upregulated
Sb04g005940.1	1.20995	high		MYB	similar to MYB transcription factor TaMYB1	upregulated
Sb02g033330.1	1.20979	high			similar to Putative uncharacterized protein	upregulated
Sb09g004890.1	1.20902	high	Specific for ABA vs. NaOH root up		similar to Putative uncharacterized protein	upregulated
Sb08g001595.1	1.20878	high	Specific for ABA vs. NaOH root up		Predicted protein	upregulated
Sb04g009710.1	1.20867	high	Specific for ABA vs. NaOH root up		similar to Os02g0260500 protein	upregulated
Sb09g028930.1	1.20845	high	Specific for ABA vs. NaOH root up		similar to Putative uncharacterized protein	upregulated
Sb03g045520.1	1.20791	high			similar to Putative uncharacterized protein	upregulated
Sb03g003620.1	1.20746	high	Specific for ABA vs. NaOH root up		similar to Putative inositol polyphosphate 5-phosphatase	upregulated
Sb01g033855.1	1.20744	high	Specific for ABA vs. NaOH root up		similar to Putative uncharacterized protein	upregulated
Sb02g022160.1	1.20628	high	Specific for ABA vs. NaOH root up		similar to Methylenetetrahydrofolate dehydrogenase-like	upregulated
Sb10g022520.1	1.20622	high	Specific for ABA vs. NaOH root up		similar to Ent-kaurene oxidase	upregulated
Sb03g030740.1	1.20601	high	Specific for ABA vs. NaOH root up	ARF	similar to Auxin response factor 2	upregulated
Sb05g001760.1	1.20541	high	Specific for ABA vs. NaOH root up		similar to MATE efflux family protein; expressed	upregulated
Sb09g000260.1	1.2036	high	Specific for ABA vs. NaOH root up		Predicted protein	upregulated
Sb09g010000.1	1.20174	high			similar to Os05g0291700 protein	upregulated
Sb09g005370.1	1.19963	high			similar to Cytochrome P450 family protein; expressed	upregulated
Sb04g036870.1	1.19654	high			similar to Glutathione reductase; cytosolic	upregulated
Sb04g003210.1	1.19589	high			similar to Os11g0562100 protein	upregulated
Sb09g017190.1	1.19291	high			similar to Putative uncharacterized protein OSJNBa0036C12.12	upregulated
Sb04g021320.1	1.19261	high	Specific for ABA vs. NaOH root up		weakly similar to OSJNBb0118P14.4 protein	upregulated
Sb08g002990.1	1.19228	high			similar to Putative phytosulfokine peptide precursor	upregulated
Sb05g003784.1	1.19047	high	Specific for ABA vs. NaOH root up			upregulated
Sb10g002030.1	1.19033	high			similar to Putative uncharacterized protein	upregulated
Sb09g026890.1	1.19001	high	Specific for ABA vs. NaOH root up		similar to Os05g0539500 protein	upregulated
Sb06g019290.1	1.18999	high			similar to GASA-like protein	upregulated
Sb04g036410.1	1.18981	high	Specific for ABA vs. NaOH root up		similar to Ribonucleoside-diphosphate reductase	upregulated
Sb07g004690.1	1.18925	high	Specific for ABA vs. NaOH root up		similar to Os12g0240900 protein	upregulated
Sb01g049200.1	1.18809	high			similar to LEM3 family/CDC50 family protein; expressed	upregulated
Sb06g034070.1	1.18671	high	Specific for ABA vs. NaOH root up		similar to OSJNBb0020J19.7 protein	upregulated
Sb07g028030.1	1.18503	high			similar to Putative sodium-dicarboxylate cotransporter	upregulated
Sb01g032440.1	1.18498	high	Specific for ABA vs. NaOH root up		similar to Phytochrome P450	upregulated
Sb03g040710.1	1.1843	high	Specific for ABA vs. NaOH root up		similar to Prolyl 4-hydroxylase alpha subunit-like	upregulated
Sb01g002020.1	1.1814	high	Specific for ABA vs. NaOH root up		similar to Putative nicotinate phosphoribosyltransferase	upregulated
Sb01g036190.1	1.18101	high			similar to Lung seven transmembrane receptor family protein; expressed	upregulated
Sb01g021490.1	1.18056	high	Specific for ABA vs. NaOH root up	HSF	similar to HSF-type DNA-binding domain containing protein; expressed	upregulated
Sb06g019030.1	1.18046	high	Specific for ABA vs. NaOH root up		similar to H0219H12.12 protein	upregulated
Sb04g021190.1	1.17976	high	Specific for ABA vs. NaOH root up		similar to MutT-like protein	upregulated
Sb01g046790.1	1.17961	high			similar to Os03g0152400 protein	upregulated
Sb01g036400.1	1.1789	high	Specific for ABA vs. NaOH root up		similar to Expressed protein	upregulated
Sb04g025110.1	1.17836	high			similar to OJ000223_09.9 protein	upregulated
Sb03g010970.1	1.17756	high	Specific for ABA vs. NaOH root up	MYB	similar to Putative transcription factor	upregulated
Sb03g037740.1	1.17747	high	Specific for ABA vs. NaOH root up	bZIP	similar to Putative uncharacterized protein	upregulated
Sb03g045120.1	1.17731	high	Specific for ABA vs. NaOH root up	C2H2	similar to Putative uncharacterized protein	upregulated
Sb06g033850.1	1.1769	high			similar to CAA303716.1 protein	upregulated
Sb03g039590.1	1.17601	high			similar to Putative aspartic proteinase nepenthesin II	upregulated
Sb07g025600.1	1.1748	high	Specific for ABA vs. NaOH root up		similar to Putative anthocyanin-related membrane protein 1	upregulated
Sb01g041020.1	1.17341	high	Specific for ABA vs. NaOH root up		similar to Expressed protein	upregulated
Sb01g038245.1	1.1718	high			Predicted protein	upregulated
Sb10g026090.1	1.16838	high	Specific for ABA vs. NaOH root up		similar to Putative uncharacterized protein	upregulated
Sb01g038870.1	1.16743	high	Specific for ABA vs. NaOH root up		weakly similar to Putative uncharacterized protein	upregulated
Sb06g026340.1	1.16675	high			similar to Putative uncharacterized protein	upregulated
Sb03g045330.1	1.16629	high	Specific for ABA vs. NaOH root up		similar to Os11g0583200 protein	upregulated
Sb02g040660.1	1.16599	high			similar to Putative uncharacterized protein	upregulated
Sb10g020570.1	1.16544	high	Specific for ABA vs. NaOH root up		similar to Spermidine synthase 2	upregulated
Sb02g003370.1	1.16543	high	Specific for ABA vs. NaOH root up		similar to Peptide transporter-like	upregulated
Sb01g027830.1	1.16472	high	Specific for ABA vs. NaOH root up		similar to Cholinephosphate cytidylyltransferase	upregulated
Sb01g029460.1	1.16307	high	Specific for ABA vs. NaOH root up		similar to Putative uncharacterized protein	upregulated
Sb03g032920.1	1.16166	high	Specific for ABA vs. NaOH root up		similar to At2g21860/F7D8.18	upregulated
Sb10g007100.1	1.1599	high	Specific for ABA vs. NaOH root up		similar to Sterol carrier protein 2-like	upregulated
Sb06g028440.1	1.15976	high			similar to OSIGBa0126B18.7 protein	upregulated
Sb10g009310.1	1.15974	high	Specific for ABA vs. NaOH root up		similar to Putative uncharacterized protein	upregulated
Sb06g014560.1	1.1592	high	Specific for ABA vs. NaOH root up		weakly similar to Sulfotransferase domain containing protein; expressed	upregulated
Sb03g031400.1	1.15872	high	Specific for ABA vs. NaOH root up		similar to Os02g0484600 protein	upregulated
Sb09g008870.1	1.15869	high	Specific for ABA vs. NaOH root up	Jumonji	similar to Os05g0302300 protein	upregulated
Sb01g000830.1	1.15869	high	Specific for ABA vs. NaOH root up		similar to Expressed protein	upregulated
Sb09g007190.1	1.15837	high	Specific for ABA vs. NaOH root up		similar to Os07g0541400 protein	upregulated
Sb06g024320.1	1.15741	high	Specific for ABA vs. NaOH root up		similar to Putative uncharacterized protein	upregulated
Sb02g039240.1	1.15696	high	Specific for ABA vs. NaOH root up		similar to Putative (S)-2-hydroxy-acid oxidase	upregulated
Sb06g017200.1	1.15691	high	Specific for ABA vs. NaOH root up		Predicted protein	upregulated
Sb01g023100.1	1.15617	high	Specific for ABA vs. NaOH root up		similar to Putative uncharacterized protein	upregulated
Sb07g025220.1	1.15473	high			similar to Sorbitol dehydrogenase	upregulated
Sb08g016302.1	1.15467	high			similar to Expressed protein	upregulated
Sb10g027770.1	1.15172	high			similar to Putative uncharacterized protein	upregulated
Sb01g045990.1	1.15149	high	Specific for ABA vs. NaOH root up		similar to Putative uncharacterized protein	upregulated
Sb01g049830.1	1.14852	high			similar to Nonspecific lipid-transfer protein 2; putative; expressed	upregulated
Sb02g027910.1	1.14818	high	Specific for ABA vs. NaOH root up		Predicted protein	upregulated
Sb01g008320.1	1.14641	high	Specific for ABA vs. NaOH root up		similar to Putative uncharacterized protein	upregulated
Sb03g039270.1	1.14631	high		C2H2, Uncategorized	similar to C2H2 zinc finger protein	upregulated
Sb06g001490.1	1.14582	high	Specific for ABA vs. NaOH root up		weakly similar to OSIGBa0147M20.2 protein	upregulated
Sb01g028080.1	1.14375	high			similar to Expressed protein	upregulated
Sb10g028550.1	1.14357	high	Specific for ABA vs. NaOH root up		similar to Putative uncharacterized protein	upregulated
Sb06g033560.1	1.14326	high			similar to H0913C04.10 protein	upregulated
Sb05g016850.1	1.14324	high			similar to OSJNBa0081C01.23 protein	upregulated
Sb01g035380.1	1.14293	high			similar to UDP-glucose-4-epimerase	upregulated
Sb10g022270.1	1.14054	high	Specific for ABA vs. NaOH root up		similar to Putative acyl-CoA:diacylglycerol acyltransferase	upregulated
Sb04g021890.1	1.13768	high	Specific for ABA vs. NaOH root up		similar to Putative uncharacterized protein	upregulated
Sb01g017110.1	1.1344	high	Specific for ABA vs. NaOH root up		similar to Fringe protein; putative; expressed	upregulated
Sb02g034700.1	1.13306	high			weakly similar to Putative uncharacterized protein OSJNBa0036M16.104	upregulated
Sb02g032160.1	1.13306	high	Specific for ABA vs. NaOH root up		weakly similar to Os09g0551900 protein	upregulated
Sb01g030780.1	1.13267	high			similar to Glutathione S-transferase GST 25	upregulated
Sb02g030090.1	1.13239	high			similar to Os09g0518700 protein	upregulated
Sb02g040640.1	1.13236	high	Specific for ABA vs. NaOH root up		similar to Putative uncharacterized protein	upregulated
Sb03g012440.1	1.13218	high	Specific for ABA vs. NaOH root up		similar to Putative uncharacterized protein	upregulated
Sb05g020220.1	1.13205	high	Specific for ABA vs. NaOH root up		similar to Chalcone synthase WHP1	upregulated
Sb03g043750.1	1.13041	high			similar to Selenium binding protein	upregulated
Sb06g032760.1	1.1276	high			similar to Endoglucanase 13 precursor	upregulated
Sb01g005835.1	1.12744	high			weakly similar to Expressed protein	upregulated
Sb07g001020.1	1.12713	low	Specific for ABA vs. NaOH root up		Predicted protein	upregulated
Sb09g026650.1	1.12583	high	Specific for ABA vs. NaOH root up		similar to Calcium sensing protein	upregulated
Sb10g006350.1	1.12447	high			similar to Putative uncharacterized protein	upregulated
Sb01g010260.1	1.12445	high	Specific for ABA vs. NaOH root up		similar to Expressed protein	upregulated
Sb03g029300.1	1.12286	high	Specific for ABA vs. NaOH root up		similar to Os01g0642600 protein	upregulated
Sb07g025770.1	1.12237	high	Specific for ABA vs. NaOH root up		similar to Putative uncharacterized protein	upregulated
Sb01g001130.1	1.12214	high			similar to Putative uncharacterized protein	upregulated
Sb08g016760.1	1.1214	high	Specific for ABA vs. NaOH root up		similar to Auxin-binding protein 4 precursor	upregulated
Sb10g000690.1	1.12044	high	Specific for ABA vs. NaOH root up		similar to Putative uncharacterized protein P0644B06.44-1	upregulated
Sb01g041635.1	1.12003	low	Specific for ABA vs. NaOH root up		Predicted protein	upregulated
Sb01g020050.1	1.11927	high	Specific for ABA vs. NaOH root up		similar to Putative uncharacterized protein	upregulated
Sb03g006365.1	1.11873	high	Specific for ABA vs. NaOH root up		Predicted protein	upregulated
Sb10g028840.1	1.11851	high	Specific for ABA vs. NaOH root up	C2C2-CO-like	weakly similar to Putative uncharacterized protein	upregulated
Sb01g015140.1	1.11803	high			weakly similar to Putative uncharacterized protein	upregulated
Sb04g036490.1	1.11726	high	Specific for ABA vs. NaOH root up		similar to Putative quinone oxidoreductase	upregulated
Sb02g039910.1	1.11529	high	Specific for ABA vs. NaOH root up		similar to Putative uncharacterized protein	upregulated
Sb09g024740.1	1.11433	high	Specific for ABA vs. NaOH root up		similar to Putative uncharacterized protein	upregulated
Sb05g023873.1	1.11285	high	Specific for ABA vs. NaOH root up		Predicted protein	upregulated
Sb04g030670.1	1.11075	high	Specific for ABA vs. NaOH root up		similar to Nodulin-like protein	upregulated
Sb07g021160.1	1.11022	high	Specific for ABA vs. NaOH root up		similar to Putative uncharacterized protein	upregulated
Sb02g038390.1	1.10944	high	Specific for ABA vs. NaOH root up	C2H2	weakly similar to ZPT4-4 (Zinc-finger protein)-like protein	upregulated
Sb09g025050.1	1.10897	high	Specific for ABA vs. NaOH root up		similar to Signal recognition particle 54 kDa protein 1	upregulated
Sb02g003270.1	1.10871	high	Specific for ABA vs. NaOH root up		similar to D-amino acid oxidase	upregulated
Sb10g028790.1	1.10849	high	Specific for ABA vs. NaOH root up		similar to Putative uncharacterized protein	upregulated
Sb03g041680.1	1.10517	high	Specific for ABA vs. NaOH root up		similar to Putative uncharacterized protein	upregulated
Sb10g026640.1	1.105	high			similar to Putative uncharacterized protein	upregulated
Sb02g001070.1	1.10482	high	Specific for ABA vs. NaOH root up		similar to Putative receptor-like protein kinase	upregulated
Sb06g001420.1	1.10459	high	Specific for ABA vs. NaOH root up		similar to Putative uncharacterized protein	upregulated
Sb08g016550.1	1.10445	high	Specific for ABA vs. NaOH root up		similar to Plant integral membrane protein TIGR01569 containing protein; expressed	upregulated
Sb03g005220.1	1.10443	high	Specific for ABA vs. NaOH root up		similar to Putative uncharacterized protein	upregulated
Sb05g026580.1	1.10402	high	Specific for ABA vs. NaOH root up		similar to Acyltransferase family protein; expressed	upregulated
Sb04g025170.1	1.10274	high	Specific for ABA vs. NaOH root up		weakly similar to Remorin-like protein	upregulated
Sb04g006910.1	1.10127	high	Specific for ABA vs. NaOH root up		similar to Putative uncharacterized protein	upregulated
Sb06g021290.1	1.10102	high	Specific for ABA vs. NaOH root up		similar to OSIGBa0103O01.10 protein	upregulated
Sb02g030660.1	1.1008	high	Specific for ABA vs. NaOH root up	HB, HD-ZIP, Homeobox	similar to Homeodomain leucine zipper protein	upregulated
Sb08g004990.1	1.09954	high	Specific for ABA vs. NaOH root up		similar to Amino acid transporter; putative; expressed	upregulated
Sb06g017130.1	1.09905	high	Specific for ABA vs. NaOH root up		similar to OSJNBa0006B20.1 protein	upregulated
Sb01g035960.1	1.09814	high			similar to Alanine-glyoxylate aminotransferase 2; mitochondrial; putative; expressed	upregulated
Sb04g036430.1	1.09738	high	Specific for ABA vs. NaOH root up	AUX/IAA	similar to Auxin-responsive protein IAA9	upregulated
Sb03g000786.1	1.09726	low	Specific for ABA vs. NaOH root up		similar to Putative uncharacterized protein	upregulated
Sb02g039680.1	1.09718	high			similar to Hydrolase-like protein	upregulated
Sb09g030663.1	1.09694	low	Specific for ABA vs. NaOH root up		Predicted protein	upregulated
Sb09g021160.1	1.09586	high	Specific for ABA vs. NaOH root up		similar to Potassium channel protein ZMK2	upregulated
Sb08g003720.1	1.09529	high	Specific for ABA vs. NaOH root up		similar to Harpin-induced protein 1 containing protein; expressed	upregulated
Sb03g033330.1	1.09292	high			similar to BNR repeat domain protein-like	upregulated
Sb04g020740.1	1.08912	high			similar to Putative uncharacterized protein	upregulated
Sb01g043910.1	1.08865	high	Specific for ABA vs. NaOH root up	HB, HD-ZIP, Homeobox	similar to Homeobox domain containing protein; expressed	upregulated
Sb01g002660.1	1.08796	high			similar to DEAD-box ATP-dependent RNA helicase 3	upregulated
Sb10g030640.1	1.08793	high	Specific for ABA vs. NaOH root up		Predicted protein	upregulated
Sb04g001500.1	1.0863	high	Specific for ABA vs. NaOH root up		Predicted protein	upregulated
Sb03g013350.1	1.08528	high			similar to Putative early nodule-specific protein ENOD8	upregulated
Sb09g027160.1	1.08481	high			similar to Putative uncharacterized protein	upregulated
Sb01g048600.1	1.08459	high	Specific for ABA vs. NaOH root up		similar to ESTs AU029294	upregulated
Sb02g020290.1	1.08357	high	Specific for ABA vs. NaOH root up		similar to Putative uncharacterized protein	upregulated
Sb02g022933.1	1.0827	high	Specific for ABA vs. NaOH root up		similar to Os08g0398700 protein	upregulated
Sb01g019580.1	1.08201	high			similar to Cyanate hydratase	upregulated
Sb01g006740.1	1.07918	high	Specific for ABA vs. NaOH root up		Predicted protein	upregulated
Sb03g014130.1	1.07913	high	Specific for ABA vs. NaOH root up		similar to Multidrug resistance-associated protein MRP1	upregulated
Sb10g020910.1	1.07713	high	Specific for ABA vs. NaOH root up		similar to Os06g0531200 protein	upregulated
Sb09g026920.1	1.07655	high			similar to Putative uncharacterized protein	upregulated
Sb06g030980.1	1.07625	high	Specific for ABA vs. NaOH root up		similar to OSIGBa0113E10.13 protein	upregulated
Sb03g005990.1	1.07547	high			similar to Putative uncharacterized protein P0009G03.21	upregulated
Sb01g049280.1	1.07526	high			similar to Putative serine protease	upregulated
Sb03g040730.1	1.075	high	Specific for ABA vs. NaOH root up	MYB-related, MYB	similar to Putative uncharacterized protein	upregulated
Sb02g038960.1	1.07454	high	Specific for ABA vs. NaOH root up	CCAAT, NF-YA, CCAAT-HAP2	similar to Os07g0608200 protein	upregulated
Sb09g001360.1	1.07435	high	Specific for ABA vs. NaOH root up		similar to Putative uncharacterized protein	upregulated
Sb08g022890.1	1.07408	high			weakly similar to Putative uncharacterized protein	upregulated
Sb05g000950.1	1.07338	high	Specific for ABA vs. NaOH root up		Predicted protein	upregulated
Sb10g028880.1	1.07314	high	Specific for ABA vs. NaOH root up		similar to Pentatricopeptide (PPR) repeat-containing protein-like	upregulated
Sb04g025710.1	1.0721	high	Specific for ABA vs. NaOH root up		similar to S-adenosylmethionine decarboxylase uORF	upregulated
Sb02g031530.1	1.07203	high	Specific for ABA vs. NaOH root up		similar to Putative uncharacterized protein P0478E02.19	upregulated
Sb06g023920.1	1.07143	low	Specific for ABA vs. NaOH root up		weakly similar to OSJNBa0011L07.4 protein	upregulated
Sb04g004960.1	1.07023	high	Specific for ABA vs. NaOH root up		similar to Putative uncharacterized protein OSJNBa0073A21.24	upregulated
Sb02g011900.1	1.06988	high	Specific for ABA vs. NaOH root up		similar to Putative uncharacterized protein	upregulated
Sb02g006930.1	1.06915	high	Specific for ABA vs. NaOH root up		similar to Os07g0231400 protein	upregulated
Sb06g023670.1	1.06622	high			similar to OSIGBa0159I10.6 protein	upregulated
Sb06g031740.1	1.06538	high	Specific for ABA vs. NaOH root up		similar to OSJNBa0084K01.9 protein	upregulated
Sb05g020740.1	1.06446	high			weakly similar to Expressed protein	upregulated
Sb04g008290.1	1.06265	high	Specific for ABA vs. NaOH root up		similar to Os02g0231600 protein	upregulated
Sb09g020120.1	1.06264	high	Specific for ABA vs. NaOH root up		similar to Putative uncharacterized protein	upregulated
Sb02g031440.1	1.06196	high			similar to Putative uncharacterized protein	upregulated
Sb03g043430.1	1.06128	high	Specific for ABA vs. NaOH root up		similar to Putative uncharacterized protein	upregulated
Sb06g014950.1	1.06105	high	Specific for ABA vs. NaOH root up		similar to High-affinity potassium transporter	upregulated
Sb02g043810.1	1.06061	high	Specific for ABA vs. NaOH root up		similar to Putative uncharacterized protein P0034A04.101-1	upregulated
Sb01g047150.1	1.06056	high			similar to Ras family protein; expressed	upregulated
Sb07g000520.1	1.06031	high			similar to Putative uncharacterized protein	upregulated
Sb01g021160.1	1.06025	high	Specific for ABA vs. NaOH root up		similar to Skp1 family; dimerisation domain containing protein	upregulated
Sb06g031280.1	1.06018	high			similar to P0432B10.9 protein	upregulated
Sb01g007020.1	1.05936	high	Specific for ABA vs. NaOH root up		weakly similar to MRNA; ; relating to carbonate stress	upregulated
Sb04g008330.1	1.05808	high	Specific for ABA vs. NaOH root up		similar to Citrate synthase	upregulated
Sb01g028000.1	1.05789	high	Specific for ABA vs. NaOH root up		weakly similar to Myosin-like protein	upregulated
Sb02g026590.1	1.05683	high	Specific for ABA vs. NaOH root up	HSF	similar to Putative heat shock factor	upregulated
Sb03g045840.1	1.05569	high			similar to Glutathione S-transferase GST 21	upregulated
Sb03g030040.1	1.05532	high	Specific for ABA vs. NaOH root up		similar to Os01g0658700 protein	upregulated
Sb03g014430.1	1.05522	high	Specific for ABA vs. NaOH root up		similar to Respiratory burst oxidase protein B	upregulated
Sb04g037110.1	1.05501	high	Specific for ABA vs. NaOH root up		similar to Os02g0816100 protein	upregulated
Sb08g022780.1	1.05489	high	Specific for ABA vs. NaOH root up		similar to Os12g0632800 protein	upregulated
Sb07g020936.1	1.05346	high	Specific for ABA vs. NaOH root up		similar to Putative uncharacterized protein P0479C08.115	upregulated
Sb08g017320.1	1.05223	high	Specific for ABA vs. NaOH root up		similar to NB-ARC domain containing protein; expressed	upregulated
Sb02g024770.1	1.05156	high			similar to Putative uncharacterized protein	upregulated
Sb09g029060.1	1.05054	high	Specific for ABA vs. NaOH root up		similar to Putative uncharacterized protein OJ1735_C10.6	upregulated
Sb04g023990.1	1.04959	high		NAC	similar to OsNAC1 protein	upregulated
Sb02g041080.1	1.04933	high			similar to Trad-like protein	upregulated
Sb08g021720.1	1.04716	high			similar to Os12g0616500 protein	upregulated
Sb06g024040.1	1.04667	high			similar to Iron transport protein 2	upregulated
Sb06g000410.1	1.04606	high	Specific for ABA vs. NaOH root up		similar to OSIGBa0123D13.5 protein	upregulated
Sb05g002960.1	1.04569	high	Specific for ABA vs. NaOH root up		similar to Putative phytosulfokine peptide precursor	upregulated
Sb01g026390.1	1.0456	high	Specific for ABA vs. NaOH root up		similar to Glycosyl hydrolase family 38 protein; putative; expressed	upregulated
Sb01g003740.1	1.04409	high			similar to Putative uncharacterized protein	upregulated
Sb03g026270.1	1.04373	high	Specific for ABA vs. NaOH root up		similar to Os01g0586600 protein	upregulated
Sb01g034490.1	1.04366	high	Specific for ABA vs. NaOH root up		similar to OB-fold nucleic acid binding domain containing protein; expressed	upregulated
Sb02g029370.1	1.0425	high			similar to Expressed protein	upregulated
Sb02g042030.1	1.04228	high	Specific for ABA vs. NaOH root up		similar to Nucleolar protein Nop56; putative; expressed	upregulated
Sb07g021900.1	1.0422	high	Specific for ABA vs. NaOH root up		similar to Putative uncharacterized protein	upregulated
Sb04g006120.1	1.04133	high	Specific for ABA vs. NaOH root up		similar to Lycopene beta-cyclase	upregulated
Sb03g030540.1	1.03992	high	Specific for ABA vs. NaOH root up	HMG	similar to Os01g0666200 protein	upregulated
Sb07g001405.1	1.03884	high			similar to Putative uncharacterized protein P0427G12.6	upregulated
Sb01g011480.1	1.03882	high	Specific for ABA vs. NaOH root up		similar to Putative Core-2/I-Branching enzyme	upregulated
Sb10g002790.1	1.03879	high	Specific for ABA vs. NaOH root up		similar to Putative zinc finger protein	upregulated
Sb03g034270.1	1.03827	high	Specific for ABA vs. NaOH root up		similar to Putative uncharacterized protein	upregulated
Sb01g044130.1	1.03794	high	Specific for ABA vs. NaOH root up		similar to Putative uncharacterized protein	upregulated
Sb07g004040.1	1.03785	high	Specific for ABA vs. NaOH root up		similar to Senescence-associated protein-like	upregulated
Sb09g020860.1	1.03572	high			similar to Unknow protein	upregulated
Sb07g025940.1	1.03501	high	Specific for ABA vs. NaOH root up	Orphans, CO-like	similar to Os08g0536300 protein	upregulated
Sb10g002910.1	1.03494	high	Specific for ABA vs. NaOH root up		similar to Pentatricopeptide; putative; expressed	upregulated
Sb08g020830.1	1.03285	high	Specific for ABA vs. NaOH root up		similar to Homocysteine S-methyltransferase 2	upregulated
Sb10g030580.1	1.03034	high			similar to Putative uncharacterized protein	upregulated
Sb01g005870.1	1.02966	high			similar to IQ calmodulin-binding motif family protein; expressed	upregulated
Sb06g028730.1	1.02859	high	Specific for ABA vs. NaOH root up	ABI3VP1, B3	similar to Transcriptional factor B3-like	upregulated
Sb06g033340.1	1.02699	high	Specific for ABA vs. NaOH root up		weakly similar to CsAtPR5; putative; expressed	upregulated
Sb08g018720.1	1.02621	high			similar to Thaumatin-like cytokinin-binding protein; putative; expressed	upregulated
Sb08g000575.1	1.02595	high		LOB, LBD	similar to Putative uncharacterized protein	upregulated
Sb05g023860.1	1.02593	high	Specific for ABA vs. NaOH root up		similar to ABCF-type protein	upregulated
Sb03g003630.1	1.02565	high	Specific for ABA vs. NaOH root up		similar to Putative uncharacterized protein	upregulated
Sb01g034690.1	1.02564	high	Specific for ABA vs. NaOH root up		similar to Expressed protein	upregulated
Sb08g021090.1	1.02408	high			similar to Plant integral membrane protein TIGR01569 containing protein; expressed	upregulated
Sb03g008440.1	1.02397	high	Specific for ABA vs. NaOH root up		Predicted protein	upregulated
Sb01g028150.1	1.02348	high	Specific for ABA vs. NaOH root up		similar to Probable plastid-lipid-associated protein 3; chloroplast precursor	upregulated
Sb03g026460.1	1.02343	high			similar to Embryo-abundant protein EMB-like	upregulated
Sb03g025440.1	1.02268	high			similar to Legumain-like protease precursor	upregulated
Sb04g033880.1	1.02257	high			similar to Putative uncharacterized protein	upregulated
Sb06g026670.1	1.02224	high			similar to H0307D04.12 protein	upregulated
Sb06g020960.1	1.02207	high	Specific for ABA vs. NaOH root up		similar to Os04g0490300 protein	upregulated
Sb09g026210.1	1.02142	high			similar to Putative uncharacterized protein	upregulated
Sb01g026730.1	1.0193	high	Specific for ABA vs. NaOH root up		similar to Putative membrane protein	upregulated
Sb04g025320.1	1.01906	high			similar to Putative uncharacterized protein	upregulated
Sb03g046940.1	1.01712	high	Specific for ABA vs. NaOH root up		similar to Putative UMP-kinase	upregulated
Sb03g036770.1	1.01591	high			similar to Putative uncharacterized protein	upregulated
Sb10g002670.1	1.01577	high	Specific for ABA vs. NaOH root up		similar to Os06g0139700 protein	upregulated
Sb05g001820.1	1.01559	high			similar to Expressed protein	upregulated
Sb01g018050.1	1.0155	high	Specific for ABA vs. NaOH root up		similar to Putative uncharacterized protein	upregulated
Sb09g017850.1	1.01401	high	Specific for ABA vs. NaOH root up		similar to Putative phospholipase D-like protein	upregulated
Sb02g036520.1	1.01349	high	Specific for ABA vs. NaOH root up		similar to Putative uncharacterized protein	upregulated
Sb06g019430.1	1.01333	high	Specific for ABA vs. NaOH root up		similar to OSJNBa0016O02.9 protein	upregulated
Sb08g023130.1	1.01272	high	Specific for ABA vs. NaOH root up		similar to Putative uncharacterized protein	upregulated
Sb09g028580.1	1.01251	high	Specific for ABA vs. NaOH root up		similar to Putative uncharacterized protein	upregulated
Sb07g022290.1	1.01227	high			similar to Putative uncharacterized protein	upregulated
Sb04g035990.1	1.01153	high	Specific for ABA vs. NaOH root up		similar to Putative uncharacterized protein	upregulated
Sb08g017200.1	1.01106	high			similar to Expressed protein	upregulated
Sb08g023070.1	1.01066	high	Specific for ABA vs. NaOH root up		similar to Plasma membrane ATPase 1	upregulated
Sb04g007740.1	1.01065	high			similar to Putative uncharacterized protein	upregulated
Sb06g026775.1	1.00999	high	Specific for ABA vs. NaOH root up		Predicted protein	upregulated
Sb01g014390.1	1.00959	high			similar to OSIGBa0138E08-OSIGBa0161L23.3 protein	upregulated
Sb07g029030.1	1.00898	high			similar to Os08g0485400 protein	upregulated
Sb02g011010.1	1.00761	high	Specific for ABA vs. NaOH root up		similar to Os07g0459200 protein	upregulated
Sb06g033023.1	1.00599	low	Specific for ABA vs. NaOH root up		weakly similar to OSIGBa0138E08-OSIGBa0161L23.3 protein	upregulated
Sb09g020930.1	1.00562	high	Specific for ABA vs. NaOH root up		similar to Glycogenin-like protein	upregulated
Sb06g019250.1	1.00509	high	Specific for ABA vs. NaOH root up		similar to CFM2 alternative polyadenylation form 2	upregulated
Sb01g030090.1	1.00437	high			similar to Putative uncharacterized protein	upregulated
Sb01g034390.1	1.00322	high	Specific for ABA vs. NaOH root up		similar to Pyruvate dehydrogenase kinase isoform 1	upregulated
Sb10g004070.1	1.00249	high			similar to Multidrug-resistance associated protein 3	upregulated
Sb01g031560.1	1.00224	high	Specific for ABA vs. NaOH root up		similar to H0825G02.4 protein	upregulated
Sb03g013010.1	1.00093	high	Specific for ABA vs. NaOH root up		similar to ASF/SF2-like pre-mRNA splicing factor SRP30	upregulated
Sb02g004670.1	1.00056	high	Specific for ABA vs. NaOH root up	AUX/IAA	similar to Auxin-responsive protein IAA24	upregulated
Sb01g022210.1	1.00018	high	Specific for ABA vs. NaOH root up		similar to Calmodulin-binding family protein; putative; expressed	upregulated
Sb07g005100.1	-35.8822	high			similar to OSIGBa0130B08.10 protein	downregulated
Sb02g022700.1	-33.21	high			similar to Serine/threonine-specific receptor protein kinase-like	downregulated
Sb01g042900.1	-32.1534	high			similar to Os12g0240900 protein	downregulated
Sb02g035110.1	-31.9459	high	Specific for ABA vs. NaOH root down		weakly similar to Lipase (Class 3) family-like protein	downregulated
Sb02g022733.1	-31.8555	high			similar to Serine/threonine-specific receptor protein kinase-like	downregulated
Sb02g001320.1	-31.017	high	Specific for ABA vs. NaOH root down		similar to Putative uncharacterized protein	downregulated
Sb01g032875.1	-30.772	high	Specific for ABA vs. NaOH root down		similar to Elongation factor 1-delta 2	downregulated
Sb01g032970.1	-8.52665	high			similar to Putative 3-beta hydroxysteroid dehydrogenase/isomerase	downregulated
Sb05g027090.1	-8.45254	high			weakly similar to Protein kinase	downregulated
Sb02g038530.1	-8.21907	high			similar to Putative uncharacterized protein	downregulated
Sb09g001420.1	-8.02852	high			similar to Putative uncharacterized protein	downregulated
Sb07g009360.1	-7.98176	high	Specific for ABA vs. NaOH root down		similar to Putative uncharacterized protein	downregulated
Sb02g024070.1	-7.93015	high			similar to Inositol 1;4;5-trisphosphate 5-phosphatase-like protein	downregulated
Sb08g000430.1	-7.74862	high	Specific for ABA vs. NaOH root down		similar to Fatty acid desaturase DES1	downregulated
Sb05g000600.1	-7.65732	high			similar to Expressed protein	downregulated
Sb06g024780.1	-7.52538	high	Specific for ABA vs. NaOH root down		similar to OSJNBa0010H02.23 protein	downregulated
Sb05g022280.1	-7.45243	high			Predicted protein	downregulated
Sb02g039470.1	-7.24728	high			similar to Patatin-like protein	downregulated
Sb02g022730.1	-7.1796	high			similar to Putative uncharacterized protein	downregulated
Sb02g036010.1	-7.13357	high	Specific for ABA vs. NaOH root down		similar to Cellulose synthase-like protein OsCslF3	downregulated
Sb02g022740.1	-7.11665	high			weakly similar to Os09g0356000 protein	downregulated
Sb05g022300.1	-7.0733	high			weakly similar to OSJNBa0096F01.12 protein	downregulated
Sb03g033350.1	-6.84907	high	Specific for ABA vs. NaOH root down		similar to Putative uncharacterized protein	downregulated
Sb04g026870.1	-6.78648	high			similar to OSIGBa0153E02-OSIGBa0093I20.18 protein	downregulated
Sb02g022690.1	-6.60273	high			similar to Os09g0356000 protein	downregulated
Sb01g012440.1	-6.58869	high			similar to Iron regulated transporter-like protein	downregulated
Sb01g036310.1	-6.40874	high			similar to Os03g0332500 protein	downregulated
Sb04g020720.1	-6.39716	high			similar to Class III peroxidase 66	downregulated
Sb06g001140.1	-6.23825	high	Specific for ABA vs. NaOH root down		similar to OSJNBb0089K24.4 protein	downregulated
Sb02g002560.1	-6.23208	low			Predicted protein	downregulated
Sb03g039980.1	-6.15762	high			similar to Laccase-8 precursor	downregulated
Sb01g017510.1	-5.9901	high			similar to Putative uncharacterized protein	downregulated
Sb01g034810.1	-5.87416	high	Specific for ABA vs. NaOH root down		similar to Putative uncharacterized protein	downregulated
Sb01g045710.1	-5.85578	high	Specific for ABA vs. NaOH root down	bHLH	similar to Os03g0171300 protein	downregulated
Sb07g027910.1	-5.82843	high			similar to Putative uncharacterized protein	downregulated
Sb06g030940.1	-5.48384	high			similar to H0212B02.16 protein	downregulated
Sb07g026980.1	-5.47925	high	Specific for ABA vs. NaOH root down		Predicted protein	downregulated
Sb07g024915.1	-5.46157	high			similar to Putative uncharacterized protein OJ1112_E06.27	downregulated
Sb06g024770.1	-5.45018	high	Specific for ABA vs. NaOH root down		similar to OSJNBa0010H02.23 protein	downregulated
Sb03g040590.1	-5.38025	high			similar to Putative uncharacterized protein	downregulated
Sb06g029780.1	-5.31314	high	Specific for ABA vs. NaOH root down		similar to H0315F07.1 protein	downregulated
Sb09g023180.1	-5.20814	high	Specific for ABA vs. NaOH root down		similar to Putative uncharacterized protein P0486C01.3	downregulated
Sb07g005280.1	-5.19884	high	Specific for ABA vs. NaOH root down		similar to Germin-like protein subfamily 1 member 8; putative	downregulated
Sb02g039480.1	-5.19132	high	Specific for ABA vs. NaOH root down		similar to Putative caltractin	downregulated
Sb05g022290.1	-5.18576	high			similar to OSJNBa0096F01.12 protein	downregulated
Sb01g006890.1	-5.15838	high	Specific for ABA vs. NaOH root down		similar to Putative uncharacterized protein	downregulated
Sb01g027620.1	-5.08936	high	Specific for ABA vs. NaOH root down		similar to Putative uncharacterized protein	downregulated
Sb01g020410.1	-5.0412	high			weakly similar to Transposon protein; putative; CACTA; En/Spm sub-class; expressed	downregulated
Sb03g004850.1	-5.03512	high			similar to Os01g0670100 protein	downregulated
Sb09g026170.1	-5.00047	high	Specific for ABA vs. NaOH root down		similar to Putative serine/threonine-specific protein kinase	downregulated
Sb06g021520.1	-4.95654	high			similar to Glyoxal oxidase; putative; expressed	downregulated
Sb08g008410.1	-4.91698	high	Specific for ABA vs. NaOH root down		similar to Major facilitator superfamily antiporter; putative; expressed	downregulated
Sb03g026790.1	-4.90029	high	Specific for ABA vs. NaOH root down		similar to OSIGBa0097P08.2 protein	downregulated
Sb02g022660.1	-4.8252	high	Specific for ABA vs. NaOH root down		similar to Serine/threonine-specific receptor protein kinase-like	downregulated
Sb01g035940.1	-4.7956	high	Specific for ABA vs. NaOH root down		similar to Glutathione peroxidase	downregulated
Sb01g038150.1	-4.77977	high			similar to Streptomyces cyclase/dehydrase family protein; expressed	downregulated
Sb02g010120.1	-4.766	low	Specific for ABA vs. NaOH root down		weakly similar to Putative uncharacterized protein	downregulated
Sb07g005330.1	-4.76138	high	Specific for ABA vs. NaOH root down		similar to Germin-like protein subfamily 1 member 8; putative	downregulated
Sb06g024790.1	-4.74432	high	Specific for ABA vs. NaOH root down		similar to OSJNBa0010H02.23 protein	downregulated
Sb06g018090.1	-4.71966	high	Specific for ABA vs. NaOH root down		similar to OSIGBa0152K17.5 protein	downregulated
Sb02g005310.1	-4.71358	low	Specific for ABA vs. NaOH root down		Predicted protein	downregulated
Sb07g026990.1	-4.70268	low	Specific for ABA vs. NaOH root down		similar to Putative uncharacterized protein	downregulated
Sb04g008360.1	-4.70186	high			similar to Aquaporin NIP1-1	downregulated
Sb02g024480.1	-4.69337	high			similar to Putative uncharacterized protein P0431A03.17	downregulated
Sb10g006550.1	-4.65352	high			weakly similar to Putative uncharacterized protein	downregulated
Sb01g002590.1	-4.63607	high			similar to Expressed protein	downregulated
Sb09g004490.1	-4.62127	high		bHLH	weakly similar to Putative uncharacterized protein	downregulated
Sb06g022930.1	-4.59614	high			similar to OSJNBb0065J09.8 protein	downregulated
Sb04g024300.1	-4.57115	high	Specific for ABA vs. NaOH root down		similar to Nitrate reductase [NADH] 3	downregulated
Sb03g032490.1	-4.56072	high			similar to Putative uncharacterized protein	downregulated
Sb03g004380.1	-4.56068	high	Specific for ABA vs. NaOH root down		similar to Putative peroxidase	downregulated
Sb01g023270.1	-4.55007	high			similar to SPX domain containing protein; expressed	downregulated
Sb07g002190.1	-4.53998	high	Specific for ABA vs. NaOH root down		similar to Ankyrin-like protein	downregulated
Sb09g021000.1	-4.48999	high	Specific for ABA vs. NaOH root down		similar to Class III peroxidase 124 precursor	downregulated
Sb05g022710.1	-4.47059	high			similar to Os09g0555100 protein	downregulated
Sb05g026750.1	-4.46302	high			Predicted protein	downregulated
Sb06g031200.1	-4.46096	high	Specific for ABA vs. NaOH root down		similar to Putative uncharacterized protein	downregulated
Sb02g040770.1	-4.42651	high			similar to Putative uncharacterized protein	downregulated
Sb01g012210.1	-4.42606	high			similar to Putative uncharacterized protein	downregulated
Sb01g029260.1	-4.41478	high			similar to Beta-expansin 7 precursor	downregulated
Sb02g035090.1	-4.37623	high			weakly similar to Lipase (Class 3) family-like protein	downregulated
Sb03g002250.1	-4.35859	high			similar to Putative uncharacterized protein	downregulated
Sb06g020320.1	-4.34696	high			similar to Disease resistance response protein-like	downregulated
Sb05g026610.1	-4.33784	high	Specific for ABA vs. NaOH root down		similar to Putative uncharacterized protein	downregulated
Sb07g003510.1	-4.33331	high			similar to MDR-like ABC transporter	downregulated
Sb05g003170.1	-4.33079	high	Specific for ABA vs. NaOH root down		similar to Sialyltransferase-like protein	downregulated
Sb04g019670.1	-4.32786	high			similar to Putative uncharacterized protein	downregulated
Sb03g033100.1	-4.32762	high			similar to Acid phosphatase	downregulated
Sb04g005320.1	-4.31957	high			weakly similar to Putative uncharacterized protein P0544B02.8	downregulated
Sb01g046700.1	-4.28391	high	Specific for ABA vs. NaOH root down		similar to Expansin-A12 precursor	downregulated
Sb07g005300.1	-4.26635	high	Specific for ABA vs. NaOH root down		similar to Germin-like protein subfamily 1 member 8; putative	downregulated
Sb05g027465.1	-4.2624	high	Specific for ABA vs. NaOH root down		weakly similar to Putative S-adenosyl-L-methionine:jasmonic acid carboxyl methyltransferase	downregulated
Sb09g006620.1	-4.26022	high	Specific for ABA vs. NaOH root down		Predicted protein	downregulated
Sb03g045250.1	-4.19481	high			weakly similar to Putative uncharacterized protein	downregulated
Sb02g007930.1	-4.19389	high	Specific for ABA vs. NaOH root down		similar to Copper amine oxidase	downregulated
Sb02g001300.1	-4.18491	high	Specific for ABA vs. NaOH root down		similar to Putative uncharacterized protein	downregulated
Sb06g028200.1	-4.18116	high	Specific for ABA vs. NaOH root down		similar to OSJNBa0070C17.11 protein	downregulated
Sb07g005350.1	-4.15502	high	Specific for ABA vs. NaOH root down		similar to Germin-like protein subfamily 1 member 8; putative	downregulated
Sb04g032680.1	-4.14507	high	Specific for ABA vs. NaOH root down		similar to RCc3 protein	downregulated
Sb04g009340.1	-4.14056	low	Specific for ABA vs. NaOH root down		Predicted protein	downregulated
Sb01g021827.1	-4.12453	low			weakly similar to O-methyltransferase ZRP4	downregulated
Sb01g021060.1	-4.12026	high	Specific for ABA vs. NaOH root down		similar to Expansin-A31 precursor	downregulated
Sb06g012280.1	-4.09948	high	Specific for ABA vs. NaOH root down		similar to Putative cis-zeatin O-glucosyltransferase	downregulated
Sb01g041580.1	-4.09643	high			similar to Type I inositol-1;4;5-trisphosphate 5-phosphatase CVP2; putative; expressed	downregulated
Sb03g045200.1	-4.08233	high	Specific for ABA vs. NaOH root down		similar to Os01g0935800 protein	downregulated
Sb10g009140.1	-4.07777	high			similar to Putative calcium binding EF-hand protein	downregulated
Sb10g009860.1	-4.06125	high	Specific for ABA vs. NaOH root down		similar to Putative uncharacterized protein	downregulated
Sb01g037480.1	-4.0511	high			similar to ZmNAS2 protein	downregulated
Sb06g015952.1	-4.0493	high	Specific for ABA vs. NaOH root down		similar to Cycloartenol synthase; putative; expressed	downregulated
Sb06g033840.1	-4.03147	high	Specific for ABA vs. NaOH root down		similar to Anionic peroxidase precursor	downregulated
Sb02g040740.1	-4.02427	high	Specific for ABA vs. NaOH root down		similar to Putative uncharacterized protein	downregulated
Sb03g043720.1	-4.01856	high	Specific for ABA vs. NaOH root down		weakly similar to Putative uncharacterized protein	downregulated
Sb01g020350.1	-4.01831	high	Specific for ABA vs. NaOH root down		weakly similar to Putative glycine rich protein	downregulated
Sb06g033846.1	-4.01164	high	Specific for ABA vs. NaOH root down		similar to Anionic peroxidase precursor	downregulated
Sb07g005240.1	-4.01124	high	Specific for ABA vs. NaOH root down		similar to Germin-like protein subfamily 1 member 8; putative	downregulated
Sb01g020510.1	-4.01095	high	Specific for ABA vs. NaOH root down		similar to Putative uncharacterized protein OJ1293_A01.15	downregulated
Sb02g025675.1	-3.99376	high			similar to Putative uncharacterized protein OJ1328_D07.26	downregulated
Sb05g001400.1	-3.97684	high			similar to Expressed protein	downregulated
Sb03g044050.1	-3.93065	high	Specific for ABA vs. NaOH root down		similar to Regulatory protein-like	downregulated
Sb09g017860.1	-3.91435	high			similar to Putative uncharacterized protein	downregulated
Sb03g033160.1	-3.90588	high	Specific for ABA vs. NaOH root down	MYB	similar to Blind-like	downregulated
Sb02g035460.1	-3.90373	high			similar to Putative uncharacterized protein	downregulated
Sb03g034700.1	-3.89557	high			similar to Putative uncharacterized protein	downregulated
Sb09g007950.1	-3.89425	high			similar to Putative uncharacterized protein OSJNBa0042F15.11	downregulated
Sb03g026625.1	-3.88872	high	Specific for ABA vs. NaOH root down		similar to Putative uncharacterized protein	downregulated
Sb09g025010.1	-3.87697	high			similar to Putative uncharacterized protein	downregulated
Sb03g038400.1	-3.86001	high	Specific for ABA vs. NaOH root down		similar to Putative uncharacterized protein	downregulated
Sb03g006480.1	-3.85923	high			similar to Putative uncharacterized protein	downregulated
Sb02g027570.1	-3.85634	high	Specific for ABA vs. NaOH root down		similar to Cellulose synthase-like protein OsCslE1	downregulated
Sb10g001590.1	-3.85129	high	Specific for ABA vs. NaOH root down		weakly similar to Putative uncharacterized protein OSJNBa0038F22.4	downregulated
Sb07g023210.1	-3.85066	high	Specific for ABA vs. NaOH root down		similar to Putative latex protein allergen	downregulated
Sb05g025800.1	-3.84657	high	Specific for ABA vs. NaOH root down		similar to Plant integral membrane protein TIGR01569 containing protein; expressed	downregulated
Sb04g007370.1	-3.84489	high	Specific for ABA vs. NaOH root down		similar to Putative uncharacterized protein OJ1006_A02.44	downregulated
Sb09g024580.1	-3.84073	high	Specific for ABA vs. NaOH root down		similar to Peroxidase 1 precursor	downregulated
Sb08g016070.1	-3.8383	high	Specific for ABA vs. NaOH root down		similar to Os06g0500700 protein	downregulated
Sb01g046680.1	-3.82244	high			similar to Expansin-A25 precursor	downregulated
Sb05g026510.1	-3.81378	high	Specific for ABA vs. NaOH root down		similar to Putative uncharacterized protein	downregulated
Sb03g008460.1	-3.79718	high	Specific for ABA vs. NaOH root down		similar to Putative PHO1-like protein	downregulated
Sb04g031660.1	-3.7969	high	Specific for ABA vs. NaOH root down		similar to Os02g0684100 protein	downregulated
Sb06g029800.1	-3.78089	high	Specific for ABA vs. NaOH root down		similar to H0315F07.1 protein	downregulated
Sb06g029450.1	-3.78021	high	Specific for ABA vs. NaOH root down		similar to H0323C08.4 protein	downregulated
Sb06g018970.1	-3.7783	high	Specific for ABA vs. NaOH root down		similar to H0219H12.8 protein	downregulated
Sb06g015170.1	-3.77526	high	Specific for ABA vs. NaOH root down		similar to H0502B11.4 protein	downregulated
Sb03g043610.1	-3.77109	high			weakly similar to Putative uncharacterized protein	downregulated
Sb01g033366.1	-3.76802	high	Specific for ABA vs. NaOH root down		similar to Putative uncharacterized protein	downregulated
Sb03g026640.1	-3.75992	high	Specific for ABA vs. NaOH root down		similar to Putative uncharacterized protein	downregulated
Sb10g011200.1	-3.75233	high			similar to Putative uncharacterized protein	downregulated
Sb02g035040.1	-3.74467	high			similar to Putative uncharacterized protein	downregulated
Sb02g000630.1	-3.7434	high	Specific for ABA vs. NaOH root down		similar to Putative quinone oxidoreductase	downregulated
Sb10g002715.1	-3.73642	low			Predicted protein	downregulated
Sb07g024850.1	-3.73469	high	Specific for ABA vs. NaOH root down	bZIP	weakly similar to Putative uncharacterized protein	downregulated
Sb10g028010.1	-3.71743	high	Specific for ABA vs. NaOH root down		similar to Cysteine protease Mir1	downregulated
Sb02g006920.1	-3.71643	high	Specific for ABA vs. NaOH root down		similar to Putative uncharacterized protein OSJNBa0086N05.106	downregulated
Sb05g023660.1	-3.71589	low			similar to Os05g0247500 protein	downregulated
Sb10g030540.1	-3.70947	high	Specific for ABA vs. NaOH root down		similar to GDSL-lipase-like	downregulated
Sb05g005780.1	-3.70122	high	Specific for ABA vs. NaOH root down		Predicted protein	downregulated
Sb01g021070.1	-3.70056	high	Specific for ABA vs. NaOH root down		similar to Expansin-A31 precursor	downregulated
Sb06g017970.1	-3.67815	high	Specific for ABA vs. NaOH root down		similar to OSIGBa0140O07.11 protein	downregulated
Sb01g021430.1	-3.66968	high	Specific for ABA vs. NaOH root down		similar to Leaf senescence protein-like	downregulated
Sb05g017260.1	-3.66883	high			similar to Os11g0495700 protein	downregulated
Sb02g040720.1	-3.66536	high			Predicted protein	downregulated
Sb03g022990.1	-3.66324	high	Specific for ABA vs. NaOH root down		similar to Os01g0529800 protein	downregulated
Sb04g006885.1	-3.65955	low	Specific for ABA vs. NaOH root down		similar to Flavonoid 7-O-methyltransferase	downregulated
Sb06g024946.1	-3.63812	high	Specific for ABA vs. NaOH root down		similar to Putative cis-zeatin O-glucosyltransferase	downregulated
Sb01g013290.1	-3.63151	high	Specific for ABA vs. NaOH root down		similar to Sulfate transporter ST1	downregulated
Sb06g033843.1	-3.61943	high	Specific for ABA vs. NaOH root down		Predicted protein	downregulated
Sb02g029210.1	-3.58926	high			similar to Os09g0505400 protein	downregulated
Sb09g022260.1	-3.58039	high			similar to Putative uncharacterized protein OJ1651_D06.1	downregulated
Sb05g026890.1	-3.56474	high			similar to Putative uncharacterized protein	downregulated
Sb01g047250.1	-3.55344	high	Specific for ABA vs. NaOH root down		similar to Os03g0145000 protein	downregulated
Sb02g007640.1	-3.55124	high	Specific for ABA vs. NaOH root down		weakly similar to Putative uncharacterized protein	downregulated
Sb03g036510.1	-3.55122	high			similar to Putative uncharacterized protein	downregulated
Sb05g021870.1	-3.53701	high	Specific for ABA vs. NaOH root down		similar to UDP-glucoronosyl and UDP-glucosyl transferase family protein; expressed	downregulated
Sb01g050150.1	-3.53291	high	Specific for ABA vs. NaOH root down		similar to Transmembrane protein; putative; expressed	downregulated
Sb05g027210.1	-3.52939	high	Specific for ABA vs. NaOH root down		similar to Phospholipase D alpha 2	downregulated
Sb06g016540.1	-3.52809	high			similar to OSIGBa0076I14.3 protein	downregulated
Sb02g001340.1	-3.52714	high	Specific for ABA vs. NaOH root down		similar to Putative uncharacterized protein	downregulated
Sb10g030530.1	-3.52453	high	Specific for ABA vs. NaOH root down		similar to GDSL-lipase-like	downregulated
Sb05g000680.1	-3.52372	high			similar to Laccase-23 precursor	downregulated
Sb10g010390.1	-3.51354	low	Specific for ABA vs. NaOH root down		similar to Putative uncharacterized protein	downregulated
Sb10g007720.1	-3.48555	low	Specific for ABA vs. NaOH root down		Predicted protein	downregulated
Sb03g046780.1	-3.48518	high	Specific for ABA vs. NaOH root down		similar to Putative uncharacterized protein	downregulated
Sb06g019510.1	-3.47979	high	Specific for ABA vs. NaOH root down		weakly similar to OSJNBa0016O02.18 protein	downregulated
Sb05g005770.1	-3.46936	high	Specific for ABA vs. NaOH root down		similar to Os09g0562600 protein	downregulated
Sb01g041570.1	-3.46769	high			similar to Purple acid phosphatase 1; putative; expressed	downregulated
Sb07g015450.1	-3.46444	high	Specific for ABA vs. NaOH root down	bZIP	similar to Putative uncharacterized protein	downregulated
Sb10g030070.1	-3.4641	high	Specific for ABA vs. NaOH root down		similar to Putative uncharacterized protein	downregulated
Sb07g021550.1	-3.4604	high	Specific for ABA vs. NaOH root down		similar to Putative uncharacterized protein	downregulated
Sb03g011720.1	-3.44975	high			similar to Putative uncharacterized protein	downregulated
Sb06g021040.1	-3.4476	high			similar to OSIGBa0130B08.10 protein	downregulated
Sb03g006715.1	-3.44468	high			similar to Putative receptor serine/threonine kinase PR5K	downregulated
Sb07g007810.1	-3.44305	high	Specific for ABA vs. NaOH root down		similar to 4-coumarate--CoA ligase 1	downregulated
Sb04g009000.1	-3.4356	high			similar to Putative uncharacterized protein	downregulated
Sb01g012045.1	-3.43523	low			weakly similar to OSIGBa0126J24.7 protein	downregulated
Sb01g029310.1	-3.4286	high	Specific for ABA vs. NaOH root down		similar to Expansin-B6 precursor	downregulated
Sb01g015790.1	-3.42413	high	Specific for ABA vs. NaOH root down		similar to Putative steroleosin	downregulated
Sb02g037340.1	-3.40729	high			similar to Putative uncharacterized protein	downregulated
Sb09g027270.1	-3.40631	high	Specific for ABA vs. NaOH root down		similar to Os05g0545400 protein	downregulated
Sb01g007410.1	-3.40322	high			similar to P450	downregulated
Sb02g031070.1	-3.40242	high	Specific for ABA vs. NaOH root down		similar to Putative uncharacterized protein	downregulated
Sb01g024390.1	-3.39948	high			similar to Putative uncharacterized protein	downregulated
Sb04g019650.1	-3.39867	high	Specific for ABA vs. NaOH root down		similar to Putative uncharacterized protein	downregulated
Sb10g030510.1	-3.38964	high	Specific for ABA vs. NaOH root down		similar to Senescence-associated protein	downregulated
Sb06g033510.1	-3.38823	high			similar to H0913C04.6 protein	downregulated
Sb01g037235.1	-3.36679	high			similar to Putative uncharacterized protein	downregulated
Sb10g011510.1	-3.3663	high	Specific for ABA vs. NaOH root down		similar to Os06g0490400 protein	downregulated
Sb06g028180.1	-3.36439	high	Specific for ABA vs. NaOH root down		similar to OSJNBa0085I10.18 protein	downregulated
Sb04g025260.1	-3.35236	high		bHLH	weakly similar to Os04g0489600 protein	downregulated
Sb07g005260.1	-3.34258	high			similar to Germin-like protein subfamily 1 member 8; putative	downregulated
Sb03g033360.1	-3.33753	high	Specific for ABA vs. NaOH root down		similar to Putative uncharacterized protein	downregulated
Sb10g028470.1	-3.33749	high			similar to Putative peroxidase ATP8a	downregulated
Sb03g044300.1	-3.3336	high	Specific for ABA vs. NaOH root down		similar to Putative uncharacterized protein	downregulated
Sb10g008220.1	-3.32979	high	Specific for ABA vs. NaOH root down		similar to Integral membrane family protein-like	downregulated
Sb02g029020.1	-3.32954	high	Specific for ABA vs. NaOH root down		similar to Os09g0501100 protein	downregulated
Sb03g045860.1	-3.32907	high	Specific for ABA vs. NaOH root down		similar to Putative glutathione S-transferase	downregulated
Sb02g041170.1	-3.32472	high	Specific for ABA vs. NaOH root down		similar to Putative uncharacterized protein	downregulated
Sb03g016510.1	-3.31845	high	Specific for ABA vs. NaOH root down		similar to Peroxidase family protein; expressed	downregulated
Sb09g026160.1	-3.31767	high	Specific for ABA vs. NaOH root down		similar to Os05g0525600 protein	downregulated
Sb06g030770.1	-3.31581	high	Specific for ABA vs. NaOH root down		similar to Os02g0111600 protein	downregulated
Sb02g005320.1	-3.31533	low	Specific for ABA vs. NaOH root down		similar to NB-ARC domain containing protein; expressed	downregulated
Sb05g027340.1	-3.30992	high			similar to O-methyltransferase	downregulated
Sb06g021610.1	-3.30549	high	Specific for ABA vs. NaOH root down		similar to Cytochrome P450 family protein; expressed	downregulated
Sb04g030310.1	-3.30519	high			similar to Formate dehydrogenase 2; mitochondrial precursor	downregulated
Sb08g016350.1	-3.30347	high			similar to Iron-deficiency specific clone No.3	downregulated
Sb02g035490.1	-3.30074	high	Specific for ABA vs. NaOH root down		similar to Putative uncharacterized protein	downregulated
Sb01g004590.1	-3.29911	high	Specific for ABA vs. NaOH root down		similar to Germin-like protein 7	downregulated
Sb03g002240.1	-3.29083	high			similar to Putative uncharacterized protein	downregulated
Sb05g027010.1	-3.28461	high	Specific for ABA vs. NaOH root down		weakly similar to Putative uncharacterized protein	downregulated
Sb03g010230.1	-3.27394	high	Specific for ABA vs. NaOH root down		similar to Putative uncharacterized protein	downregulated
Sb04g000890.1	-3.27325	high	Specific for ABA vs. NaOH root down		similar to Acid phosphatase-like	downregulated
Sb05g002850.1	-3.25082	high			similar to Flavonol 3-O-glucosyltransferase; putative; expressed	downregulated
Sb06g033870.1	-3.24507	high	Specific for ABA vs. NaOH root down		similar to CAA303712.1 protein	downregulated
Sb04g010430.1	-3.24361	high			similar to Putative galactoside 2-alpha-L-fucosyltransferase	downregulated
Sb02g002710.1	-3.23835	high			weakly similar to Early nodulin 75-like protein	downregulated
Sb06g018590.1	-3.23824	high			similar to H0505F09.5 protein	downregulated
Sb01g020320.1	-3.23771	high			similar to Expressed protein	downregulated
Sb04g000940.1	-3.23568	high	Specific for ABA vs. NaOH root down		similar to Acid phosphatase-like	downregulated
Sb02g026280.1	-3.22845	high	Specific for ABA vs. NaOH root down		similar to 1-aminocyclopropane-1-carboxylate oxidase	downregulated
Sb06g032310.1	-3.22646	high			similar to H0818H01.13 protein	downregulated
Sb06g018490.1	-3.21569	high			similar to H0815C01.4 protein	downregulated
Sb10g025810.1	-3.21361	high			similar to Os06g0651900 protein	downregulated
Sb01g020370.1	-3.21219	low			weakly similar to Transposon protein; putative; CACTA; En/Spm sub-class; expressed	downregulated
Sb10g010350.1	-3.19725	high	Specific for ABA vs. NaOH root down		similar to Putative uncharacterized protein	downregulated
Sb03g034110.1	-3.18864	high			similar to Profilin-3	downregulated
Sb01g045630.1	-3.18475	high	Specific for ABA vs. NaOH root down		weakly similar to Transposon protein; putative; CACTA; En/Spm sub-class	downregulated
Sb01g038130.1	-3.18214	high	Specific for ABA vs. NaOH root down		similar to Multicopper oxidase family protein; expressed	downregulated
Sb01g031020.1	-3.17731	high	Specific for ABA vs. NaOH root down		similar to Putative uncharacterized protein	downregulated
Sb03g047140.1	-3.17195	high	Specific for ABA vs. NaOH root down		similar to Putative uncharacterized protein	downregulated
Sb07g000300.1	-3.17073	high	Specific for ABA vs. NaOH root down		similar to Putative uncharacterized protein B1147B12.21	downregulated
Sb03g004330.1	-3.16094	high			similar to Putative uncharacterized protein	downregulated
Sb08g016370.1	-3.15888	high	Specific for ABA vs. NaOH root down		similar to Iron-deficiency specific clone No.3	downregulated
Sb09g022355.1	-3.15758	high			similar to Putative uncharacterized protein	downregulated
Sb03g011980.1	-3.1566	high	Specific for ABA vs. NaOH root down		similar to Putative uncharacterized protein	downregulated
Sb02g026040.1	-3.15503	high	Specific for ABA vs. NaOH root down		similar to Putative UDP-glucosyltransferase	downregulated
Sb09g024360.1	-3.1541	high	Specific for ABA vs. NaOH root down		similar to Os05g0496400 protein	downregulated
Sb01g016450.1	-3.15029	high	Specific for ABA vs. NaOH root down		similar to Putative sulfate transporter-like	downregulated
Sb04g033330.1	-3.1448	high	Specific for ABA vs. NaOH root down		similar to Iron-phytosiderophore transporter yellow stripe 1	downregulated
Sb06g017310.1	-3.14299	high	Specific for ABA vs. NaOH root down		similar to EF hand family protein	downregulated
Sb02g036370.1	-3.13243	high			similar to Putative organic cation transporter	downregulated
Sb02g007660.1	-3.1314	high			similar to Os07g0251200 protein	downregulated
Sb10g011530.1	-3.12329	high	Specific for ABA vs. NaOH root down		similar to Os06g0490400 protein	downregulated
Sb01g021030.1	-3.12172	high	Specific for ABA vs. NaOH root down		similar to Expansin-A15 precursor	downregulated
Sb05g002760.1	-3.10354	high	Specific for ABA vs. NaOH root down		similar to OSIGBa0096F13.7 protein	downregulated
Sb09g027920.1	-3.10066	high	Specific for ABA vs. NaOH root down		weakly similar to Putative uncharacterized protein	downregulated
Sb01g032200.1	-3.09849	high	Specific for ABA vs. NaOH root down		similar to Putative uncharacterized protein	downregulated
Sb07g004430.1	-3.09663	high	Specific for ABA vs. NaOH root down		similar to Putative uncharacterized protein	downregulated
Sb02g025240.1	-3.0924	high			similar to Putative uncharacterized protein	downregulated
Sb01g011360.1	-3.0896	high			similar to Nucleobase-ascorbate transporter LPE1	downregulated
Sb01g017520.1	-3.08946	high	Specific for ABA vs. NaOH root down		weakly similar to Putative uncharacterized protein	downregulated
Sb10g007560.1	-3.08784	high	Specific for ABA vs. NaOH root down		similar to LMBR1 integral membrane protein-like	downregulated
Sb04g020460.1	-3.07618	high			similar to Leucine aminopeptidase 2; chloroplast precursor	downregulated
Sb04g019680.1	-3.07561	high	Specific for ABA vs. NaOH root down		similar to Os02g0491700 protein	downregulated
Sb07g000920.1	-3.06662	high	Specific for ABA vs. NaOH root down		similar to Os08g0108700 protein	downregulated
Sb09g022350.1	-3.06488	high	Specific for ABA vs. NaOH root down		similar to Putative uncharacterized protein	downregulated
Sb03g036630.1	-3.05827	high	Specific for ABA vs. NaOH root down		similar to Putative uncharacterized protein	downregulated
Sb03g042800.1	-3.05364	high	Specific for ABA vs. NaOH root down		similar to Putative uncharacterized protein	downregulated
Sb06g018540.1	-3.04765	high			similar to Monosaccharide transporter 1	downregulated
Sb09g004660.1	-3.0441	high	Specific for ABA vs. NaOH root down		similar to Peroxidase	downregulated
Sb07g027920.1	-3.04341	high	Specific for ABA vs. NaOH root down		similar to Putative uncharacterized protein	downregulated
Sb10g020970.1	-3.04265	high	Specific for ABA vs. NaOH root down		weakly similar to EL5-like	downregulated
Sb07g026050.1	-3.03811	high	Specific for ABA vs. NaOH root down		similar to Putative uncharacterized protein	downregulated
Sb07g001500.1	-3.01994	high			similar to Putative uncharacterized protein	downregulated
Sb01g032020.1	-3.01899	high	Specific for ABA vs. NaOH root down		similar to Probable indole-3-acetic acid-amido synthetase GH3.8	downregulated
Sb03g009450.1	-3.01368	high	Specific for ABA vs. NaOH root down		weakly similar to Putative uncharacterized protein	downregulated
Sb01g046525.1	-3.01282	high			similar to Chromosome chr6 scaffold_3; whole genome shotgun sequence	downregulated
Sb04g028415.1	-3.01119	high			similar to Putative uncharacterized protein	downregulated
Sb01g050435.1	-3.00676	high			weakly similar to Expansin-B7 precursor	downregulated
Sb01g006340.1	-3.00375	high	Specific for ABA vs. NaOH root down		similar to Putative uncharacterized protein	downregulated
Sb10g010370.1	-3.00374	low	Specific for ABA vs. NaOH root down		similar to Putative uncharacterized protein	downregulated
Sb01g040270.1	-2.9986	high	Specific for ABA vs. NaOH root down	GRAS	similar to Putative uncharacterized protein	downregulated
Sb08g000830.1	-2.99787	high			weakly similar to Staphylococcal nucleaseue family protein; expressed	downregulated
Sb10g021630.1	-2.99429	high			similar to Putative uncharacterized protein	downregulated
Sb06g033470.1	-2.98653	high	Specific for ABA vs. NaOH root down		similar to OSJNBa0088H09.7 protein	downregulated
Sb03g034950.1	-2.98576	high		bZIP	similar to Putative transcription activator RF2a	downregulated
Sb03g012590.1	-2.97013	high	Specific for ABA vs. NaOH root down		similar to HKT8	downregulated
Sb05g027330.1	-2.96758	high			similar to O-methyltransferase	downregulated
Sb02g034760.1	-2.96201	high			similar to Putative uncharacterized protein OSJNBa0036M16.111-1	downregulated
Sb04g006600.1	-2.95126	high	Specific for ABA vs. NaOH root down		similar to Cation-transporting ATPase	downregulated
Sb01g017080.1	-2.93574	high	Specific for ABA vs. NaOH root down		similar to Expressed protein	downregulated
Sb04g021010.1	-2.93355	high			similar to Glycerophosphoryl diester phosphodisterase	downregulated
Sb03g037960.1	-2.93247	high	Specific for ABA vs. NaOH root down		similar to Os01g0816600 protein	downregulated
Sb01g050430.1	-2.93216	high			similar to Beta-expansin 3	downregulated
Sb06g016570.1	-2.93034	high	Specific for ABA vs. NaOH root down		weakly similar to Putative uncharacterized protein OJ1729_E02.7	downregulated
Sb01g003610.1	-2.92913	high	Specific for ABA vs. NaOH root down		similar to Putative uncharacterized protein	downregulated
Sb06g016280.1	-2.92604	high	Specific for ABA vs. NaOH root down		similar to OSIGBa0092M08.11 protein	downregulated
Sb09g018730.1	-2.9188	high			similar to Beta-glucanase precursor	downregulated
Sb01g029660.1	-2.91324	high			similar to Proline dehydrogenase family protein; expressed	downregulated
Sb01g021040.1	-2.90949	high	Specific for ABA vs. NaOH root down		similar to Expansin-A28 precursor	downregulated
Sb03g041000.1	-2.90928	high	Specific for ABA vs. NaOH root down		similar to Terpene synthase family; metal binding domain containing protein; expressed	downregulated
Sb04g010160.1	-2.89068	high	Specific for ABA vs. NaOH root down		similar to Expansin-A23 precursor	downregulated
Sb04g033320.1	-2.88888	high	Specific for ABA vs. NaOH root down		similar to Iron-phytosiderophore transporter yellow stripe 1	downregulated
Sb02g003530.1	-2.88709	high			similar to Putative uncharacterized protein	downregulated
Sb06g030220.1	-2.88295	high	Specific for ABA vs. NaOH root down		similar to OSJNBb0003B01.7 protein	downregulated
Sb04g006740.1	-2.88212	high			similar to Chromosome chr12 scaffold_47; whole genome shotgun sequence	downregulated
Sb09g007150.1	-2.88195	high			similar to Putative uncharacterized protein	downregulated
Sb08g014640.1	-2.88194	high	Specific for ABA vs. NaOH root down		similar to Os05g0273800 protein	downregulated
Sb03g009350.1	-2.8785	high			similar to Putative uncharacterized protein	downregulated
Sb06g000540.1	-2.87669	high			similar to OSJNBb0085F13.3 protein	downregulated
Sb03g006590.1	-2.87374	high		AP2-EREBP, RAV	similar to Putative uncharacterized protein	downregulated
Sb03g046230.1	-2.87349	high	Specific for ABA vs. NaOH root down		similar to Putative uncharacterized protein	downregulated
Sb10g008330.1	-2.87219	high			similar to NHL repeat-containing protein-like	downregulated
Sb09g000636.1	-2.87204	low	Specific for ABA vs. NaOH root down		similar to Similar to stem rust resistance protein	downregulated
Sb09g004130.1	-2.87164	high			similar to Os05g0153300 protein	downregulated
Sb07g001850.1	-2.87109	high	Specific for ABA vs. NaOH root down		similar to Putative uncharacterized protein	downregulated
Sb01g021920.1	-2.86695	high			similar to Chitinase	downregulated
Sb07g022520.1	-2.86684	high	Specific for ABA vs. NaOH root down		similar to Putative uncharacterized protein	downregulated
Sb10g021685.1	-2.86637	high	Specific for ABA vs. NaOH root down		similar to Putative uncharacterized protein	downregulated
Sb01g048680.1	-2.86636	high	Specific for ABA vs. NaOH root down		similar to Putative uncharacterized protein	downregulated
Sb10g020900.1	-2.8573	high	Specific for ABA vs. NaOH root down		similar to Os06g0531000 protein	downregulated
Sb02g020470.1	-2.8569	high			similar to B0103C08-B0602B01.5 protein	downregulated
Sb03g047340.1	-2.84558	high			similar to Zinc transporter	downregulated
Sb06g021320.1	-2.8417	high	Specific for ABA vs. NaOH root down		similar to OSIGBa0159F11.2 protein	downregulated
Sb01g005300.1	-2.84074	high			similar to Putative uncharacterized protein	downregulated
Sb05g001030.1	-2.83653	high	Specific for ABA vs. NaOH root down		similar to Class III peroxidase 136 precursor	downregulated
Sb03g039190.1	-2.83572	high	Specific for ABA vs. NaOH root down		similar to Putative uncharacterized protein P0506B12.42	downregulated
Sb10g024250.1	-2.83221	high	Specific for ABA vs. NaOH root down		similar to Putative uncharacterized protein	downregulated
Sb01g004766.1	-2.82515	high			Predicted protein	downregulated
Sb05g008440.1	-2.82504	high	Specific for ABA vs. NaOH root down		similar to HSR203J; putative; expressed	downregulated
Sb06g029320.1	-2.82267	high	Specific for ABA vs. NaOH root down		similar to H0303G06.2 protein	downregulated
Sb04g011100.1	-2.81391	high			similar to Putative DREPP2 protein	downregulated
Sb06g015460.1	-2.80481	high			similar to H0717B12.2 protein	downregulated
Sb01g041200.1	-2.79785	high	Specific for ABA vs. NaOH root down		similar to Expressed protein	downregulated
Sb10g024220.1	-2.79407	high	Specific for ABA vs. NaOH root down		similar to Putative polyphenol oxidase	downregulated
Sb05g003120.1	-2.79196	high			similar to Putative anthocyanin 5-aromatic acyltransferase	downregulated
Sb02g024990.1	-2.79155	high			similar to Putative uncharacterized protein	downregulated
Sb02g022650.1	-2.79042	high	Specific for ABA vs. NaOH root down		similar to Putative OsD305	downregulated
Sb10g001873.1	-2.78975	high	Specific for ABA vs. NaOH root down		similar to Putative uncharacterized protein	downregulated
Sb07g001180.1	-2.78719	high	Specific for ABA vs. NaOH root down		similar to Putative AER	downregulated
Sb10g030220.1	-2.7854	high	Specific for ABA vs. NaOH root down		similar to Putative uncharacterized protein	downregulated
Sb01g029270.1	-2.78387	high			similar to Beta-expansin 7 precursor	downregulated
Sb02g022230.1	-2.78013	high			similar to Betanidin-5-O-glucosyltransferase-like	downregulated
Sb02g035550.1	-2.77982	high	Specific for ABA vs. NaOH root down		similar to Putative uncharacterized protein	downregulated
Sb03g031700.1	-2.77648	high	Specific for ABA vs. NaOH root down		weakly similar to Os01g0690800 protein	downregulated
Sb02g036000.1	-2.76948	high	Specific for ABA vs. NaOH root down		similar to Cellulose synthase-like protein OsCslF3	downregulated
Sb02g030640.1	-2.75969	high			similar to Putative uncharacterized protein	downregulated
Sb01g021080.1	-2.75906	high	Specific for ABA vs. NaOH root down		similar to Expansin-A31 precursor	downregulated
Sb01g001430.1	-2.75887	high			similar to Putative uncharacterized protein	downregulated
Sb06g031020.1	-2.7588	high	Specific for ABA vs. NaOH root down		similar to Nuclease I	downregulated
Sb04g023000.1	-2.75472	high	Specific for ABA vs. NaOH root down		similar to Putative uncharacterized protein	downregulated
Sb03g025650.1	-2.75448	high	Specific for ABA vs. NaOH root down		weakly similar to Putative uncharacterized protein	downregulated
Sb04g007160.1	-2.74911	high			similar to Putative uncharacterized protein	downregulated
Sb01g049550.1	-2.74848	high	Specific for ABA vs. NaOH root down		similar to Putative uncharacterized protein	downregulated
Sb03g045800.1	-2.74798	high			similar to GST7 protein	downregulated
Sb04g021870.1	-2.74674	high	Specific for ABA vs. NaOH root down		similar to F-box protein-like	downregulated
Sb01g022420.1	-2.73153	high	Specific for ABA vs. NaOH root down	HB, HD-ZIP, Homeobox	weakly similar to Putative DNA-binding protein	downregulated
Sb02g037840.1	-2.7052	high			similar to Plasma membrane-bound peroxidase 2b	downregulated
Sb02g037470.1	-2.70159	high			similar to Os07g0578200 protein	downregulated
Sb01g018140.1	-2.69939	high	Specific for ABA vs. NaOH root down		similar to Putative uncharacterized protein	downregulated
Sb06g019490.1	-2.69463	high			similar to OSJNBa0060P14.7 protein	downregulated
Sb01g039060.1	-2.68576	high	Specific for ABA vs. NaOH root down		similar to Os03g0280700 protein	downregulated
Sb07g020390.1	-2.68443	high	Specific for ABA vs. NaOH root down		similar to Putative 2-oxoglutarate-dependent dioxygenase	downregulated
Sb02g035560.1	-2.68416	high			similar to Putative uncharacterized protein	downregulated
Sb05g005756.1	-2.68326	low	Specific for ABA vs. NaOH root down		similar to Wall-associated kinase-like 1	downregulated
Sb02g020830.1	-2.68053	high	Specific for ABA vs. NaOH root down		similar to Os09g0307300 protein	downregulated
Sb03g038550.1	-2.67995	high			similar to Laccase-3 precursor	downregulated
Sb09g003800.1	-2.67811	high			similar to Acc oxidase	downregulated
Sb01g029280.1	-2.67687	high			similar to Beta-expansin TaEXPB4	downregulated
Sb10g010410.1	-2.6733	high	Specific for ABA vs. NaOH root down		similar to Putative uncharacterized protein	downregulated
Sb10g025850.1	-2.67265	high			similar to GDSL-lipase-like	downregulated
Sb01g029450.1	-2.66021	high	Specific for ABA vs. NaOH root down		similar to Protease inhibitor/seed storage/LTP family protein; expressed	downregulated
Sb04g026900.1	-2.65798	high			similar to Putative carboxypeptidase D	downregulated
Sb05g018940.1	-2.64963	high	Specific for ABA vs. NaOH root down		similar to Putative uncharacterized protein	downregulated
Sb06g027920.1	-2.64778	high	Specific for ABA vs. NaOH root down		similar to B0402A04.1 protein	downregulated
Sb05g021740.1	-2.64439	high	Specific for ABA vs. NaOH root down		similar to Putative uncharacterized protein	downregulated
Sb06g033860.1	-2.64153	high			weakly similar to CAA303716.1 protein	downregulated
Sb04g010640.1	-2.64125	high			similar to Os02g0276200 protein	downregulated
Sb03g004600.1	-2.63995	high	Specific for ABA vs. NaOH root down	MYB	similar to Typical P-type R2R3 Myb protein	downregulated
Sb04g029970.1	-2.6398	high	Specific for ABA vs. NaOH root down		similar to Ribose-phosphate pyrophosphokinase 4	downregulated
Sb01g027540.1	-2.63837	high			similar to Serine carboxypeptidase family protein; expressed	downregulated
Sb10g000290.1	-2.6381	high	Specific for ABA vs. NaOH root down		similar to Putative uncharacterized protein	downregulated
Sb08g000990.1	-2.63534	high			similar to Class III peroxidase 135 precursor	downregulated
Sb10g007020.1	-2.63137	high	Specific for ABA vs. NaOH root down		similar to Lipase class 3-like	downregulated
Sb02g029570.1	-2.62625	high			weakly similar to Putative uncharacterized protein	downregulated
Sb03g040600.1	-2.62417	high			similar to Basic class III chitinase OsChib3b precursor	downregulated
Sb04g028620.1	-2.62399	high	Specific for ABA vs. NaOH root down		similar to Putative uncharacterized protein	downregulated
Sb07g023200.1	-2.61998	high	Specific for ABA vs. NaOH root down		similar to Putative latex protein allergen	downregulated
Sb03g029440.1	-2.61812	high			similar to Putative uncharacterized protein	downregulated
Sb09g021030.1	-2.61522	high	Specific for ABA vs. NaOH root down		similar to Class III peroxidase 124 precursor	downregulated
Sb02g007360.1	-2.61454	high			similar to Os07g0120300 protein	downregulated
Sb04g000900.1	-2.61161	high	Specific for ABA vs. NaOH root down		similar to Acid phosphatase-like	downregulated
Sb02g024250.1	-2.60988	high	Specific for ABA vs. NaOH root down	MYB	similar to Myb factor	downregulated
Sb09g007250.1	-2.60604	high			similar to OSIGBa0148I18.4 protein	downregulated
Sb05g001000.1	-2.5893	high			similar to Class III peroxidase 135 precursor	downregulated
Sb07g022230.1	-2.58442	high	Specific for ABA vs. NaOH root down		similar to Os10g0131000 protein	downregulated
Sb06g019830.1	-2.58062	high			similar to Putative uncharacterized protein	downregulated
Sb03g035200.1	-2.57663	high	Specific for ABA vs. NaOH root down		similar to Dynein light chain	downregulated
Sb02g043450.1	-2.5758	high			similar to WSI76 protein induced by water stress	downregulated
Sb03g042240.1	-2.57528	high			similar to Putative uncharacterized protein	downregulated
Sb01g015340.1	-2.57313	high	Specific for ABA vs. NaOH root down		similar to Os03g0593600 protein	downregulated
Sb06g018650.1	-2.57068	high			weakly similar to H0523F07.3 protein	downregulated
Sb01g047330.1	-2.56991	high	Specific for ABA vs. NaOH root down		similar to Putative uncharacterized protein	downregulated
Sb10g028690.1	-2.56892	high			weakly similar to Putative uncharacterized protein	downregulated
Sb01g041640.1	-2.56368	high			similar to Deoxymugineic acid synthase1	downregulated
Sb05g005760.1	-2.56098	low	Specific for ABA vs. NaOH root down		Predicted protein	downregulated
Sb02g004210.1	-2.56088	high			similar to Os07g0175500 protein	downregulated
Sb06g014330.1	-2.5548	high	Specific for ABA vs. NaOH root down		similar to Putative uncharacterized protein	downregulated
Sb06g019530.1	-2.55382	high			weakly similar to OSJNBa0016O02.18 protein	downregulated
Sb09g002810.1	-2.5521	high	Specific for ABA vs. NaOH root down		similar to Class III peroxidase 70 precursor	downregulated
Sb01g038700.1	-2.54841	high			similar to RNA recognition motif family protein; expressed	downregulated
Sb02g010480.1	-2.53122	high	Specific for ABA vs. NaOH root down		similar to Putative uncharacterized protein P0443H10.1	downregulated
Sb04g031630.1	-2.52881	high			similar to Putative uncharacterized protein	downregulated
Sb02g024190.1	-2.52617	high	Specific for ABA vs. NaOH root down		similar to Putative uncharacterized protein	downregulated
Sb09g020030.1	-2.52365	high	Specific for ABA vs. NaOH root down		similar to Putative uncharacterized protein	downregulated
Sb06g024950.1	-2.52302	high	Specific for ABA vs. NaOH root down		similar to Putative cis-zeatin O-glucosyltransferase	downregulated
Sb06g029790.1	-2.52171	high	Specific for ABA vs. NaOH root down		similar to H0315F07.1 protein	downregulated
Sb10g004810.1	-2.51604	high	Specific for ABA vs. NaOH root down		similar to Putative uncharacterized protein	downregulated
Sb01g048050.1	-2.51221	high	Specific for ABA vs. NaOH root down		similar to Putative uncharacterized protein	downregulated
Sb10g005390.1	-2.51042	high	Specific for ABA vs. NaOH root down		similar to Pentatricopeptide (PPR) repeat-containing protein-like	downregulated
Sb02g007160.1	-2.50481	high			weakly similar to Expressed protein	downregulated
Sb06g012030.1	-2.50021	high	Specific for ABA vs. NaOH root down	bHLH	weakly similar to OSIGBa0092E09.4 protein	downregulated
Sb08g002420.1	-2.49623	high	Specific for ABA vs. NaOH root down		similar to Zinc finger; C3HC4 type family protein; expressed	downregulated
Sb07g028130.1	-2.49351	high	Specific for ABA vs. NaOH root down		similar to Os09g0483300 protein	downregulated
Sb03g006950.1	-2.47613	high	Specific for ABA vs. NaOH root down		similar to Os01g0134900 protein	downregulated
Sb02g043570.1	-2.47563	high			Predicted protein	downregulated
Sb04g030470.1	-2.47459	high			similar to Putative uncharacterized protein	downregulated
Sb06g003150.1	-2.47226	high	Specific for ABA vs. NaOH root down		similar to OSIGBa0135L04.4 protein	downregulated
Sb06g000620.1	-2.47048	high	Specific for ABA vs. NaOH root down		similar to B0616E02-H0507E05.10 protein	downregulated
Sb02g007540.1	-2.46653	high	Specific for ABA vs. NaOH root down		similar to OSIGBa0105N24.4 protein	downregulated
Sb10g024900.1	-2.46217	high	Specific for ABA vs. NaOH root down		similar to Putative uncharacterized protein OSJNBa0019I19.51	downregulated
Sb10g001800.1	-2.45879	high	Specific for ABA vs. NaOH root down		similar to Putative alcohol dehydrogenase PAN2	downregulated
Sb01g047940.1	-2.45873	high	Specific for ABA vs. NaOH root down	bHLH	similar to Basic helix-loop-helix; putative; expressed	downregulated
Sb07g024170.1	-2.45301	high	Specific for ABA vs. NaOH root down		similar to Putative uncharacterized protein	downregulated
Sb04g037140.1	-2.44947	high	Specific for ABA vs. NaOH root down		similar to CLIP-associating protein-like	downregulated
Sb01g007820.1	-2.44897	high			similar to Cysteine proteinase precursor	downregulated
Sb10g001290.1	-2.43467	high			similar to Putative uncharacterized protein	downregulated
Sb01g012630.1	-2.43371	high			weakly similar to Expressed protein	downregulated
Sb09g002350.1	-2.42926	high			similar to Putative uncharacterized protein	downregulated
Sb06g029670.1	-2.42534	high	Specific for ABA vs. NaOH root down		weakly similar to H0315F07.1 protein	downregulated
Sb02g001370.1	-2.42496	high	Specific for ABA vs. NaOH root down		similar to Putative uncharacterized protein	downregulated
Sb10g020960.1	-2.42434	high	Specific for ABA vs. NaOH root down		weakly similar to Putative uncharacterized protein	downregulated
Sb01g021560.1	-2.42386	low			similar to Transposon protein; putative; CACTA; En/Spm sub-class; expressed	downregulated
Sb08g015230.1	-2.42156	low	Specific for ABA vs. NaOH root down		weakly similar to Putative uncharacterized protein	downregulated
Sb02g026430.1	-2.42086	high	Specific for ABA vs. NaOH root down		similar to Putative asparate aminotransferase	downregulated
Sb06g022700.1	-2.41678	high			similar to OSIGBa0145M07.8 protein	downregulated
Sb08g000420.1	-2.41649	high			Predicted protein	downregulated
Sb10g001876.1	-2.41211	high	Specific for ABA vs. NaOH root down		similar to Putative uncharacterized protein	downregulated
Sb03g005530.1	-2.40374	high	Specific for ABA vs. NaOH root down		similar to Putative uncharacterized protein	downregulated
Sb09g003040.1	-2.39869	high			similar to Putative uncharacterized protein	downregulated
Sb04g009190.1	-2.39631	high			weakly similar to Putative uncharacterized protein P0463G12.29	downregulated
Sb04g000930.1	-2.3879	high	Specific for ABA vs. NaOH root down		similar to Acid phosphatase-like	downregulated
Sb10g030550.1	-2.38702	high	Specific for ABA vs. NaOH root down		similar to GDSL-lipase-like	downregulated
Sb08g004716.1	-2.38293	low	Specific for ABA vs. NaOH root down		weakly similar to F-box domain containing protein	downregulated
Sb03g033045.1	-2.38131	high			similar to Putative uncharacterized protein	downregulated
Sb02g009340.1	-2.3762	high			similar to Putative uncharacterized protein	downregulated
Sb03g036960.1	-2.36886	high	Specific for ABA vs. NaOH root down		similar to Putative uncharacterized protein	downregulated
Sb08g006710.1	-2.36737	high			similar to Leucine Rich Repeat family protein; expressed	downregulated
Sb01g009980.1	-2.36025	high	Specific for ABA vs. NaOH root down		similar to Putative microtubule-associated protein	downregulated
Sb07g004510.1	-2.35669	high	Specific for ABA vs. NaOH root down		similar to Putative uncharacterized protein	downregulated
Sb10g010810.1	-2.35481	high			similar to Os06g0297400 protein	downregulated
Sb03g033170.1	-2.35222	high	Specific for ABA vs. NaOH root down		weakly similar to Putative uncharacterized protein	downregulated
Sb01g002340.1	-2.34847	high			similar to Putative uncharacterized protein	downregulated
Sb03g029700.1	-2.34339	high	Specific for ABA vs. NaOH root down		similar to Lustrin A-like	downregulated
Sb08g001970.1	-2.33759	high	Specific for ABA vs. NaOH root down		similar to GDA1/CD39 family protein; expressed	downregulated
Sb03g039570.1	-2.33348	high	Specific for ABA vs. NaOH root down		similar to Putative laccase	downregulated
Sb08g019790.1	-2.33343	high	Specific for ABA vs. NaOH root down		similar to Adenine phosphoribosyltransferase 1; putative; expressed	downregulated
Sb05g004900.1	-2.33035	high			similar to OSIGBa0111L12.4 protein	downregulated
Sb10g024260.1	-2.32791	high	Specific for ABA vs. NaOH root down		similar to Putative uncharacterized protein	downregulated
Sb03g028820.1	-2.32718	high			similar to Putative uncharacterized protein	downregulated
Sb01g034420.1	-2.31924	high	Specific for ABA vs. NaOH root down		similar to Class III peroxidase 47 precursor	downregulated
Sb05g010090.1	-2.31749	high	Specific for ABA vs. NaOH root down		similar to Putative uncharacterized protein	downregulated
Sb01g014070.1	-2.30727	high	Specific for ABA vs. NaOH root down		similar to Pentatricopeptide; putative; expressed	downregulated
Sb03g047150.1	-2.3064	high	Specific for ABA vs. NaOH root down		similar to Root cap protein 1	downregulated
Sb09g020290.1	-2.30135	high	Specific for ABA vs. NaOH root down		similar to Putative uncharacterized protein	downregulated
Sb02g024130.1	-2.29946	high			similar to Putative uncharacterized protein	downregulated
Sb07g003320.1	-2.29786	high		MYB	similar to Chromosome chr2 scaffold_132; whole genome shotgun sequence	downregulated
Sb05g008680.1	-2.29694	high			similar to Isopentenyl-diphosphate delta isomerase 2	downregulated
Sb02g002720.1	-2.29683	high			similar to Early nodulin 75-like protein	downregulated
Sb01g023060.1	-2.29402	high	Specific for ABA vs. NaOH root down		similar to Putative uncharacterized protein	downregulated
Sb02g024550.1	-2.28979	high			similar to Putative uncharacterized protein	downregulated
Sb08g000840.1	-2.28915	high	Specific for ABA vs. NaOH root down		similar to Staphylococcal nucleaseue family protein; expressed	downregulated
Sb04g027540.1	-2.289	high		MYB	similar to Putative MYB family transcription factor	downregulated
Sb02g039310.1	-2.28887	high	Specific for ABA vs. NaOH root down		similar to Putative uncharacterized protein	downregulated
Sb08g007570.1	-2.28395	high			similar to Dhurrinase	downregulated
Sb01g026710.1	-2.28081	high	Specific for ABA vs. NaOH root down		similar to NBS-LRR-like protein B	downregulated
Sb08g021400.1	-2.28069	high			weakly similar to 32 kDa protein	downregulated
Sb04g002055.1	-2.28052	high	Specific for ABA vs. NaOH root down		Predicted protein	downregulated
Sb07g006830.1	-2.2786	high	Specific for ABA vs. NaOH root down	Orphans	Predicted protein	downregulated
Sb07g004250.1	-2.27823	high			similar to Putative uncharacterized protein	downregulated
Sb10g024370.1	-2.27705	high			similar to Putative uncharacterized protein	downregulated
Sb03g009370.1	-2.27529	high	Specific for ABA vs. NaOH root down		similar to Putative serine type endopeptidase inhibitor	downregulated
Sb03g033440.1	-2.27521	high	Specific for ABA vs. NaOH root down		similar to Subtilisin-like proteinase-like	downregulated
Sb09g020000.1	-2.27158	high	Specific for ABA vs. NaOH root down		similar to Os05g0406200 protein	downregulated
Sb02g021490.1	-2.27109	high			similar to Crocetin dialdehyde-like	downregulated
Sb10g009340.1	-2.27085	high	Specific for ABA vs. NaOH root down		similar to Os11g0265800 protein	downregulated
Sb05g022740.1	-2.26999	high	Specific for ABA vs. NaOH root down		similar to Beta-amyrin synthase	downregulated
Sb10g019680.1	-2.26995	high			similar to Putative uncharacterized protein	downregulated
Sb03g022080.1	-2.26865	high			similar to Putative wall-associated kinase 4	downregulated
Sb01g013940.1	-2.26739	high			similar to Putative uncharacterized protein	downregulated
Sb02g037790.1	-2.26704	high	Specific for ABA vs. NaOH root down		weakly similar to Putative uncharacterized protein OJ1113_E01.102	downregulated
Sb07g028120.1	-2.2658	high	Specific for ABA vs. NaOH root down		similar to SUT5Z	downregulated
Sb02g039315.1	-2.26271	low	Specific for ABA vs. NaOH root down		similar to Os07g0438500 protein	downregulated
Sb04g032410.1	-2.26232	high			similar to Cytochrome P450	downregulated
Sb07g005610.1	-2.26156	high		NAC	similar to Putative NAC domain protein NAC1	downregulated
Sb01g009260.1	-2.26152	high	Specific for ABA vs. NaOH root down		similar to Putative uncharacterized protein OSJNBb0011H13.13	downregulated
Sb03g031140.1	-2.25881	high	Specific for ABA vs. NaOH root down		similar to Putative uncharacterized protein B1144G04.30	downregulated
Sb08g000980.1	-2.25492	high			similar to Class III peroxidase 135 precursor	downregulated
Sb01g048640.1	-2.2527	high	Specific for ABA vs. NaOH root down		weakly similar to Putative uncharacterized protein	downregulated
Sb08g004915.1	-2.25195	high	Specific for ABA vs. NaOH root down		similar to Transmembrane amino acid transporter protein	downregulated
Sb06g023860.1	-2.25039	high			similar to Nodulin-21-like	downregulated
Sb01g035010.1	-2.24887	high	Specific for ABA vs. NaOH root down		similar to Expressed protein	downregulated
Sb05g001420.1	-2.24782	high	Specific for ABA vs. NaOH root down		similar to Expressed protein	downregulated
Sb09g001730.1	-2.24637	high	Specific for ABA vs. NaOH root down		Predicted protein	downregulated
Sb01g043040.1	-2.24447	high	Specific for ABA vs. NaOH root down		Predicted protein	downregulated
Sb02g039300.1	-2.24203	high		AP2-EREBP, ERF	weakly similar to EREB-like protein	downregulated
Sb06g028160.1	-2.24103	high			similar to Orf protein	downregulated
Sb04g032900.1	-2.23783	high			similar to Probable aquaporin TIP2-1	downregulated
Sb02g027350.1	-2.23624	high	Specific for ABA vs. NaOH root down		similar to Putative ABC transporter	downregulated
Sb09g023270.1	-2.23332	high	Specific for ABA vs. NaOH root down	WRKY	similar to WRKY transcription factor 70	downregulated
Sb05g026880.1	-2.23309	high	Specific for ABA vs. NaOH root down		similar to Putative uncharacterized protein	downregulated
Sb03g046760.1	-2.22976	high	Specific for ABA vs. NaOH root down		similar to Class III peroxidase 20 precursor	downregulated
Sb03g029160.1	-2.22943	high	Specific for ABA vs. NaOH root down		similar to Putative uncharacterized protein	downregulated
Sb02g033230.1	-2.22786	high	Specific for ABA vs. NaOH root down		similar to OSIGBa0115A19.4 protein	downregulated
Sb07g028990.1	-2.22753	high		MYB	similar to Putative transcription factor Myb protein	downregulated
Sb02g001700.1	-2.22501	high	Specific for ABA vs. NaOH root down		similar to Os02g0455400 protein	downregulated
Sb02g031130.1	-2.21836	high	Specific for ABA vs. NaOH root down		similar to Putative uncharacterized protein	downregulated
Sb03g013220.1	-2.21623	high	Specific for ABA vs. NaOH root down		similar to Putative peroxidase	downregulated
Sb04g008040.1	-2.21278	high	Specific for ABA vs. NaOH root down		similar to Bet v I allergen-like	downregulated
Sb02g035450.1	-2.21105	high			similar to Os07g0537500 protein	downregulated
Sb04g017450.1	-2.20693	high	Specific for ABA vs. NaOH root down		similar to Os02g0466400 protein	downregulated
Sb01g042120.1	-2.20381	high			similar to Putative phytosulfokine peptide precursor	downregulated
Sb10g011290.1	-2.20182	high	Specific for ABA vs. NaOH root down		similar to Putative uncharacterized protein	downregulated
Sb04g035320.1	-2.20033	high	Specific for ABA vs. NaOH root down		similar to Putative Pathogenesis-related protein PR-1	downregulated
Sb07g005780.1	-2.19956	high			similar to Polyamine oxidase precursor	downregulated
Sb01g029620.1	-2.19808	high			similar to Cortical cell-delineating protein precursor	downregulated
Sb10g030210.1	-2.19487	high	Specific for ABA vs. NaOH root down		Predicted protein	downregulated
Sb01g028810.1	-2.19092	high	Specific for ABA vs. NaOH root down		similar to Cyclin-P4-1	downregulated
Sb01g019200.1	-2.18779	high	Specific for ABA vs. NaOH root down		Predicted protein	downregulated
Sb10g024120.1	-2.18695	high	Specific for ABA vs. NaOH root down		similar to Putative cytochrome P450	downregulated
Sb05g003130.1	-2.18675	high			similar to Major Facilitator Superfamily; putative	downregulated
Sb08g004920.1	-2.18355	high	Specific for ABA vs. NaOH root down		Predicted protein	downregulated
Sb03g007770.1	-2.17791	high			similar to Putative uncharacterized protein	downregulated
Sb04g022785.1	-2.17699	high			similar to Response regulator 7	downregulated
Sb02g038130.1	-2.17695	high			similar to Glutathione transferase	downregulated
Sb05g026400.1	-2.17082	high			similar to Os11g0673200 protein	downregulated
Sb10g023000.1	-2.1682	high			similar to Putative cytosolic aldehyde dehydrogenase	downregulated
Sb03g045090.1	-2.16706	high	Specific for ABA vs. NaOH root down		similar to Esterase PIR7B	downregulated
Sb07g026190.1	-2.16338	high	Specific for ABA vs. NaOH root down		similar to Methylthioadenosine/S-adenosyl homocysteine nucleosidase	downregulated
Sb04g010140.1	-2.16095	high	Specific for ABA vs. NaOH root down		similar to Expansin-A23 precursor	downregulated
Sb04g000590.1	-2.15954	high			similar to L-lactate dehydrogenase	downregulated
Sb07g026000.1	-2.15935	high			similar to PHO85-like protein	downregulated
Sb05g001745.1	-2.15912	high	Specific for ABA vs. NaOH root down		similar to 'putative inositol-1; 4; 5-trisphosphate 5-phosphatase'	downregulated
Sb05g005200.1	-2.15881	high	Specific for ABA vs. NaOH root down		similar to F12P19.3 [imported]-Arabidopsis thaliana	downregulated
Sb04g025500.1	-2.15683	high	Specific for ABA vs. NaOH root down		similar to H0306B06.2 protein	downregulated
Sb05g022260.1	-2.15638	high	Specific for ABA vs. NaOH root down		similar to Pectinesterase inhibitor domain containing protein	downregulated
Sb08g015237.1	-2.1563	high	Specific for ABA vs. NaOH root down		weakly similar to H0607F01.7 protein	downregulated
Sb04g007640.1	-2.13884	high			similar to Cytochrome P450 74A4	downregulated
Sb03g010570.1	-2.13667	high	Specific for ABA vs. NaOH root down		similar to Os01g0267300 protein	downregulated
Sb06g020810.1	-2.13345	high	Specific for ABA vs. NaOH root down	bHLH	similar to Os04g0489600 protein	downregulated
Sb01g021590.1	-2.13335	low			similar to Transposon protein; putative; CACTA; En/Spm sub-class; expressed	downregulated
Sb08g015240.1	-2.13244	high			similar to H0211A12.12 protein	downregulated
Sb09g024370.1	-2.13187	high	Specific for ABA vs. NaOH root down		similar to Latex-abundant protein-like protein	downregulated
Sb06g024830.1	-2.12496	high			similar to OSJNBb0012E24.2 protein	downregulated
Sb03g042380.1	-2.12187	high			similar to Os01g0892400 protein	downregulated
Sb03g008950.1	-2.12135	high			similar to Putative uncharacterized protein OSJNBb0008A05.1	downregulated
Sb06g003250.1	-2.11989	high			similar to Alpha-expansin 3 precursor	downregulated
Sb01g043720.1	-2.11933	high	Specific for ABA vs. NaOH root down		similar to 1;4-beta-xylanase; putative; expressed	downregulated
Sb08g002590.1	-2.11251	high		WRKY	similar to Os11g0116900 protein	downregulated
Sb01g021090.1	-2.11181	high	Specific for ABA vs. NaOH root down		similar to Expansin-A31 precursor	downregulated
Sb05g000480.1	-2.10864	high	Specific for ABA vs. NaOH root down	G2-like	weakly similar to Os11g0106100 protein	downregulated
Sb02g004480.1	-2.10772	high			similar to Putative uncharacterized protein	downregulated
Sb01g029150.1	-2.10764	high			similar to Os10g0557900 protein	downregulated
Sb05g026730.1	-2.10706	high	Specific for ABA vs. NaOH root down		similar to O-methyltransferase family protein	downregulated
Sb02g035440.1	-2.10614	high			similar to Putative serine/threonine-specific protein kinase	downregulated
Sb01g014190.1	-2.10532	high	Specific for ABA vs. NaOH root down		similar to H1flk; putative; expressed	downregulated
Sb04g008860.1	-2.1036	high	Specific for ABA vs. NaOH root down		similar to H0102C09.4 protein	downregulated
Sb07g028980.1	-2.09921	high	Specific for ABA vs. NaOH root down		similar to Putative uncharacterized protein	downregulated
Sb03g039730.1	-2.09843	high			similar to Putative uncharacterized protein P0005H10.10-1	downregulated
Sb04g032830.1	-2.09712	high			similar to Expansin-B11 precursor	downregulated
Sb09g004650.1	-2.09323	high	Specific for ABA vs. NaOH root down		similar to Peroxidase	downregulated
Sb07g028620.1	-2.09297	high	Specific for ABA vs. NaOH root down		similar to Alkaline alpha galactosidase 3	downregulated
Sb01g039030.1	-2.09263	high	Specific for ABA vs. NaOH root down		similar to Putative uncharacterized protein	downregulated
Sb09g029320.1	-2.09143	high			weakly similar to Putative uncharacterized protein	downregulated
Sb03g013040.1	-2.09068	high	Specific for ABA vs. NaOH root down		similar to Phospholipase-like protein	downregulated
Sb03g024260.1	-2.09057	high	Specific for ABA vs. NaOH root down	bZIP	similar to Putative uncharacterized protein	downregulated
Sb04g028380.1	-2.08843	high	Specific for ABA vs. NaOH root down		similar to Putative uncharacterized protein	downregulated
Sb01g038460.1	-2.08812	high			similar to Asparagine synthetase; putative; expressed	downregulated
Sb01g037140.1	-2.08787	high	Specific for ABA vs. NaOH root down		similar to WD40-like Beta Propeller Repeat family protein; expressed	downregulated
Sb03g001430.1	-2.0872	high			similar to Putative uncharacterized protein	downregulated
Sb06g001700.1	-2.08607	high	Specific for ABA vs. NaOH root down		similar to OSIGBa0136O08-OSIGBa0153H12.9 protein	downregulated
Sb10g028220.1	-2.08359	high	Specific for ABA vs. NaOH root down		similar to Os09g0380300 protein	downregulated
Sb02g000470.1	-2.07944	high			similar to Class III peroxidase 97 precursor	downregulated
Sb02g040750.1	-2.07892	high	Specific for ABA vs. NaOH root down		similar to Putative uncharacterized protein	downregulated
Sb09g000960.1	-2.07071	high	Specific for ABA vs. NaOH root down		similar to Cysteine protease CP1	downregulated
Sb07g005920.1	-2.06856	high			similar to Os08g0205800 protein	downregulated
Sb08g001770.1	-2.06545	high	Specific for ABA vs. NaOH root down		Predicted protein	downregulated
Sb09g024190.1	-2.06536	high	Specific for ABA vs. NaOH root down		similar to Os05g0493600 protein	downregulated
Sb03g031210.1	-2.06281	high	Specific for ABA vs. NaOH root down		similar to Purine permease-like protein	downregulated
Sb04g003800.1	-2.06223	high			similar to Putative leucine-rich repeat receptor-like kinase	downregulated
Sb10g011850.1	-2.05995	high	Specific for ABA vs. NaOH root down		weakly similar to Putative uncharacterized protein	downregulated
Sb02g031120.1	-2.05943	high	Specific for ABA vs. NaOH root down		similar to Os09g0536300 protein	downregulated
Sb01g046010.1	-2.05877	high	Specific for ABA vs. NaOH root down		similar to Putative uncharacterized protein	downregulated
Sb10g026030.1	-2.05504	high	Specific for ABA vs. NaOH root down		similar to Putative uncharacterized protein P0709F06.15	downregulated
Sb02g001140.1	-2.05084	high	Specific for ABA vs. NaOH root down		similar to Putative peroxidase	downregulated
Sb05g026710.1	-2.05063	high	Specific for ABA vs. NaOH root down		similar to O-methyltransferase family protein	downregulated
Sb09g019650.1	-2.0468	high			similar to Putative uncharacterized protein	downregulated
Sb09g028370.1	-2.04678	high	Specific for ABA vs. NaOH root down		weakly similar to Putative uncharacterized protein	downregulated
Sb04g002580.1	-2.04423	high	Specific for ABA vs. NaOH root down		similar to Putative uncharacterized protein	downregulated
Sb04g032530.1	-2.0432	high			similar to Putative uncharacterized protein	downregulated
Sb09g000290.1	-2.04219	high	Specific for ABA vs. NaOH root down		weakly similar to Putative uncharacterized protein P0036D10.11	downregulated
Sb01g012590.1	-2.04178	high	Specific for ABA vs. NaOH root down	GNAT	similar to Putative uncharacterized protein	downregulated
Sb01g012560.1	-2.04034	high			similar to Putative uncharacterized protein	downregulated
Sb02g026490.1	-2.03877	high			similar to Os09g0454600 protein	downregulated
Sb01g033630.1	-2.03836	high			similar to Os03g0388900 protein	downregulated
Sb02g042310.1	-2.03415	high			similar to Putative triacylglycerol lipase	downregulated
Sb07g008300.1	-2.03369	high			similar to Putative phytase	downregulated
Sb10g023150.1	-2.03332	high	Specific for ABA vs. NaOH root down		similar to Putative uncharacterized protein	downregulated
Sb05g002710.1	-2.0332	high			weakly similar to Indole-3-acetate beta-glucosyltransferase; putative; expressed	downregulated
Sb04g034690.1	-2.03152	high	Specific for ABA vs. NaOH root down		similar to Putative uncharacterized protein	downregulated
Sb06g001690.1	-2.03046	high			similar to Germin-like protein 1	downregulated
Sb06g017730.1	-2.0283	high	Specific for ABA vs. NaOH root down		Predicted protein	downregulated
Sb03g004860.1	-2.02663	high	Specific for ABA vs. NaOH root down		similar to S-receptor kinase-like	downregulated
Sb09g022460.1	-2.02479	high			similar to Putative laccase-11	downregulated
Sb05g024090.1	-2.02395	high			similar to Putative uncharacterized protein RLK1 precursor	downregulated
Sb01g039090.1	-2.02387	high	Specific for ABA vs. NaOH root down		weakly similar to Chromosome undetermined scaffold_53; whole genome shotgun sequence	downregulated
Sb10g007610.1	-2.02327	high			similar to Aquaporin PIP1-6	downregulated
Sb07g028050.1	-2.02226	high			similar to Putative glycerophosphoryl diester phosphodiesterase 2	downregulated
[truncated: 1,179 more rows]

## Sheet: Shoots_ABA_vs_NaOH
Additional File 3: Differentially expressed genes in treatment vs. control roots and shoots based on a 2x sequencing depth
Differentially expressed genes in ABA vs. NaOH shoots based on a 2x sequencing depth
DE gene	Fold Change (log2)	Confidencea	Specificity	Transcription Factor Familyb	JGI Description	Directionality
Sb02g025160.1	31.4138	low			similar to Major ampullate spidroin 2-2	upregulated
Sb05g001440.1	30.9348	high			weakly similar to Expressed protein	upregulated
Sb07g021850.1	10.1953	high			similar to Putative uncharacterized protein	upregulated
Sb04g033380.1	9.34539	high		HB, HD-ZIP, Homeobox	similar to Putative uncharacterized protein	upregulated
Sb01g019850.1	9.13238	high			similar to Beta-amylase	upregulated
Sb09g018420.1	7.89452	high			similar to Dehydrin DHN1	upregulated
Sb07g021840.1	7.87503	high			similar to Putative uncharacterized protein	upregulated
Sb07g015410.1	7.82666	high			similar to Putative uncharacterized protein	upregulated
Sb01g017695.1	7.81584	high			similar to Expressed protein	upregulated
Sb03g034280.1	7.23036	high			similar to Oxidoreductase precursor	upregulated
Sb01g030345.1	7.15967	high			similar to EC protein homolog	upregulated
Sb01g046000.1	7.01962	high			similar to Putative uncharacterized protein	upregulated
Sb03g003070.1	6.80621	high	Specific for ABA vs. NaOH shoot up		similar to 1-aminocyclopropane-1-carboxylic acid synthase	upregulated
Sb06g004280.1	6.74337	high			similar to OSIGBa0139I12.3 protein	upregulated
Sb03g030050.1	6.56009	high			similar to ABRE-binding factor BZ-1	upregulated
Sb01g005230.1	6.45667	high			similar to Putative hydroxyproline-rich glycoprotein	upregulated
Sb03g043410.1	6.3459	high			similar to Putative uncharacterized protein P0470A12.6	upregulated
Sb03g006880.1	6.12597	high			similar to Heat shock protein 17.2	upregulated
Sb01g041180.1	6.04809	high			similar to Heat shock protein 26	upregulated
Sb02g009170.1	6.02618	high			similar to Putative uncharacterized protein	upregulated
Sb03g006890.1	6.02143	high	Specific for ABA vs. NaOH shoot up		similar to 16.9 kDa class I heat shock protein 1	upregulated
Sb10g008130.1	5.95904	high			similar to Putative uncharacterized protein	upregulated
Sb07g020750.1	5.95328	high			similar to Inositol polyphosphate-5-phosphatase-like	upregulated
Sb04g021910.1	5.79966	high			similar to Putative uncharacterized protein	upregulated
Sb03g029890.1	5.69083	high			similar to Protein phosphatase 2C-like	upregulated
Sb03g001130.1	5.67243	high			similar to Putative uncharacterized protein P0492F05.31	upregulated
Sb09g027110.1	5.65011	high			similar to Late embryogenesis abundant protein; group 3	upregulated
Sb01g039890.1	5.64069	high			similar to Putative uncharacterized protein	upregulated
Sb08g005220.1	5.55382	high			similar to Expressed protein	upregulated
Sb09g029080.1	5.51871	high			similar to Putative uncharacterized protein	upregulated
Sb07g024090.1	5.36702	high			weakly similar to Chromosome chr7 scaffold_31; whole genome shotgun sequence	upregulated
Sb02g022095.1	5.36047	low			Predicted protein	upregulated
Sb01g039390.1	5.342	high			similar to Heat shock cognate 70 kDa protein	upregulated
Sb02g013190.1	5.31177	high			similar to Putative uncharacterized protein	upregulated
Sb03g006920.1	5.29318	high			similar to Putative uncharacterized protein	upregulated
Sb09g020280.1	5.25745	high			similar to Putative uncharacterized protein	upregulated
Sb03g004190.1	5.16352	high			similar to Putative uncharacterized protein OSJNBa0089K24.31	upregulated
Sb03g036980.1	5.0593	high			similar to Os01g0794400 protein	upregulated
Sb03g021040.1	5.03362	high			similar to Sterol desaturase family protein; expressed	upregulated
Sb09g027600.1	4.96559	high			similar to Putative uncharacterized protein	upregulated
Sb01g009370.1	4.84142	high			similar to Putative uncharacterized protein	upregulated
Sb03g032480.1	4.82921	high	Specific for ABA vs. NaOH shoot up		similar to Os01g0706800 protein	upregulated
Sb02g022090.1	4.82363	high			similar to Os09g0325700 protein	upregulated
Sb09g022410.1	4.81005	high			similar to Putative uncharacterized protein	upregulated
Sb10g001230.1	4.80621	high	Specific for ABA vs. NaOH shoot up		similar to Putative uncharacterized protein	upregulated
Sb04g009640.1	4.77922	high			similar to Putative uncharacterized protein	upregulated
Sb03g001170.1	4.77772	high			similar to Os01g0225600 protein	upregulated
Sb02g006320.1	4.75518	high			similar to Alkaline alpha galactosidase 1	upregulated
Sb04g008300.1	4.75509	high		HSF	similar to Putative uncharacterized protein	upregulated
Sb01g036330.1	4.72263	high			similar to Os03g0332500 protein	upregulated
Sb03g043420.1	4.66196	high			similar to Putative uncharacterized protein	upregulated
Sb08g002680.1	4.58414	high			similar to Non-specific lipid-transfer protein 2 precursor	upregulated
Sb03g032230.1	4.46277	high			similar to S-adenosyl-L-methionine:jasmonic acid carboxyl methyltransferase-like	upregulated
Sb09g020240.1	4.4507	high			similar to Putative uncharacterized protein	upregulated
Sb08g009120.1	4.44267	high			similar to Expressed protein	upregulated
Sb02g031160.1	4.42323	high			similar to RNase S-like protein	upregulated
Sb01g038670.1	4.39765	high			similar to Putative uncharacterized protein	upregulated
Sb01g041700.1	4.35396	high			similar to Glutamate decarboxylase	upregulated
Sb03g039880.1	4.33927	high			similar to Non-specific lipid-transfer protein	upregulated
Sb01g009730.1	4.30416	high			similar to Putative uncharacterized protein OJ1499_D04.17	upregulated
Sb05g007030.1	4.28165	high			similar to Putative uncharacterized protein	upregulated
Sb01g050670.1	4.26229	high			similar to Oleosin	upregulated
Sb04g004100.1	4.25411	high			similar to Putative uncharacterized protein	upregulated
Sb02g004380.1	4.23885	high			similar to Os07g0178800 protein	upregulated
Sb05g003200.1	4.14874	high			similar to Cen-like protein FDR1	upregulated
Sb02g031170.1	4.14557	high			similar to S-like RNase	upregulated
Sb02g036340.1	4.06497	high			similar to Chromosome chr19 scaffold_4; whole genome shotgun sequence	upregulated
Sb10g027460.1	3.98623	high			similar to Putative uncharacterized protein	upregulated
Sb09g006050.1	3.98559	high		C3H	similar to Putative uncharacterized protein	upregulated
Sb09g002550.1	3.96608	high			similar to Putative uncharacterized protein P0033D06.1	upregulated
Sb04g029690.1	3.93066	high	Specific for ABA vs. NaOH shoot up		similar to Os02g0720400 protein	upregulated
Sb04g035130.1	3.92049	high			similar to Putative uncharacterized protein	upregulated
Sb05g004170.1	3.86906	high	Specific for ABA vs. NaOH shoot up	AP2-EREBP, ERF	weakly similar to AP2 domain; putative	upregulated
Sb01g036790.1	3.86169	high			similar to Late embryogenesis abundant protein 1	upregulated
Sb04g031810.1	3.83462	high			similar to Os05g0569500 protein	upregulated
Sb10g007670.1	3.81134	high			similar to Os06g0220000 protein	upregulated
Sb05g025210.1	3.77947	high			Predicted protein	upregulated
Sb10g030090.1	3.71387	high			similar to Os06g0714800 protein	upregulated
Sb01g010510.1	3.66809	high			similar to Plastocyanin-like domain; putative	upregulated
Sb04g021000.1	3.65238	high			similar to Putative uncharacterized protein	upregulated
Sb04g023920.1	3.64074	high			similar to Os02g0578100 protein	upregulated
Sb08g016390.1	3.63531	high			similar to Iron-deficiency specific clone No.3	upregulated
Sb10g028480.1	3.63343	high			similar to Putative peroxidase ATP8a	upregulated
Sb10g021910.1	3.63258	high			similar to Putative uncharacterized protein	upregulated
Sb01g047550.1	3.59642	high			similar to Expressed protein	upregulated
Sb02g004660.1	3.58413	high			similar to Xylanase inhibitor	upregulated
Sb09g018630.1	3.57233	high			similar to Putative uncharacterized protein	upregulated
Sb03g005490.1	3.53946	high			similar to Putative uncharacterized protein	upregulated
Sb03g041770.1	3.53935	high			similar to Putative uncharacterized protein	upregulated
Sb01g037560.1	3.53183	high			similar to Mitochondrial import inner membrane translocase subunit Tim17/Tim22/Tim23 family protein; putative; expressed	upregulated
Sb09g024255.1	3.51409	high			similar to Putative circadian clock coupling factor ZGT	upregulated
Sb01g028080.1	3.46642	high			similar to Expressed protein	upregulated
Sb06g022450.1	3.45685	high			similar to OSJNBa0004N05.21 protein	upregulated
Sb08g001940.1	3.43254	high		NAC	similar to NAC domain transcription factor; putative; expressed	upregulated
Sb06g015140.1	3.42572	high			weakly similar to Os04g0403600 protein	upregulated
Sb10g022440.1	3.39656	high			similar to Putative uncharacterized protein	upregulated
Sb06g000660.1	3.37677	high			similar to Heat shock protein 82	upregulated
Sb10g029560.1	3.29729	high			similar to Putative uncharacterized protein	upregulated
Sb01g047500.1	3.29247	high			similar to Beta-amylase	upregulated
Sb10g026710.1	3.26508	high			similar to Phosphoglycerate kinase; cytosolic	upregulated
Sb02g034590.1	3.25539	high			similar to Putative aconitate hydratase; cytoplasmic	upregulated
Sb03g039820.1	3.25322	high			similar to Delta-1-pyrroline-5-carboxylate synthetase (P5CS)	upregulated
Sb03g042440.1	3.22078	high			similar to Lipoxygenase	upregulated
Sb09g020200.1	3.2034	high	Specific for ABA vs. NaOH shoot up		similar to Putative uncharacterized protein OSJNBb0014K18.13	upregulated
Sb10g021800.1	3.1688	high		HSF	similar to Os06g0553100 protein	upregulated
Sb01g046120.1	3.16702	high	Specific for ABA vs. NaOH shoot up		similar to TPR Domain containing protein; expressed	upregulated
Sb06g016170.1	3.14215	high			similar to OSIGBa0092M08.2 protein	upregulated
Sb04g000500.1	3.11151	high		MADS, MIKC	similar to MADS-box transcription factor TaAGL23	upregulated
Sb01g025840.1	3.09127	high			similar to Peptidyl-prolyl cis-trans isomerase	upregulated
Sb02g026600.1	3.09031	high			similar to Abscisic acid 8'-hydroxylase 3	upregulated
Sb09g029610.1	3.06023	high			similar to Glucose-1-phosphate adenylyltransferase large subunit 1; chloroplast precursor	upregulated
Sb01g035810.1	3.04799	high			similar to Putative uncharacterized protein	upregulated
Sb10g020990.1	3.03001	high			weakly similar to RING finger-like	upregulated
Sb03g011240.1	3.00764	high			similar to Major facilitator superfamily antiporter	upregulated
Sb03g001980.1	2.98659	high	Specific for ABA vs. NaOH shoot up		similar to Os01g0212700 protein	upregulated
Sb09g029260.1	2.98612	high			similar to Putative uncharacterized protein	upregulated
Sb09g007180.1	2.97172	high			similar to C4-dicarboxylate transporter-like protein	upregulated
Sb02g040840.1	2.96552	high			similar to Os12g0464400 protein	upregulated
Sb07g008810.1	2.96363	high			similar to Putative uncharacterized protein OSJNBa0031J07.41	upregulated
Sb09g026865.1	2.96172	high			similar to Chromosome chr9 scaffold_7; whole genome shotgun sequence	upregulated
Sb10g026350.1	2.95543	high		Orphans	similar to Putative uncharacterized protein OSJNBa0051O02.32	upregulated
Sb02g004390.1	2.94957	high			similar to Early light-inducible protein ELIP	upregulated
Sb01g034730.1	2.93858	high			similar to Putative uncharacterized protein	upregulated
Sb10g025880.1	2.92846	high			similar to Putative GDP-L-fucose synthase 2	upregulated
Sb01g010500.1	2.88857	high			similar to Plastocyanin-like domain; putative	upregulated
Sb08g018660.1	2.88177	high			similar to Expressed protein	upregulated
Sb06g034080.1	2.86225	high			similar to Os04g0691900 protein	upregulated
Sb03g039360.1	2.85959	high			similar to Heat shock 70 kDa protein	upregulated
Sb05g022830.1	2.85923	high			similar to Expressed protein	upregulated
Sb03g029830.1	2.85227	high			similar to Os01g0654400 protein	upregulated
Sb03g028200.1	2.85076	high			weakly similar to Putative uncharacterized protein	upregulated
Sb01g017060.1	2.84353	high			similar to Chromosome chr2 scaffold_105; whole genome shotgun sequence	upregulated
Sb08g021640.1	2.82537	high	Specific for ABA vs. NaOH shoot up		similar to TRANSPARENT TESTA 12 protein; putative; expressed	upregulated
Sb10g012970.1	2.82456	high			similar to FK506-binding protein	upregulated
Sb03g006870.1	2.81227	high			similar to Heat shock protein 17.2	upregulated
Sb06g016810.1	2.78407	high			similar to B0222C05.4 protein	upregulated
Sb01g034790.1	2.78328	high			Predicted protein	upregulated
Sb06g016160.1	2.77928	high			similar to OSIGBa0092M08.2 protein	upregulated
Sb01g002720.1	2.77604	high			similar to Expressed protein	upregulated
Sb03g046150.1	2.76288	high			weakly similar to Putative uncharacterized protein	upregulated
Sb01g035890.1	2.75776	high			similar to Sucrose synthase 3	upregulated
Sb09g026860.1	2.75601	high			similar to Os05g0537400 protein	upregulated
Sb07g026380.1	2.73132	high			similar to Putative uncharacterized protein	upregulated
Sb05g005980.1	2.72541	high			similar to Transmembrane amino acid transporter protein	upregulated
Sb07g020880.1	2.70903	high	Specific for ABA vs. NaOH shoot up		Predicted protein	upregulated
Sb04g028585.1	2.69759	high			weakly similar to Os02g0736700 protein	upregulated
Sb02g028210.1	2.68163	high			similar to Os09g0484900 protein	upregulated
Sb06g024000.1	2.67598	high		HB, HD-ZIP, Homeobox	similar to H0501D11.4 protein	upregulated
Sb03g028870.1	2.67248	high			similar to YZ1	upregulated
Sb01g004200.1	2.67	high			similar to Remorin-like protein	upregulated
Sb09g001000.1	2.66226	high	Specific for ABA vs. NaOH shoot up		similar to Putative uncharacterized protein	upregulated
Sb05g001380.1	2.66213	high			similar to Eukaryotic translation initiation factor 2B family protein; putative; expressed	upregulated
Sb04g033680.1	2.62933	high		MYB	similar to ATMYB4-like	upregulated
Sb02g009310.1	2.62913	high	Specific for ABA vs. NaOH shoot up		similar to Putative uncharacterized protein	upregulated
Sb08g002670.1	2.62892	high			similar to Non-specific lipid-transfer protein	upregulated
Sb03g002660.1	2.62371	high	Specific for ABA vs. NaOH shoot up	HB, HD-ZIP, Homeobox	similar to Class III HD-Zip protein 5	upregulated
Sb04g036570.1	2.61485	high			similar to Phosphoenolpyruvate carboxylase kinase 1	upregulated
Sb04g031920.1	2.61165	high			similar to SPX (SYG1/Pho81/XPR1) domain-containing protein-like	upregulated
Sb01g036420.1	2.60492	high			similar to 2;3-bisphosphoglycerate-independent phosphoglycerate mutase; putative	upregulated
Sb01g032550.1	2.59869	high			similar to NAD dependent epimerase/dehydratase family protein; expressed	upregulated
Sb05g027880.1	2.58461	high	Specific for ABA vs. NaOH shoot up		similar to Ribulose bisphosphate carboxylase/oxygenase activase; chloroplast precursor	upregulated
Sb06g019610.1	2.57427	high			similar to OSIGBa0150F01.9 protein	upregulated
Sb02g038560.1	2.57422	high			similar to Glucosyltransferase IS10a-like	upregulated
Sb10g001190.1	2.56938	high			similar to Ozone-responsive stress-related protein-like	upregulated
Sb06g025750.1	2.56885	high		HD-ZIP, Homeobox	similar to OCL2 protein	upregulated
Sb05g027350.1	2.56256	high			weakly similar to Putative uncharacterized protein	upregulated
Sb01g034890.1	2.55392	high	Specific for ABA vs. NaOH shoot up		similar to Oxidoreductase; 2OG-Fe oxygenase family protein; expressed	upregulated
Sb02g012470.1	2.55327	high			similar to Putative uncharacterized protein	upregulated
Sb03g028490.1	2.552	high	Specific for ABA vs. NaOH shoot up	OFP	similar to Putative uncharacterized protein	upregulated
Sb01g018180.1	2.55007	high			similar to Putative epoxide hydrolase	upregulated
Sb04g027590.1	2.5452	high			similar to Annexin p35	upregulated
Sb07g028370.1	2.54214	high			similar to Putative uncharacterized protein	upregulated
Sb03g039630.1	2.53671	high			similar to Putative uncharacterized protein	upregulated
Sb02g001940.1	2.53241	high			weakly similar to Os07g0123900 protein	upregulated
Sb08g002580.1	2.53104	high			similar to OSIGBa0147B06.5 protein	upregulated
Sb09g022700.1	2.51733	high			similar to Putative uncharacterized protein	upregulated
Sb05g000440.1	2.49092	high			similar to Glutamine-dependent asparagine synthetase	upregulated
Sb06g025570.1	2.48976	high			similar to Polyphenol oxidase	upregulated
Sb06g002990.1	2.48623	high			similar to OSIGBa0101K10.4 protein	upregulated
Sb01g011050.1	2.48592	high			similar to Lipoxygenase	upregulated
Sb07g003720.1	2.48458	high			similar to Putative uncharacterized protein	upregulated
Sb03g008760.1	2.4833	high			similar to Isoflavone reductase homolog IRL	upregulated
Sb01g014540.1	2.4767	high	Specific for ABA vs. NaOH shoot up		similar to Putative uncharacterized protein	upregulated
Sb03g024480.1	2.4725	high			similar to Putative uncharacterized protein	upregulated
Sb07g026330.1	2.46361	high			similar to Putative gastric lipase	upregulated
Sb06g028210.1	2.44674	high	Specific for ABA vs. NaOH shoot up		similar to Terpene synthase	upregulated
Sb03g026070.1	2.43926	high			similar to Protein phosphatase 2C	upregulated
Sb01g047200.1	2.43172	high	Specific for ABA vs. NaOH shoot up		similar to DENN domain containing protein; expressed	upregulated
Sb01g001893.1	2.40579	high	Specific for ABA vs. NaOH shoot up		weakly similar to Putative uncharacterized protein	upregulated
Sb01g039850.1	2.40011	high			similar to Fringe protein; putative; expressed	upregulated
Sb05g001430.1	2.3993	high			similar to Expressed protein	upregulated
Sb03g003550.1	2.39868	high			similar to Putative uncharacterized protein	upregulated
Sb01g007470.1	2.39614	high	Specific for ABA vs. NaOH shoot up		similar to Putative uncharacterized protein	upregulated
Sb02g004650.1	2.39145	high			similar to Xylanase inhibitor protein 1 precursor	upregulated
Sb01g003260.1	2.38856	high			similar to Actin-depolymerizing factor 3	upregulated
Sb06g023270.1	2.3804	high	Specific for ABA vs. NaOH shoot up		weakly similar to OSIGBa0115K01-H0319F09.17 protein	upregulated
Sb04g000250.1	2.36875	high			weakly similar to Putative uncharacterized protein	upregulated
Sb03g038330.1	2.35457	high			similar to Putative uncharacterized protein	upregulated
Sb09g024470.1	2.33524	low	Specific for ABA vs. NaOH shoot up		weakly similar to Os05g0497800 protein	upregulated
Sb04g003795.1	2.32659	high			weakly similar to Os06g0524700 protein	upregulated
Sb02g043220.1	2.30845	high			similar to Os07g0683600 protein	upregulated
Sb08g005415.1	2.29636	high	Specific for ABA vs. NaOH shoot up		Predicted protein	upregulated
Sb03g030350.1	2.2925	high			similar to Os01g0663400 protein	upregulated
Sb04g027370.1	2.28545	high			similar to Os02g0756800 protein	upregulated
Sb01g043610.1	2.2739	high	Specific for ABA vs. NaOH shoot up		similar to D-type cyclin	upregulated
Sb07g005210.1	2.26682	high	Specific for ABA vs. NaOH shoot up		similar to Chromosome chr19 scaffold_4; whole genome shotgun sequence	upregulated
Sb06g027990.1	2.26463	high	Specific for ABA vs. NaOH shoot up		similar to H0702G05.7 protein	upregulated
Sb06g026700.1	2.26277	high			similar to H0307D04.13 protein	upregulated
Sb01g044290.1	2.25247	high			similar to Inositol-3-phosphate synthase	upregulated
Sb01g023750.1	2.24898	high			similar to Alanine aminotransferase 2	upregulated
Sb04g028020.1	2.24679	high			similar to Aquaporin NIP2-1	upregulated
Sb08g005410.1	2.24597	high	Specific for ABA vs. NaOH shoot up		similar to VTC2; putative; expressed	upregulated
Sb09g027360.1	2.23313	high			similar to S-adenosyl-L-methionine: phosphoethanolamine N-methyltransferase	upregulated
Sb08g001710.1	2.22063	high			similar to MATE efflux family protein; expressed	upregulated
Sb09g001610.1	2.21776	high			similar to Putative uncharacterized protein OJ1654_B10.11-1	upregulated
Sb04g030310.1	2.21668	high			similar to Formate dehydrogenase 2; mitochondrial precursor	upregulated
Sb03g033390.1	2.20801	high			similar to Os01g0726700 protein	upregulated
Sb05g026175.1	2.20729	high			Predicted protein	upregulated
Sb06g025060.1	2.19554	high		bHLH	similar to B1-2	upregulated
Sb07g020230.1	2.19103	high	Specific for ABA vs. NaOH shoot up		similar to Os08g0414500 protein	upregulated
Sb05g026100.1	2.18391	high	Specific for ABA vs. NaOH shoot up		similar to Magnesium/proton exchanger; putative; expressed	upregulated
Sb02g043250.1	2.17966	high			similar to IN2-1 protein; putative; expressed	upregulated
Sb07g020740.1	2.17367	high			similar to Inositol polyphosphate-5-phosphatase-like	upregulated
Sb09g025900.1	2.16807	high			similar to Heat shock protein 101	upregulated
Sb03g031950.1	2.16669	high			similar to Phosphoethanolamine N-methyltransferase	upregulated
Sb09g028360.1	2.15544	high	Specific for ABA vs. NaOH shoot up		similar to Putative GA2-oxidase	upregulated
Sb09g021950.1	2.15503	high			weakly similar to Putative uncharacterized protein	upregulated
Sb09g021850.1	2.15391	high	Specific for ABA vs. NaOH shoot up	C2H2	similar to Putative uncharacterized protein	upregulated
Sb03g038470.1	2.13948	high	Specific for ABA vs. NaOH shoot up		similar to Os01g0825800 protein	upregulated
Sb08g002690.1	2.12852	high			similar to Non-specific lipid-transfer protein 1 precursor	upregulated
Sb03g037720.1	2.1177	high			similar to Permatin precursor	upregulated
Sb04g030400.1	2.1163	high			similar to Putative uncharacterized protein	upregulated
Sb07g022730.1	2.11178	high			similar to Protein HVA22	upregulated
Sb03g033030.1	2.11166	high			weakly similar to Os01g0719000 protein	upregulated
Sb01g002590.1	2.10873	high			similar to Expressed protein	upregulated
Sb01g019970.1	2.09506	high			similar to Uncharacterized conserved protein; putative; expressed	upregulated
Sb09g002000.1	2.09499	high	Specific for ABA vs. NaOH shoot up		similar to Unknow protein	upregulated
Sb01g042740.1	2.08763	high			similar to Os03g0216700 protein	upregulated
Sb03g036170.1	2.08643	high			similar to Putative uncharacterized protein	upregulated
Sb09g006060.1	2.0851	high		MYB-related	similar to Putative uncharacterized protein	upregulated
Sb03g036560.1	2.08389	high			similar to Putative uncharacterized protein	upregulated
Sb01g042680.1	2.07324	high			similar to DnaK protein; expressed	upregulated
Sb05g026700.1	2.07129	high			similar to Putative Bowman-Birk serine protease inhibitor	upregulated
Sb02g039680.1	2.06713	high			similar to Hydrolase-like protein	upregulated
Sb10g021690.1	2.06552	high			similar to Os06g0549900 protein	upregulated
Sb04g026490.1	2.06224	high			similar to Phosphoenolpyruvate carboxylase kinase 3	upregulated
Sb09g018310.1	2.06207	high			Predicted protein	upregulated
Sb08g002950.1	2.05939	high			similar to AT3g10020/T22K18_16	upregulated
Sb01g042470.1	2.0492	high			similar to Cytochrome P450 family protein; expressed	upregulated
Sb08g004200.1	2.04596	high	Specific for ABA vs. NaOH shoot up		weakly similar to Putative uncharacterized protein	upregulated
Sb01g011030.1	2.0407	high			similar to Lipoxygenase	upregulated
Sb01g013550.1	2.03459	high			similar to Putative uncharacterized protein	upregulated
Sb06g026686.1	2.02685	high	Specific for ABA vs. NaOH shoot up		similar to H0307D04.13 protein	upregulated
Sb01g002630.1	2.02438	high			similar to Mannan endo-1;4-beta-mannosidase 3 precursor	upregulated
Sb01g041920.1	2.0201	high			similar to Expressed protein	upregulated
Sb03g040180.1	2.01352	high			similar to Putative uncharacterized protein	upregulated
Sb05g016850.1	2.01288	high			similar to OSJNBa0081C01.23 protein	upregulated
Sb01g005835.1	2.0089	high			weakly similar to Expressed protein	upregulated
Sb03g003745.1	2.00757	low			weakly similar to Putative uncharacterized protein	upregulated
Sb02g024770.1	2.00401	high			similar to Putative uncharacterized protein	upregulated
Sb04g005940.1	1.99984	high		MYB	similar to MYB transcription factor TaMYB1	upregulated
Sb07g001250.1	1.99975	high		MADS, MIKC	similar to MADS-box transcription factor 26	upregulated
Sb03g039800.1	1.99521	high			similar to Putative Bowman-Birk serine protease inhibitor	upregulated
Sb05g002840.1	1.98565	high	Specific for ABA vs. NaOH shoot up		similar to Flavonol 3-O-glucosyltransferase; putative; expressed	upregulated
Sb06g017080.1	1.98416	high			similar to Probable L-ascorbate peroxidase 7; chloroplast precursor	upregulated
Sb03g003100.1	1.98054	high		MYB-related	similar to Putative MCB2 protein	upregulated
Sb06g032190.1	1.9765	high			similar to Plastid quinol oxidase	upregulated
Sb10g012160.1	1.97624	high	Specific for ABA vs. NaOH shoot up		similar to Putative protease	upregulated
Sb01g014730.1	1.97541	high			similar to Putative serine protease inhibitor	upregulated
Sb01g013910.1	1.97438	high			similar to Major facilitator superfamily protein	upregulated
Sb03g042690.1	1.97285	high			similar to Putative latex cyanogenic beta glucosidase	upregulated
Sb03g002970.1	1.97225	high	Specific for ABA vs. NaOH shoot up		similar to Monothiol glutaredoxin-S2	upregulated
Sb02g023583.1	1.96497	high	Specific for ABA vs. NaOH shoot up		similar to Os08g0414500 protein	upregulated
Sb01g035600.1	1.96407	high	Specific for ABA vs. NaOH shoot up		weakly similar to Rapid ALkalinization Factor family protein	upregulated
Sb06g018700.1	1.96341	high	Specific for ABA vs. NaOH shoot up		similar to H0523F07.8 protein	upregulated
Sb01g005840.1	1.95336	high			similar to Os06g0168000 protein	upregulated
Sb06g026710.1	1.94016	high			similar to H0307D04.13 protein	upregulated
Sb10g019720.1	1.93973	high			similar to Putative uncharacterized protein	upregulated
Sb02g032370.1	1.93583	high			similar to Os09g0555500 protein	upregulated
Sb01g038245.1	1.93304	high			Predicted protein	upregulated
Sb01g035960.1	1.93022	high			similar to Alanine-glyoxylate aminotransferase 2; mitochondrial; putative; expressed	upregulated
Sb09g001030.1	1.92624	high			similar to MPI	upregulated
Sb10g012110.1	1.91962	high			similar to Putative glycine rich protein	upregulated
Sb03g041840.1	1.91889	high			similar to Putative uncharacterized protein	upregulated
Sb02g006860.1	1.91735	high			similar to Kelch repeat containing protein	upregulated
Sb01g048860.1	1.91024	high			similar to Beta-carotene hydroxylase; putative; expressed	upregulated
Sb10g007090.1	1.90622	high		bZIP	similar to Putative uncharacterized protein	upregulated
Sb05g001390.1	1.90606	high			similar to Eukaryotic translation initiation factor 2B family protein; putative; expressed	upregulated
Sb09g028890.1	1.90316	high			similar to Putative uncharacterized protein	upregulated
Sb10g004790.1	1.90014	high			similar to Prolin rich protein	upregulated
Sb06g000780.1	1.89962	high			weakly similar to OSJNBb0085F13.15 protein	upregulated
Sb06g001890.1	1.89919	high	Specific for ABA vs. NaOH shoot up		weakly similar to Os04g0194400 protein	upregulated
Sb08g015550.1	1.89804	high			similar to Universal stress protein family protein; expressed	upregulated
Sb02g022340.1	1.89699	high	Specific for ABA vs. NaOH shoot up		similar to Os09g0334800 protein	upregulated
Sb04g027740.1	1.89333	high			similar to Putative uncharacterized protein	upregulated
Sb05g022900.1	1.88798	high			similar to Intracellular protease; PfpI family protein; expressed	upregulated
Sb06g016540.1	1.88649	high			similar to OSIGBa0076I14.3 protein	upregulated
Sb02g025580.1	1.88066	high			similar to Putative uncharacterized protein	upregulated
Sb10g021610.1	1.88048	high			similar to Peroxidase precursor	upregulated
Sb03g031110.1	1.88042	high			similar to Two pore calcium channel protein 1	upregulated
Sb10g007690.1	1.8804	high			similar to Os02g0756800 protein	upregulated
Sb06g023740.1	1.87906	high			similar to OSIGBa0159I10.13 protein	upregulated
Sb10g006680.1	1.87586	high			similar to Aminoalcoholphosphotransferase	upregulated
Sb10g006350.1	1.87267	high			similar to Putative uncharacterized protein	upregulated
Sb08g007690.1	1.87	high			similar to Expressed protein	upregulated
Sb06g027320.1	1.86966	high	Specific for ABA vs. NaOH shoot up		similar to OSJNba0093F12.14 protein	upregulated
Sb02g001880.1	1.86362	high	Specific for ABA vs. NaOH shoot up		weakly similar to Putative uncharacterized protein OSJNBa0057M23.132	upregulated
Sb06g019130.1	1.8625	high	Specific for ABA vs. NaOH shoot up		similar to Zein protein-body ER membrane protein	upregulated
Sb01g006610.1	1.85933	high	Specific for ABA vs. NaOH shoot up		similar to Putative uncharacterized protein	upregulated
Sb04g021540.1	1.85762	high			similar to 1;4-alpha-glucan-branching enzyme 2; chloroplast precursor	upregulated
Sb02g025590.1	1.85751	high			similar to Os09g0436900 protein	upregulated
Sb06g025450.1	1.84987	high			similar to Putative uncharacterized protein	upregulated
Sb03g044190.1	1.84717	high			similar to Putative uncharacterized protein	upregulated
Sb09g001020.1	1.84261	high	Specific for ABA vs. NaOH shoot up		similar to MPI	upregulated
Sb01g022070.1	1.84234	high	Specific for ABA vs. NaOH shoot up		similar to Probable glutathione S-transferase BZ2	upregulated
Sb08g007130.1	1.84229	high			similar to Diacylglycerol kinase 1; putative; expressed	upregulated
Sb03g000860.1	1.84116	high	Specific for ABA vs. NaOH shoot up		similar to Os01g0229800 protein	upregulated
Sb02g009870.1	1.83869	high			similar to Granule bound starch synthase IIa	upregulated
Sb05g024160.1	1.83651	high			similar to Putative 14-3-3-like protein GF14-H	upregulated
Sb10g026110.1	1.82919	high			similar to Putative (R)-(+)-mandelonitrile lyase isoform MDL3	upregulated
Sb05g025240.1	1.82859	high	Specific for ABA vs. NaOH shoot up		similar to Adenylyl-sulfate kinase	upregulated
Sb05g004940.1	1.8266	high			similar to ABC transporter protein; putative	upregulated
Sb03g003750.1	1.82581	high			similar to Putative uncharacterized protein	upregulated
Sb01g011220.1	1.8215	high			similar to CCAAT-binding transcription factor subunit B family protein; expressed	upregulated
Sb10g009090.1	1.81277	high			similar to Putative uncharacterized protein	upregulated
Sb04g027290.1	1.81127	high	Specific for ABA vs. NaOH shoot up		similar to Putative uncharacterized protein	upregulated
Sb01g028540.1	1.80501	high			similar to Haloacid dehalogenase-like hydrolase family protein; putative; expressed	upregulated
Sb07g015150.1	1.80448	high			similar to Os08g0359300 protein	upregulated
Sb09g002350.1	1.80191	high			similar to Putative uncharacterized protein	upregulated
Sb08g009550.1	1.80114	high	Specific for ABA vs. NaOH shoot up		similar to Putative uncharacterized protein OSJNBa0010H19.12	upregulated
Sb06g014550.1	1.79962	high			similar to Os03g0439500 protein	upregulated
Sb08g022970.1	1.79833	high	Specific for ABA vs. NaOH shoot up		similar to Hydrolase; alpha/beta fold family protein; expressed	upregulated
Sb03g003080.1	1.79799	high	Specific for ABA vs. NaOH shoot up		similar to Putative uncharacterized protein	upregulated
Sb01g003960.1	1.79318	high	Specific for ABA vs. NaOH shoot up		similar to OSJNBa0081C01.23 protein	upregulated
Sb03g040910.1	1.79166	high			similar to Putative uncharacterized protein	upregulated
Sb04g017430.1	1.7873	high			similar to At4g31290	upregulated
Sb09g001050.1	1.78563	high			similar to Substilin /chymotrypsin-like inhibitor	upregulated
Sb03g043750.1	1.77716	high			similar to Selenium binding protein	upregulated
Sb04g024390.1	1.77472	high			similar to Putative glycine-rich protein	upregulated
Sb07g023070.1	1.76281	high			similar to Os08g0474800 protein	upregulated
Sb01g034090.1	1.76107	low	Specific for ABA vs. NaOH shoot up		Predicted protein	upregulated
Sb09g030070.1	1.75113	high	Specific for ABA vs. NaOH shoot up		similar to Putative uncharacterized protein OJ1007_H05.1	upregulated
Sb05g026172.1	1.7492	low			Predicted protein	upregulated
Sb02g034370.1	1.74799	high	Specific for ABA vs. NaOH shoot up		similar to Adenosine 5'-phosphosulfate reductase 2	upregulated
Sb10g007830.1	1.74626	high			similar to Putative uncharacterized protein	upregulated
Sb02g010500.1	1.7433	high	Specific for ABA vs. NaOH shoot up		similar to Serine carboxypeptidase family protein	upregulated
Sb03g031230.1	1.74143	high	Specific for ABA vs. NaOH shoot up		similar to Membrane protein-like	upregulated
Sb03g033320.1	1.74141	high			similar to Integral membrane protein-like	upregulated
Sb03g002340.1	1.73502	high	Specific for ABA vs. NaOH shoot up		similar to Putative uncharacterized protein	upregulated
Sb03g038500.1	1.73191	high	Specific for ABA vs. NaOH shoot up		similar to ATX protein	upregulated
Sb02g024050.1	1.72882	high			similar to Endoglucanase 22 precursor	upregulated
Sb03g013470.1	1.72472	high	Specific for ABA vs. NaOH shoot up		similar to Putative uncharacterized protein	upregulated
Sb02g024780.1	1.72448	high			similar to Putative uncharacterized protein	upregulated
Sb03g029730.1	1.71976	high			similar to Os01g0652700 protein	upregulated
Sb02g009420.1	1.71838	high			similar to Putative uncharacterized protein	upregulated
Sb03g028880.1	1.71285	high	Specific for ABA vs. NaOH shoot up		similar to NADPH-dependent reductase A1-a	upregulated
Sb05g025200.1	1.71238	high	Specific for ABA vs. NaOH shoot up		Predicted protein	upregulated
Sb03g029990.1	1.7089	high		ERF, AP2-EREBP	similar to Transcription factor Pti6-like	upregulated
Sb01g039690.1	1.70765	high			similar to Laccase-10 precursor	upregulated
Sb02g032440.1	1.70471	high	Specific for ABA vs. NaOH shoot up		similar to Uncharacterized protein At5g20380.1	upregulated
Sb03g038160.1	1.70438	high			similar to Cinnamate-4-hydroxylase	upregulated
Sb05g007490.1	1.70221	high	Specific for ABA vs. NaOH shoot up		similar to Leucine Rich Repeat; putative	upregulated
Sb08g004190.1	1.70158	high			similar to 22 kDa drought-inducible protein	upregulated
Sb04g024610.1	1.69636	high			weakly similar to Putative uncharacterized protein OSJNBa0016G10.17	upregulated
Sb07g022140.1	1.69599	high			similar to Os08g0451200 protein	upregulated
Sb03g003240.1	1.69339	high			similar to Putative uncharacterized protein	upregulated
Sb09g022420.1	1.69228	high			similar to Putative uncharacterized protein OJ1362_D02.3	upregulated
Sb01g011750.1	1.69173	high	Specific for ABA vs. NaOH shoot up		similar to Glutamine amidotransferase class-I family protein; expressed	upregulated
Sb05g002050.1	1.69128	high	Specific for ABA vs. NaOH shoot up		similar to Major facilitator superfamily antiporter	upregulated
Sb06g012520.1	1.69044	high			similar to Acyl-[acyl-carrier-protein] desaturase; chloroplast precursor	upregulated
Sb01g038660.1	1.68878	high			similar to Phosphatidylinositol transfer protein; expressed	upregulated
Sb06g027090.1	1.68549	high	Specific for ABA vs. NaOH shoot up		similar to OSJNBa0006A01.5 protein	upregulated
Sb01g017620.1	1.68354	high	Specific for ABA vs. NaOH shoot up		weakly similar to Putative uncharacterized protein OSJNBb0015K05.12	upregulated
Sb01g011630.1	1.68305	high	Specific for ABA vs. NaOH shoot up		similar to Putative uncharacterized protein OSJNBa0022C08.19	upregulated
Sb09g028710.1	1.68073	high			similar to Cold acclimation protein COR413-TM1	upregulated
Sb06g016080.1	1.68002	high	Specific for ABA vs. NaOH shoot up		similar to OSIGBa0137L20.6 protein	upregulated
Sb07g020100.1	1.67697	high			similar to Putative uncharacterized protein	upregulated
Sb03g007170.1	1.6767	high			similar to Wound induced protein homolog	upregulated
Sb06g026670.1	1.67369	high			similar to H0307D04.12 protein	upregulated
Sb03g013170.1	1.67246	high			similar to S-adenosylmethionine synthetase 1	upregulated
Sb10g003420.1	1.67031	high	Specific for ABA vs. NaOH shoot up		similar to Putative uncharacterized protein	upregulated
Sb01g009850.1	1.66746	high			similar to OSJNBa0031O09.02	upregulated
Sb10g005920.1	1.66642	high	Specific for ABA vs. NaOH shoot up		similar to UDP-glucuronic acid 4-epimerase	upregulated
Sb03g037370.1	1.66533	high			similar to Cystatin	upregulated
Sb04g021010.1	1.6595	high			similar to Glycerophosphoryl diester phosphodisterase	upregulated
Sb01g039940.1	1.65078	high	Specific for ABA vs. NaOH shoot up	Orphans	similar to LIM domain-containing protein; putative; expressed	upregulated
Sb01g040100.1	1.64817	high			similar to RNA recognition motif family protein; expressed	upregulated
Sb10g028280.1	1.644	high	Specific for ABA vs. NaOH shoot up		similar to Putative uncharacterized protein	upregulated
Sb08g006180.1	1.63907	high			similar to Phosphoribosylamine-glycine ligase; chloroplast; putative; expressed	upregulated
Sb03g001113.1	1.63823	high			similar to Putative uncharacterized protein	upregulated
Sb10g007780.1	1.63189	high	Specific for ABA vs. NaOH shoot up	AP2-EREBP, ERF	similar to Putative uncharacterized protein	upregulated
Sb01g044020.1	1.63189	high			similar to Expressed protein	upregulated
Sb10g028600.1	1.63098	high			similar to AAA-type ATPase-like	upregulated
Sb02g031440.1	1.62431	high			similar to Putative uncharacterized protein	upregulated
Sb07g020650.1	1.6211	high			similar to Betaine aldehyde dehydrogenase	upregulated
Sb10g030580.1	1.61697	high			similar to Putative uncharacterized protein	upregulated
Sb10g024950.1	1.61662	high	Specific for ABA vs. NaOH shoot up	MYB	similar to Putative uncharacterized protein	upregulated
Sb04g036590.1	1.6153	high	Specific for ABA vs. NaOH shoot up		similar to Putative uncharacterized protein	upregulated
Sbi-MIR171d	1.61424	NA			NA	upregulated
Sb09g021016.1	1.6059	high	Specific for ABA vs. NaOH shoot up	AP2-EREBP, ERF	Predicted protein	upregulated
Sb03g043660.1	1.60555	high			similar to Putative uncharacterized protein	upregulated
Sb05g023560.1	1.60324	high			similar to Mannose-6-phosphate isomerase	upregulated
Sb06g016840.1	1.60315	high	Specific for ABA vs. NaOH shoot up		similar to OSJNBa0084A10.1 protein	upregulated
Sb05g021410.1	1.59986	high	Specific for ABA vs. NaOH shoot up		similar to Expressed protein	upregulated
Sb10g029590.1	1.59968	high	Specific for ABA vs. NaOH shoot up		similar to Os06g0710700 protein	upregulated
Sb09g030320.1	1.59093	high	Specific for ABA vs. NaOH shoot up		similar to Os05g0588900 protein	upregulated
Sb01g020950.1	1.59053	high			similar to Lectin protein kinase; putative; expressed	upregulated
Sb09g005370.1	1.58793	high			similar to Cytochrome P450 family protein; expressed	upregulated
Sb01g022080.1	1.58494	high	Specific for ABA vs. NaOH shoot up		similar to Probable glutathione S-transferase BZ2	upregulated
Sb01g044090.1	1.58062	high			similar to Sulfate transporter ST1	upregulated
Sb09g024480.1	1.57679	high	Specific for ABA vs. NaOH shoot up		Predicted protein	upregulated
Sb04g009670.1	1.57346	high			similar to Putative uncharacterized protein	upregulated
Sb09g028990.1	1.56674	high		bZIP	similar to G-box binding factor 1	upregulated
Sb07g023740.1	1.56429	high			similar to ATP-binding cassette transporter	upregulated
Sb05g025660.1	1.56286	high			similar to Tyrosine/nicotianamine aminotransferases family protein; expressed	upregulated
Sb10g022300.1	1.56125	high			similar to Os09g0511600 protein	upregulated
Sb02g010050.1	1.55938	high			similar to Putative uncharacterized protein	upregulated
Sb09g026210.1	1.55096	high			similar to Putative uncharacterized protein	upregulated
Sb08g002740.1	1.55039	high			similar to Protein kinase	upregulated
Sb06g024545.1	1.5485	high			Predicted protein	upregulated
Sb03g028290.1	1.54311	high	Specific for ABA vs. NaOH shoot up		similar to Disease resistance protein-like	upregulated
Sb07g003870.1	1.54231	high	Specific for ABA vs. NaOH shoot up	MYB-related, MYB	similar to Os08g0157600 protein	upregulated
Sb09g002800.1	1.54134	high			similar to IN2-1 protein; putative; expressed	upregulated
Sb02g029300.1	1.53943	high	Specific for ABA vs. NaOH shoot up	SBP	similar to Squamosa promoter-binding-like protein 18	upregulated
Sb03g005240.1	1.53883	high			similar to Chromosome chr8 scaffold_115; whole genome shotgun sequence	upregulated
Sb01g006460.1	1.53511	high	Specific for ABA vs. NaOH shoot up		Predicted protein	upregulated
Sb06g001870.1	1.5346	high	Specific for ABA vs. NaOH shoot up		weakly similar to B1168G10.9 protein	upregulated
Sb03g029270.1	1.53282	high	Specific for ABA vs. NaOH shoot up		similar to Os01g0641800 protein	upregulated
Sb03g033760.1	1.52788	high	Specific for ABA vs. NaOH shoot up		similar to Putative uncharacterized protein	upregulated
Sb02g042210.1	1.52444	high	Specific for ABA vs. NaOH shoot up	TUB	similar to Tubby protein; putative; expressed	upregulated
Sb02g023740.1	1.52308	high			similar to Putative uncharacterized protein P0027G10.62	upregulated
Sb02g028500.1	1.52128	high			similar to AT-hook motif nuclear localized protein 2	upregulated
Sb10g008880.1	1.51929	high	Specific for ABA vs. NaOH shoot up		similar to Endoglucanase 16 precursor	upregulated
Sb05g027430.1	1.51909	high	Specific for ABA vs. NaOH shoot up		similar to Putative uncharacterized protein	upregulated
Sb08g021580.1	1.51834	high	Specific for ABA vs. NaOH shoot up		similar to Os07g0179300 protein	upregulated
Sb10g027916.1	1.51707	low			Predicted protein	upregulated
Sb01g004410.1	1.51619	high			weakly similar to Expressed protein	upregulated
Sb01g018190.1	1.51454	high			similar to Os10g0497900 protein	upregulated
Sb05g024440.1	1.51438	high			similar to Serine-type carboxypeptidase	upregulated
Sb05g024740.1	1.5143	high	Specific for ABA vs. NaOH shoot up		similar to Putative gamma-tocopherol methyltransferase	upregulated
Sb03g011990.1	1.51341	high			similar to Putative uncharacterized protein	upregulated
Sb02g034720.1	1.51251	high			similar to Os07g0516600 protein	upregulated
Sb01g036580.1	1.51047	high			similar to Osr40c1 protein	upregulated
Sb01g012430.1	1.51042	high			similar to Iron regulated metal transporter	upregulated
Sb10g002440.1	1.50988	high			similar to Os06g0136300 protein	upregulated
Sb09g025440.1	1.50792	high	Specific for ABA vs. NaOH shoot up		Predicted protein	upregulated
Sb04g036580.1	1.5075	high	Specific for ABA vs. NaOH shoot up		Predicted protein	upregulated
Sb01g006210.1	1.50385	high			weakly similar to Os07g0142600 protein	upregulated
Sb09g004600.1	1.50364	high			similar to Putative uncharacterized protein P0705D01.7-1	upregulated
Sb06g028840.1	1.50346	high	Specific for ABA vs. NaOH shoot up		similar to H0714H04.1 protein	upregulated
Sb02g040350.1	1.50119	high			similar to Putative uncharacterized protein	upregulated
Sb01g046620.1	1.50086	high			similar to ABC transporter family protein; putative; expressed	upregulated
Sb09g020080.1	1.49797	high			similar to GID1-like gibberellin receptor	upregulated
Sb08g016060.1	1.49768	high			similar to Ureide permease 4; putative; expressed	upregulated
Sb03g026750.1	1.4975	high			similar to GDSL-lipase-like	upregulated
Sb02g012400.1	1.49605	high	Specific for ABA vs. NaOH shoot up		similar to Putative uncharacterized protein	upregulated
Sb04g034520.1	1.49547	high			similar to 1-aminocyclopropane-1-carboxylate oxidase	upregulated
Sb03g033120.1	1.49498	high			similar to Satase isoform I	upregulated
Sb03g003530.1	1.49418	high			similar to 17.8 kDa class II heat shock protein	upregulated
Sb05g016880.1	1.49352	high			similar to Uncharacterized plant-specific domain TIGR01627 family protein; expressed	upregulated
Sb02g041590.1	1.49305	high	Specific for ABA vs. NaOH shoot up		similar to Putative uncharacterized protein	upregulated
Sb07g022670.1	1.49047	high			similar to GAD1	upregulated
Sb05g026810.1	1.48628	high			similar to Putative beta-glycosidase	upregulated
Sbi-MIR166a	1.48031	NA			NA	upregulated
Sb09g026810.1	1.4792	high			similar to Putative uncharacterized protein	upregulated
Sb01g018410.1	1.47705	high			similar to Putative alpha-galactosidase	upregulated
Sb07g021750.1	1.47491	high	Specific for ABA vs. NaOH shoot up		similar to Putative uncharacterized protein	upregulated
Sb08g000575.1	1.4749	high		LOB, LBD	similar to Putative uncharacterized protein	upregulated
Sb02g024056.1	1.47489	low			weakly similar to Os09g0394500 protein	upregulated
Sb01g000930.1	1.47456	high	Specific for ABA vs. NaOH shoot up		similar to Putative uncharacterized protein	upregulated
Sb10g005340.1	1.47325	high			similar to Nodulin-like protein	upregulated
Sb03g002997.1	1.47216	high	Specific for ABA vs. NaOH shoot up		Predicted protein	upregulated
Sb01g039860.1	1.4718	high			weakly similar to Putative uncharacterized protein OSJNBa0071M09.19	upregulated
Sb07g022290.1	1.4712	high			similar to Putative uncharacterized protein	upregulated
Sb09g029660.1	1.46906	high			similar to Putative uncharacterized protein	upregulated
Sb08g022240.1	1.46898	high			similar to Sodium/calcium exchanger protein; expressed	upregulated
Sb04g035330.1	1.46856	high			similar to Os02g0786900 protein	upregulated
Sb01g033030.1	1.46708	high	Specific for ABA vs. NaOH shoot up		similar to Putative uncharacterized protein	upregulated
Sb09g019990.1	1.46595	high	Specific for ABA vs. NaOH shoot up		similar to Putative uncharacterized protein	upregulated
Sb01g008660.1	1.46438	high			similar to Putative uncharacterized protein	upregulated
Sb07g025010.1	1.46219	high	Specific for ABA vs. NaOH shoot up		similar to Putative uncharacterized protein	upregulated
Sb02g007990.1	1.46204	high			similar to Putative uncharacterized protein	upregulated
Sb01g040030.1	1.46092	high			similar to 17.4 kDa class I heat shock protein 3	upregulated
Sb08g021800.1	1.46006	high	Specific for ABA vs. NaOH shoot up		weakly similar to Expressed protein	upregulated
Sb09g026130.1	1.45834	high			similar to Putative uncharacterized protein	upregulated
Sb02g009410.1	1.45794	high			similar to Os07g0293000 protein	upregulated
Sb05g008105.1	1.45754	low			Predicted protein	upregulated
Sb01g034190.1	1.45346	high			similar to Putative glucanase	upregulated
Sb03g047230.1	1.45306	high			similar to Transcription initiation factor IIA gamma chain	upregulated
Sb09g029490.1	1.45275	high	Specific for ABA vs. NaOH shoot up		similar to Putative uncharacterized protein	upregulated
Sb04g009900.1	1.45187	high	Specific for ABA vs. NaOH shoot up		similar to Putative CbxX protein	upregulated
Sb08g018780.1	1.44706	high			similar to Putative uncharacterized protein	upregulated
Sb02g002830.1	1.4465	high			similar to Putative Photosystem II 10 kDa polypeptide; chloroplast	upregulated
Sb04g036870.1	1.44592	high			similar to Glutathione reductase; cytosolic	upregulated
Sb03g008870.1	1.44554	high			similar to Putative uncharacterized protein	upregulated
Sb01g043600.1	1.44291	high	Specific for ABA vs. NaOH shoot up		similar to Transposon protein; putative; unclassified; expressed	upregulated
Sb05g026800.1	1.44133	high			similar to Os11g0683600 protein	upregulated
Sb05g005330.1	1.44094	high	Specific for ABA vs. NaOH shoot up		similar to Putative uncharacterized protein	upregulated
Sb05g021590.1	1.43996	high			similar to Os11g0552000 protein	upregulated
Sb08g022420.1	1.43732	high			similar to Pathogenesis related protein-5	upregulated
Sb08g018530.1	1.43641	high			weakly similar to GDSL-like Lipase/Acylhydrolase family protein; expressed	upregulated
Sb10g029660.1	1.43617	high	Specific for ABA vs. NaOH shoot up		similar to Putative uncharacterized protein	upregulated
Sb05g006090.1	1.436	high	Specific for ABA vs. NaOH shoot up	ABI3VP1, B3	weakly similar to B3 DNA binding domain containing protein; expressed	upregulated
Sb10g030776.1	1.43573	high			similar to Starch branching enzyme I precursor	upregulated
Sb01g049830.1	1.43439	high			similar to Nonspecific lipid-transfer protein 2; putative; expressed	upregulated
Sb09g019276.1	1.43394	high	Specific for ABA vs. NaOH shoot up		similar to 'putative lipase class 3 family protein; PF01764'	upregulated
Sb01g007360.1	1.43372	high	Specific for ABA vs. NaOH shoot up		similar to Giberellin regulated family protein	upregulated
Sb02g017220.1	1.43239	high			similar to Os09g0272000 protein	upregulated
Sb09g022580.1	1.4318	high			similar to Heat shock cognate 70 kDa protein	upregulated
Sb06g028630.1	1.43171	high			similar to Glutathione-S-transferase 19E50	upregulated
Sb01g047270.1	1.42363	high			similar to Xyloglucan galactosyltransferase KATAMARI1 homolog	upregulated
Sb02g005430.1	1.42204	high	Specific for ABA vs. NaOH shoot up		weakly similar to Putative uncharacterized protein OSJNBb0003E08.28	upregulated
Sb01g048880.1	1.41966	high			similar to Polygalacturonase; putative; expressed	upregulated
Sb06g026680.1	1.41816	high	Specific for ABA vs. NaOH shoot up		similar to H0307D04.12 protein	upregulated
Sb08g003970.1	1.41582	high			similar to Actin-11	upregulated
Sb03g034170.1	1.41252	high			similar to Auxin-responsive protein IAA6	upregulated
Sb06g031350.1	1.4114	high			similar to Lipoxygenase	upregulated
Sb01g012840.1	1.41109	high			similar to Putative uncharacterized protein	upregulated
Sb01g001250.1	1.41087	high			similar to Putative regulatory protein	upregulated
Sb02g039230.1	1.41032	high	Specific for ABA vs. NaOH shoot up		similar to Beta-ketoacyl-ACP synthase	upregulated
Sb09g019273.1	1.40821	high	Specific for ABA vs. NaOH shoot up		weakly similar to CG31439-PA	upregulated
Sb06g025040.1	1.40598	high	Specific for ABA vs. NaOH shoot up	bHLH	similar to B1-1	upregulated
Sb07g022420.1	1.40533	high			similar to Expressed protein	upregulated
Sb01g034710.1	1.40482	high	Specific for ABA vs. NaOH shoot up		similar to Putative uncharacterized protein	upregulated
Sb04g009690.1	1.40396	high			Predicted protein	upregulated
Sb06g022750.1	1.40372	high	Specific for ABA vs. NaOH shoot up		similar to Phenylalanine ammonia-lyase	upregulated
Sb04g036350.1	1.40279	high			similar to P-(S)-hydroxymandelonitrile lyase precursor (EC 4.1.2.11) (Hydroxynitrile lyase) (HNL)	upregulated
Sb09g024940.1	1.40203	high			similar to Putative uncharacterized protein OSJNBb0108E17.2	upregulated
Sb10g006260.1	1.40163	high		AP2-EREBP, ERF	similar to EREBP-like protein	upregulated
Sb03g040200.1	1.40148	high	Specific for ABA vs. NaOH shoot up		similar to Putative uncharacterized protein	upregulated
Sb03g046410.1	1.40076	high			similar to Protein kinase-like	upregulated
Sb04g010400.1	1.40056	high			similar to Putative sugar transporter	upregulated
Sb03g004900.1	1.39674	high			similar to Putative uncharacterized protein	upregulated
Sb03g028410.1	1.39652	high			similar to Os01g0624000 protein	upregulated
Sb04g032300.1	1.39403	high			similar to Mechanosensitive ion channel domain-containing protein-like	upregulated
Sb03g044520.1	1.39187	high			similar to P0482D04.16 protein	upregulated
Sb03g012000.1	1.39153	high	Specific for ABA vs. NaOH shoot up		weakly similar to Chromosome chr7 scaffold_42; whole genome shotgun sequence	upregulated
Sb02g006880.1	1.38834	high	Specific for ABA vs. NaOH shoot up		weakly similar to Putative uncharacterized protein	upregulated
Sb01g014550.1	1.3882	high			similar to Putative uncharacterized protein	upregulated
Sb06g025130.1	1.38652	high	Specific for ABA vs. NaOH shoot up		similar to B0103C08-B0602B01.7 protein	upregulated
Sb01g045230.1	1.38437	high	Specific for ABA vs. NaOH shoot up		similar to Putative uncharacterized protein	upregulated
Sb09g023820.1	1.38415	high			similar to Putative uncharacterized protein OJ1119_H02.10	upregulated
Sb03g035000.1	1.38294	high	Specific for ABA vs. NaOH shoot up		similar to Gibberellin 2-oxidase	upregulated
Sb09g024500.1	1.38163	high			similar to Os05g0497800 protein	upregulated
Sb02g035170.1	1.37982	high			similar to Protein translation factor SUI1 homolog	upregulated
Sb06g029570.1	1.37979	high	Specific for ABA vs. NaOH shoot up		similar to H0105C05.4 protein	upregulated
Sb04g020540.1	1.37675	high			weakly similar to Putative uncharacterized protein	upregulated
Sb03g040970.1	1.37606	high		bZIP	similar to Leucine zipper protein	upregulated
Sb04g030660.1	1.37551	high			similar to Abscisic acid 8'-hydroxylase 1	upregulated
Sb04g004920.1	1.37544	high			similar to Putative uncharacterized protein	upregulated
Sb10g002310.1	1.37252	high			similar to Glycine cleavage T protein-like	upregulated
Sb03g040350.1	1.37171	high	Specific for ABA vs. NaOH shoot up		Predicted protein	upregulated
Sb09g021980.1	1.3712	high			similar to Putative uncharacterized protein	upregulated
Sb06g023670.1	1.37098	high			similar to OSIGBa0159I10.6 protein	upregulated
Sb03g030340.1	1.36942	high			similar to Mannan endo-1;4-beta-mannosidase 1 precursor	upregulated
Sb04g035220.1	1.36932	high			similar to Lysine-ketoglutarate reductase/saccharopine dehydrogenase bifunctional enzyme	upregulated
Sb04g020130.1	1.36903	high	Specific for ABA vs. NaOH shoot up		similar to OSIGBa0140A01.9 protein	upregulated
Sb03g032235.1	1.36772	high			similar to Putative SEC14 protein	upregulated
Sb04g004530.1	1.36729	high			similar to Auxin responsive protein-like	upregulated
Sb03g002710.1	1.36726	high	Specific for ABA vs. NaOH shoot up		similar to Monoglyceride lipase isoform 2-like	upregulated
Sb09g019710.1	1.36466	high			similar to Os05g0401000 protein	upregulated
Sb03g025190.1	1.36421	high			similar to Putative sialin	upregulated
Sb03g043080.1	1.36379	high	Specific for ABA vs. NaOH shoot up	ARR-B	similar to Response regulator	upregulated
Sb01g044010.1	1.36181	high			similar to Mannitol transporter; putative; expressed	upregulated
Sb01g004240.1	1.36137	high			similar to Putative uncharacterized protein	upregulated
Sb02g042860.1	1.36004	high			similar to Plasma membrane-bound peroxidase 3-1	upregulated
Sb05g002060.1	1.35814	high			similar to Transporter; putative; expressed	upregulated
Sb08g005390.1	1.3578	high	Specific for ABA vs. NaOH shoot up		similar to Expressed protein	upregulated
Sb07g006380.1	1.35753	high			similar to Os08g0224800 protein	upregulated
Sb03g003140.1	1.35611	high			similar to Putative uncharacterized protein	upregulated
Sb01g009060.1	1.35451	high			similar to Expressed protein	upregulated
Sb01g033570.1	1.35358	high			similar to Serine/threonine-protein kinase SAPK1	upregulated
Sb01g008730.1	1.3509	high			similar to Alcohol dehydrogenase 1	upregulated
Sb09g022930.1	1.34926	high			similar to Putative uncharacterized protein	upregulated
Sb04g022140.1	1.34738	high			similar to Putative uncharacterized protein	upregulated
Sb02g043826.1	1.34621	low	Specific for ABA vs. NaOH shoot up		Predicted protein	upregulated
Sb01g029940.1	1.34424	high			similar to Exonuclease family protein; putative; expressed	upregulated
Sb02g025030.1	1.34238	high			similar to Streptococcal hemagglutinin-like protein	upregulated
Sb07g001405.1	1.34054	high			similar to Putative uncharacterized protein P0427G12.6	upregulated
Sb06g033410.1	1.3328	high			similar to H0306F12.7 protein	upregulated
Sb07g007500.1	1.33209	high			similar to OSIGBa0118P15.3 protein	upregulated
Sb02g009120.1	1.33141	high			similar to Probable aldehyde oxidase 4	upregulated
Sb09g024870.1	1.32867	high	Specific for ABA vs. NaOH shoot up		similar to Putative uncharacterized protein	upregulated
Sb10g027540.1	1.32851	high			similar to (2R)-phospho-3-sulfolactate synthase-like	upregulated
Sb01g016970.1	1.32804	high			similar to Os10g0519300 protein	upregulated
Sb02g021090.1	1.32736	high			similar to Phosphoenolpyruvate carboxylase 2	upregulated
Sb03g004360.1	1.32592	high			similar to Putative polygalacturonase	upregulated
Sb03g006420.1	1.32557	high			similar to Putative uncharacterized protein	upregulated
Sb04g027210.1	1.32463	high			similar to Os02g0639100 protein	upregulated
Sb02g034130.1	1.32379	high	Specific for ABA vs. NaOH shoot up		similar to Os07g0503500 protein	upregulated
Sb09g028390.1	1.32036	high			similar to Os05g0561600 protein	upregulated
Sb06g022620.1	1.32032	high			similar to OSIGBa0145M07.1 protein	upregulated
Sb06g033700.1	1.31997	low	Specific for ABA vs. NaOH shoot up		similar to Expressed protein	upregulated
Sb07g007570.1	1.31934	high			similar to OSIGBa0130B08.4 protein	upregulated
Sb02g003510.1	1.31927	high	Specific for ABA vs. NaOH shoot up		similar to Steroid 5alpha-reductase-like protein	upregulated
Sb02g034580.1	1.31903	high	Specific for ABA vs. NaOH shoot up		similar to Putative uncharacterized protein	upregulated
Sb06g023580.1	1.31727	high	Specific for ABA vs. NaOH shoot up		similar to OSJNBa0081C01.23 protein	upregulated
Sb01g011810.1	1.31646	high	Specific for ABA vs. NaOH shoot up		similar to Magnesium transporter CorA-like family protein; putative; expressed	upregulated
Sb10g000890.1	1.31554	high			similar to Os09g0407700 protein	upregulated
Sb03g039280.1	1.31386	high	Specific for ABA vs. NaOH shoot up		similar to Putative uncharacterized protein	upregulated
Sb01g018480.1	1.31382	high			similar to Putative uncharacterized protein precursor	upregulated
Sb03g039770.1	1.31195	high	Specific for ABA vs. NaOH shoot up		similar to Aldose reductase	upregulated
Sb05g017940.1	1.31031	high			similar to HVA22-like protein e; putative; expressed	upregulated
Sb06g016790.1	1.31019	high	Specific for ABA vs. NaOH shoot up		similar to OSJNBa0042L16.18 protein	upregulated
Sb10g001485.1	1.3099	low	Specific for ABA vs. NaOH shoot up		similar to OSIGBa0126B18.1 protein	upregulated
Sb01g038050.1	1.30966	high			similar to Sex determination protein tasselseed-2	upregulated
Sb01g000360.1	1.30959	high	Specific for ABA vs. NaOH shoot up		Predicted protein	upregulated
Sb07g029040.1	1.30905	high			similar to Chromosome undetermined scaffold_165; whole genome shotgun sequence	upregulated
Sb06g001670.1	1.30833	high			similar to DNA-directed RNA polymerase II 14.5 kDa polypeptide; putative; expressed	upregulated
Sb03g045710.1	1.30808	high			similar to Putative uncharacterized protein P0466H10.40-1	upregulated
Sb03g042820.1	1.3065	high			similar to Glycosyltransferase	upregulated
Sb07g003750.1	1.30597	high			similar to Os08g0156600 protein	upregulated
Sb10g010030.1	1.30586	high	Specific for ABA vs. NaOH shoot up		similar to Putative uncharacterized protein	upregulated
Sb08g022980.1	1.30347	high			similar to Hydrolase; alpha/beta fold family protein; expressed	upregulated
Sb09g026100.1	1.30076	high	Specific for ABA vs. NaOH shoot up	AUX/IAA	similar to Auxin-responsive protein IAA18	upregulated
Sb10g022060.1	1.30024	high	Specific for ABA vs. NaOH shoot up		similar to Putative uncharacterized protein	upregulated
Sb08g001905.1	1.29904	high	Specific for ABA vs. NaOH shoot up		similar to Expressed protein	upregulated
Sb02g005470.1	1.29491	high	Specific for ABA vs. NaOH shoot up		weakly similar to Putative uncharacterized protein	upregulated
Sb01g014390.1	1.29422	high			similar to OSIGBa0138E08-OSIGBa0161L23.3 protein	upregulated
Sb06g022570.1	1.29344	high	Specific for ABA vs. NaOH shoot up		similar to Os07g0578800 protein	upregulated
Sb03g001116.1	1.29223	high			weakly similar to Os01g0226600 protein	upregulated
Sb04g034160.1	1.29197	high	Specific for ABA vs. NaOH shoot up		similar to Ferredoxin--nitrite reductase; chloroplast precursor	upregulated
Sb04g034190.1	1.29029	high		bZIP	similar to Putative uncharacterized protein	upregulated
Sb02g025210.1	1.28998	high			similar to Os09g0426500 protein	upregulated
Sb03g002080.1	1.28811	high	Specific for ABA vs. NaOH shoot up		similar to Putative uncharacterized protein	upregulated
Sb03g047430.1	1.28638	high	Specific for ABA vs. NaOH shoot up		similar to Receptor-like kinase Xa21-binding protein 3	upregulated
Sb06g023440.1	1.28204	high	Specific for ABA vs. NaOH shoot up		similar to B1011H02.3 protein	upregulated
Sb07g011660.1	1.28173	low			similar to Transposon protein; putative; CACTA; En/Spm sub-class	upregulated
Sb07g021300.1	1.28133	high	Specific for ABA vs. NaOH shoot up		similar to Putative glycosyltransferase	upregulated
Sb07g018030.1	1.27921	high			weakly similar to Putative uncharacterized protein P0015F11.5	upregulated
Sb02g020475.1	1.27835	high	Specific for ABA vs. NaOH shoot up		similar to Os09g0130800 protein	upregulated
Sb02g003720.1	1.27787	high			similar to Putative uncharacterized protein	upregulated
Sb06g018110.1	1.2767	high	Specific for ABA vs. NaOH shoot up		similar to OSIGBa0152K17.3 protein	upregulated
Sb01g011000.1	1.27483	high	Specific for ABA vs. NaOH shoot up		similar to Prp18 domain; putative	upregulated
Sb04g032940.1	1.27447	high	Specific for ABA vs. NaOH shoot up	AP2-EREBP, ERF	similar to Putative AP2 domain containing protein	upregulated
Sb08g014070.1	1.27356	high			similar to ABA-responsive protein; putative; expressed	upregulated
Sb01g042010.1	1.27277	high			similar to Inositol 1;3;4-trisphosphate 5/6-kinase	upregulated
Sb04g009890.1	1.27152	high			similar to Putative uncharacterized protein	upregulated
Sb06g023110.1	1.27056	high	Specific for ABA vs. NaOH shoot up		similar to OSIGBa0115K01-H0319F09.1 protein	upregulated
Sb04g004740.1	1.26905	high	Specific for ABA vs. NaOH shoot up		similar to Putative uncharacterized protein P0030G02.24-1	upregulated
Sb06g018810.1	1.26799	high	Specific for ABA vs. NaOH shoot up		similar to OSIGBa0097P08.2 protein	upregulated
Sb08g022890.1	1.26793	high			weakly similar to Putative uncharacterized protein	upregulated
Sb03g004210.1	1.26789	high			similar to Putative uncharacterized protein	upregulated
Sb06g014460.1	1.26513	high	Specific for ABA vs. NaOH shoot up		weakly similar to OSJNBb0039F02.2 protein	upregulated
Sb08g021370.1	1.26474	high	Specific for ABA vs. NaOH shoot up	CCAAT, NF-YA	similar to CCAAT-box transcription factor complex WHAP5; putative; expressed	upregulated
Sb03g012940.1	1.26456	high			similar to Os01g0314800 protein	upregulated
Sb07g005890.1	1.26433	high			similar to Os08g0205800 protein	upregulated
Sb10g024660.1	1.26008	high			similar to Potassium transporter 10	upregulated
Sb09g002390.1	1.26003	high	Specific for ABA vs. NaOH shoot up	C3H	similar to Putative finger transcription factor	upregulated
Sb02g035590.1	1.25925	high	Specific for ABA vs. NaOH shoot up		similar to Beta-amylase	upregulated
Sb05g023240.1	1.25724	high			similar to UDP-glucoronosyl and UDP-glucosyl transferase family protein; expressed	upregulated
Sb05g003060.1	1.25678	high	Specific for ABA vs. NaOH shoot up		similar to Second messenger-dependent protein kinase; putative	upregulated
Sb01g049280.1	1.25591	high			similar to Putative serine protease	upregulated
Sb09g024000.1	1.25571	high	Specific for ABA vs. NaOH shoot up		similar to Os05g0490500 protein	upregulated
Sb08g004905.1	1.25566	high	Specific for ABA vs. NaOH shoot up		similar to Putative uncharacterized protein	upregulated
Sb02g010160.1	1.25414	high	Specific for ABA vs. NaOH shoot up		similar to Putative uncharacterized protein	upregulated
Sb01g001660.1	1.24959	high			similar to Salt tolerance protein	upregulated
Sb03g013140.1	1.2494	high			similar to Putative PTI1-like kinase	upregulated
Sb06g030290.1	1.24928	high	Specific for ABA vs. NaOH shoot up		similar to B0414F07.3 protein	upregulated
Sb02g029640.1	1.24771	high			similar to Os09g0511600 protein	upregulated
Sb10g020017.1	1.24758	high	Specific for ABA vs. NaOH shoot up		similar to Putative uncharacterized protein	upregulated
Sb01g008450.1	1.24723	high			similar to ATP sulfurylase	upregulated
Sb01g019580.1	1.24678	high			similar to Cyanate hydratase	upregulated
Sb04g024090.1	1.24548	high			similar to Putative RCH2 protein	upregulated
Sb03g004180.1	1.24471	high			similar to Os01g0175700 protein	upregulated
Sb03g031380.1	1.24408	high	Specific for ABA vs. NaOH shoot up		similar to AT5g49540/K6M13_9	upregulated
Sb02g039830.1	1.24208	high			similar to WD domain; G-beta repeat containing protein	upregulated
Sb07g021760.1	1.2417	high	Specific for ABA vs. NaOH shoot up		similar to Putative uncharacterized protein	upregulated
Sb06g026660.1	1.24032	high	Specific for ABA vs. NaOH shoot up		similar to H0307D04.7 protein	upregulated
Sb06g025950.1	1.23985	high			similar to OSIGBa0147H17.5 protein	upregulated
Sb01g005250.1	1.23924	high	Specific for ABA vs. NaOH shoot up	HSF	similar to Heat shock factor RHSF5	upregulated
Sb09g030890.1	1.2365	high	Specific for ABA vs. NaOH shoot up		similar to Putative uncharacterized protein	upregulated
Sb04g035350.1	1.23612	high			similar to Putative uncharacterized protein OSJNBa0054K20.7	upregulated
Sb09g022010.1	1.23589	high			similar to Putative uncharacterized protein	upregulated
Sb02g023650.1	1.23538	high		HB, HD-ZIP, Homeobox	Predicted protein	upregulated
Sb03g004370.1	1.23475	high	Specific for ABA vs. NaOH shoot up		similar to Putative uncharacterized protein	upregulated
Sb01g003910.1	1.23397	high	Specific for ABA vs. NaOH shoot up		similar to Expressed protein	upregulated
Sb04g031510.1	1.23262	high			similar to Putative uncharacterized protein	upregulated
Sb04g033010.1	1.23133	high	Specific for ABA vs. NaOH shoot up		similar to Putative uncharacterized protein C825ERIPDK	upregulated
Sb02g023170.1	1.23056	high			similar to Putative uncharacterized protein P0564H06.4	upregulated
Sb07g028030.1	1.23029	high			similar to Putative sodium-dicarboxylate cotransporter	upregulated
Sb01g038760.1	1.2231	high			similar to L-ascorbate peroxidase 1; cytosolic	upregulated
Sb08g022430.1	1.22271	high			similar to Thaumatin-like pathogenesis-related protein 4 precursor	upregulated
Sb01g000357.1	1.22232	high	Specific for ABA vs. NaOH shoot up		similar to Chromosome chr5 scaffold_2; whole genome shotgun sequence	upregulated
Sb10g030773.1	1.22111	high			similar to Starch branching enzyme I precursor	upregulated
Sb02g022250.1	1.21993	high			similar to Putative uncharacterized protein	upregulated
Sb01g047150.1	1.21988	high			similar to Ras family protein; expressed	upregulated
Sb01g048772.1	1.21973	low	Specific for ABA vs. NaOH shoot up		similar to Os05g0128200 protein	upregulated
Sb09g026150.1	1.2186	high			similar to Putative uncharacterized protein	upregulated
Sb04g029940.1	1.21805	high	Specific for ABA vs. NaOH shoot up		similar to Putative uncharacterized protein	upregulated
Sb09g018070.1	1.2159	high	Specific for ABA vs. NaOH shoot up		similar to UDP-glucuronic acid decarboxylase	upregulated
Sb02g030090.1	1.21404	high			similar to Os09g0518700 protein	upregulated
Sb05g003030.1	1.21391	high	Specific for ABA vs. NaOH shoot up		similar to Expressed protein	upregulated
Sb09g024400.1	1.20812	high		AP2-EREBP, ERF	similar to Ethylene-responsive factor-like transcription factor ERFL2a	upregulated
Sb02g011070.1	1.20782	high	Specific for ABA vs. NaOH shoot up		similar to Putative acyltransferase	upregulated
Sb06g027060.1	1.20686	high	Specific for ABA vs. NaOH shoot up		similar to OSIGBa0142I02-OSIGBa0101B20.17 protein	upregulated
Sb07g027880.1	1.20555	high	Specific for ABA vs. NaOH shoot up		similar to Putative uncharacterized protein OSJNBa0025J22.9	upregulated
Sb04g029950.1	1.20552	high	Specific for ABA vs. NaOH shoot up		similar to Putative NAD(P)-dependent cholesterol dehydrogenase	upregulated
Sb06g030230.1	1.20527	high	Specific for ABA vs. NaOH shoot up		similar to OSIGBa0138H21-OSIGBa0138E01.1 protein	upregulated
Sb02g030080.1	1.20486	high			similar to Putative uncharacterized protein	upregulated
Sb02g023770.1	1.20462	high	Specific for ABA vs. NaOH shoot up		similar to Putative Cytochrome P450	upregulated
Sb07g006896.1	1.20427	high	Specific for ABA vs. NaOH shoot up		Predicted protein	upregulated
Sb02g042190.1	1.20342	high	Specific for ABA vs. NaOH shoot up		similar to Sodium/hydrogen exchanger	upregulated
Sb10g025250.1	1.20281	high			similar to Acid phosphatase	upregulated
Sb01g043200.1	1.20148	high			similar to Os03g0211500 protein	upregulated
Sb05g009053.1	1.20056	high			similar to Putative uncharacterized protein	upregulated
Sb03g001250.1	1.20011	high			similar to Os01g0225000 protein	upregulated
Sb04g031190.1	1.19853	high	Specific for ABA vs. NaOH shoot up		similar to OSIGBa0142I02-OSIGBa0101B20.14 protein	upregulated
Sb03g037380.1	1.19652	high	Specific for ABA vs. NaOH shoot up		similar to Cytochrome P450	upregulated
Sb03g011470.1	1.1957	high			similar to OSJNBa0036E02.28 protein	upregulated
Sb03g039590.1	1.19005	high			similar to Putative aspartic proteinase nepenthesin II	upregulated
Sb01g041550.1	1.18904	high	Specific for ABA vs. NaOH shoot up		similar to Purple acid phosphatase 1; putative; expressed	upregulated
Sb03g008720.1	1.18401	high			Predicted protein	upregulated
Sb03g024820.1	1.18335	high			similar to Ca2+/H+-exchanging protein	upregulated
Sb03g040020.1	1.18244	high			similar to Putative uncharacterized protein	upregulated
Sb01g045410.1	1.1817	high			similar to Expressed protein	upregulated
Sb03g003110.1	1.18117	high		C3H	similar to CCCH-type zinc finger protein-like	upregulated
Sb04g019226.1	1.1797	low	Specific for ABA vs. NaOH shoot up		similar to P0460E08.19 protein	upregulated
Sb04g027630.1	1.1783	high	Specific for ABA vs. NaOH shoot up		similar to Putative uncharacterized protein	upregulated
Sb04g005330.1	1.17777	high	Specific for ABA vs. NaOH shoot up		similar to Putative uncharacterized protein	upregulated
Sb01g014280.1	1.17766	high			similar to Putative uncharacterized protein	upregulated
Sb10g026795.1	1.17762	low	Specific for ABA vs. NaOH shoot up		similar to Putative uncharacterized protein	upregulated
Sb07g005460.1	1.1763	high			similar to Glyoxalase I	upregulated
Sb02g024060.1	1.17568	high			similar to Putative hexose transporter	upregulated
Sb09g026920.1	1.17567	high			similar to Putative uncharacterized protein	upregulated
Sb01g043480.1	1.17492	high			similar to Integral membrane protein; putative; expressed	upregulated
Sb10g001080.1	1.17448	high	Specific for ABA vs. NaOH shoot up		similar to Putative uncharacterized protein	upregulated
Sb08g017660.1	1.17365	high			similar to Fiber protein Fb19; putative; expressed	upregulated
Sb08g001400.1	1.17355	high			similar to Transporter; putative; expressed	upregulated
Sb05g001470.1	1.17268	high			similar to Cytidylyltransferase family protein; expressed	upregulated
Sb06g015310.1	1.17258	high	Specific for ABA vs. NaOH shoot up		similar to OSJNBa0042I15.8 protein	upregulated
Sb01g033490.1	1.17184	high	Specific for ABA vs. NaOH shoot up		similar to Os08g0106000 protein	upregulated
Sb01g013410.1	1.1656	high	Specific for ABA vs. NaOH shoot up		similar to Expressed protein	upregulated
Sb05g022690.1	1.16495	high	Specific for ABA vs. NaOH shoot up		similar to Uncharacterized protein family UPF0005 containing protein; expressed	upregulated
Sb04g005350.1	1.16448	high	Specific for ABA vs. NaOH shoot up		similar to Putative uncharacterized protein	upregulated
Sb08g020020.1	1.16407	high			similar to Transducin family protein; putative; expressed	upregulated
Sb03g007420.1	1.16272	high			weakly similar to Putative uncharacterized protein	upregulated
Sb05g001790.1	1.16099	high	Specific for ABA vs. NaOH shoot up	AP2-EREBP, AP2	similar to AP2 domain containing protein; expressed	upregulated
Sb01g044540.1	1.16062	high			similar to Putative uncharacterized protein	upregulated
Sb05g002870.1	1.16001	high	Specific for ABA vs. NaOH shoot up		similar to Expressed protein	upregulated
Sb01g044620.1	1.16	high	Specific for ABA vs. NaOH shoot up	HB, HD-ZIP, Homeobox	similar to Homeobox domain containing protein; expressed	upregulated
Sb03g011880.1	1.15946	high			similar to Putative uncharacterized protein	upregulated
Sb06g028440.1	1.15862	high			similar to OSIGBa0126B18.7 protein	upregulated
Sb02g013010.1	1.15789	high	Specific for ABA vs. NaOH shoot up	MYB	similar to Os09g0106700 protein	upregulated
Sb02g022510.1	1.15696	high	Specific for ABA vs. NaOH shoot up		similar to Membrane protein-like	upregulated
Sb01g017240.1	1.15668	high			similar to Kinesin heavy chain; putative; expressed	upregulated
Sb01g001450.1	1.15581	high	Specific for ABA vs. NaOH shoot up		similar to AMP-binding protein; putative; expressed	upregulated
Sb02g035370.1	1.15541	high			similar to Receptor-like protein kinase-like	upregulated
Sb04g035970.1	1.15413	high	Specific for ABA vs. NaOH shoot up		similar to Pentatricopeptide (PPR) repeat-containing protein-like	upregulated
Sb08g014181.1	1.15358	high	Specific for ABA vs. NaOH shoot up		similar to Putative uncharacterized protein	upregulated
Sb04g023570.1	1.15319	high			weakly similar to Putative uncharacterized protein	upregulated
Sb06g030295.1	1.15084	high	Specific for ABA vs. NaOH shoot up		similar to B0414F07.3 protein	upregulated
Sb04g029635.1	1.15061	high	Specific for ABA vs. NaOH shoot up		similar to Putative chloride channel protein	upregulated
Sb06g031280.1	1.14981	high			similar to P0432B10.9 protein	upregulated
Sb03g025455.1	1.14897	low	Specific for ABA vs. NaOH shoot up		similar to Cysteine-rich extensin-like protein-2	upregulated
Sb10g030960.1	1.14881	high			similar to Putative MYB transcription factor	upregulated
Sb02g039350.1	1.14639	high			similar to Putative glycerophosphoryl diester phosphodiesterase 2	upregulated
Sb07g025170.1	1.14624	high	Specific for ABA vs. NaOH shoot up		similar to Os08g0546100 protein	upregulated
Sb01g015110.1	1.14432	high	Specific for ABA vs. NaOH shoot up		similar to DSBA-like thioredoxin domain containing protein; expressed	upregulated
Sb06g033850.1	1.14253	high			similar to CAA303716.1 protein	upregulated
Sb10g024790.1	1.13992	high	Specific for ABA vs. NaOH shoot up		similar to Putative uncharacterized protein	upregulated
Sb09g030010.1	1.13987	high	Specific for ABA vs. NaOH shoot up		similar to Putative uncharacterized protein OSJNBb0008A05.2	upregulated
Sb08g016302.1	1.13941	high			similar to Expressed protein	upregulated
Sb01g033820.1	1.13921	high			similar to WD domain; G-beta repeat containing protein	upregulated
Sb01g048490.1	1.13914	high			similar to Gb|AAD32907.1	upregulated
Sb02g038620.1	1.139	high			similar to Putative uncharacterized protein OSJNBb0018H10.21	upregulated
Sb10g001180.1	1.13772	high			weakly similar to Putative uncharacterized protein	upregulated
Sb10g008090.1	1.13702	high	Specific for ABA vs. NaOH shoot up		similar to Aquaporin NIP2-3	upregulated
Sb03g037085.1	1.13509	high	Specific for ABA vs. NaOH shoot up	AP2-EREBP, ERF	similar to Putative uncharacterized protein	upregulated
Sb03g037080.1	1.13481	high	Specific for ABA vs. NaOH shoot up	AP2-EREBP, ERF	similar to Ethylene-responsive factor-like transcription factor ERFL1c	upregulated
Sb10g028960.1	1.134	high	Specific for ABA vs. NaOH shoot up		similar to ABC transporter-like	upregulated
Sb09g029340.1	1.13378	high			similar to Putative uncharacterized protein	upregulated
Sb01g048190.1	1.13293	high			similar to Expansin-like A1 precursor	upregulated
Sb02g004630.1	1.13014	high			similar to Putative uncharacterized protein	upregulated
Sb01g006940.1	1.12682	high	Specific for ABA vs. NaOH shoot up		weakly similar to Putative uncharacterized protein OSJNBa0057M23.132	upregulated
Sb10g029510.1	1.12624	high	Specific for ABA vs. NaOH shoot up		similar to Putative uncharacterized protein	upregulated
Sb01g016120.1	1.12596	high	Specific for ABA vs. NaOH shoot up		similar to Os03g0571900 protein	upregulated
Sb04g024980.1	1.12596	high			similar to Putative arp3	upregulated
Sb03g040440.1	1.12551	high	Specific for ABA vs. NaOH shoot up		similar to Putative uncharacterized protein	upregulated
Sb01g048200.1	1.12544	high	Specific for ABA vs. NaOH shoot up		similar to AMP-binding enzyme family protein; expressed	upregulated
Sb02g009400.1	1.12523	high	Specific for ABA vs. NaOH shoot up		weakly similar to Chromosome chr6 scaffold_3; whole genome shotgun sequence	upregulated
Sb03g030360.1	1.12494	high	Specific for ABA vs. NaOH shoot up		similar to PCD/DCoH-like protein 2-like	upregulated
Sb03g033750.1	1.12387	high		HSF	similar to Putative heat shock transcription factor 8	upregulated
Sb03g036200.1	1.12363	high	Specific for ABA vs. NaOH shoot up		similar to Putative uncharacterized protein	upregulated
Sb05g006290.1	1.12153	high	Specific for ABA vs. NaOH shoot up		weakly similar to F-box domain containing protein; expressed	upregulated
Sb07g021510.1	1.12041	high	Specific for ABA vs. NaOH shoot up		similar to Putative uncharacterized protein P0524F03.11	upregulated
Sb03g011430.1	1.12005	high	Specific for ABA vs. NaOH shoot up		Predicted protein	upregulated
Sb03g041560.1	1.11964	high	Specific for ABA vs. NaOH shoot up		similar to Putative uncharacterized protein	upregulated
Sb02g032330.1	1.11963	high			similar to Os09g0554300 protein	upregulated
Sb01g013250.1	1.11937	low	Specific for ABA vs. NaOH shoot up		similar to Os01g0776800 protein	upregulated
Sb09g002330.1	1.1185	high			similar to Putative uncharacterized protein	upregulated
Sb02g043130.1	1.11782	high			similar to Putative uncharacterized protein	upregulated
Sb02g025790.1	1.11769	high			similar to Aldehyde dehydrogenase	upregulated
Sb01g036620.1	1.11694	high			similar to Thioredoxin-like 1; putative; expressed	upregulated
Sb03g041410.1	1.11668	high	Specific for ABA vs. NaOH shoot up		similar to Putative uncharacterized protein	upregulated
Sb10g007226.1	1.11621	high	Specific for ABA vs. NaOH shoot up		similar to Putative PrMC3	upregulated
Sb05g002860.1	1.11578	high			similar to Stem-specific protein TSJT1; putative; expressed	upregulated
Sb02g022080.1	1.11293	high	Specific for ABA vs. NaOH shoot up		similar to NAD dependent epimerase/dehydratase family protein; expressed	upregulated
Sb04g037820.1	1.11289	high			similar to Putative O-diphenol-O-methyl transferase	upregulated
Sb06g024830.1	1.11198	high			similar to OSJNBb0012E24.2 protein	upregulated
Sb02g007140.1	1.11165	high			similar to Putative uncharacterized protein	upregulated
Sb03g016720.1	1.11127	high			weakly similar to Heavy-metal-associated domain-containing protein-like	upregulated
Sb10g004070.1	1.109	high			similar to Multidrug-resistance associated protein 3	upregulated
Sb09g027590.1	1.10825	high	Specific for ABA vs. NaOH shoot up		similar to Putative uncharacterized protein	upregulated
Sb04g032960.1	1.10819	high	Specific for ABA vs. NaOH shoot up	AP2-EREBP, ERF	weakly similar to TmCBF7	upregulated
Sb01g034130.1	1.107	high	Specific for ABA vs. NaOH shoot up		similar to Cystathionine gamma-synthase	upregulated
Sb05g003790.1	1.10614	high			similar to Protein kinase domain containing protein; expressed	upregulated
Sb02g020910.1	1.1058	high	Specific for ABA vs. NaOH shoot up	AP2-EREBP, ERF	similar to Os09g0309700 protein	upregulated
Sb03g001430.1	1.10516	high			similar to Putative uncharacterized protein	upregulated
Sb01g049490.1	1.1033	high	Specific for ABA vs. NaOH shoot up		similar to F-box family protein; putative; expressed	upregulated
Sb06g004290.1	1.10327	high	Specific for ABA vs. NaOH shoot up		similar to Os04g0269600 protein	upregulated
Sb01g003100.1	1.10204	high			similar to Putative uncharacterized protein OSJNBb0081B07.22	upregulated
Sb04g024070.1	1.10159	high			similar to Prohibitin	upregulated
Sb10g027020.1	1.10142	high			similar to Putative uncharacterized protein	upregulated
Sb10g027770.1	1.10033	high			similar to Putative uncharacterized protein	upregulated
Sb01g049420.1	1.10029	high			similar to Glycosyl hydrolases family 16 protein; expressed	upregulated
Sb08g021120.1	1.09978	high	Specific for ABA vs. NaOH shoot up		Predicted protein	upregulated
Sb01g003940.1	1.09872	high	Specific for ABA vs. NaOH shoot up		similar to Putative NUDIX hydrolase	upregulated
Sb06g031790.1	1.09857	high	Specific for ABA vs. NaOH shoot up		similar to Flavanone 3-beta-hydroxylase	upregulated
Sb08g022210.1	1.09579	high			similar to Methionine synthase 2 enzyme	upregulated
Sb08g001950.1	1.09299	high			similar to GDA1/CD39 family protein; expressed	upregulated
Sb10g016843.1	1.09288	high	Specific for ABA vs. NaOH shoot up		Predicted protein	upregulated
Sb10g030670.1	1.08886	high	Specific for ABA vs. NaOH shoot up		Predicted protein	upregulated
Sb10g021650.1	1.08868	high			similar to Putative uncharacterized protein	upregulated
Sb01g033800.1	1.08741	high	Specific for ABA vs. NaOH shoot up		similar to Trehalose-phosphatase family protein; expressed	upregulated
Sb09g029710.1	1.08722	high	Specific for ABA vs. NaOH shoot up		similar to Putative uncharacterized protein	upregulated
Sb02g027280.1	1.08667	high			similar to Isoamylase-type starch debranching enzyme ISO3	upregulated
Sb02g020410.1	1.08592	high			similar to Glucose-1-phosphate adenylyltransferase	upregulated
Sb07g019840.1	1.08534	high			similar to Putative uncharacterized protein	upregulated
Sb09g027160.1	1.08492	high			similar to Putative uncharacterized protein	upregulated
Sb01g009680.1	1.08427	high	Specific for ABA vs. NaOH shoot up		similar to Putative cellular retinaldehyde-binding protein	upregulated
Sb10g020420.1	1.08325	high			similar to Leaf senescence protein-like	upregulated
Sb09g021900.1	1.08128	high			similar to 60S acidic ribosomal protein P2B	upregulated
Sb01g047345.1	1.0807	high			similar to Expressed protein	upregulated
Sb01g042970.1	1.08056	high			Predicted protein	upregulated
Sb05g003010.1	1.07841	high			similar to Putative uncharacterized protein	upregulated
Sb07g028540.1	1.0776	high			Predicted protein	upregulated
Sb01g031210.1	1.0774	high	Specific for ABA vs. NaOH shoot up		similar to Membrane protein; putative; expressed	upregulated
Sb01g042380.1	1.07709	high			similar to Os03g0224300 protein	upregulated
Sb02g032800.1	1.07698	high	Specific for ABA vs. NaOH shoot up		similar to Molybdenum cofactor sulfurase-like protein 1	upregulated
Sb03g010620.1	1.07641	high	Specific for ABA vs. NaOH shoot up		similar to Putative major facilitator superfamily antiporter	upregulated
Sb09g003060.1	1.07503	high			similar to Hydrophobic protein LTI6B	upregulated
Sb06g030250.1	1.0745	high	Specific for ABA vs. NaOH shoot up		similar to OSIGBa0138H21-OSIGBa0138E01.12 protein	upregulated
Sb03g003210.1	1.07397	high			similar to Syringomycin biosynthesis enzyme-like	upregulated
Sb04g032250.1	1.07095	high			similar to Dehydrin	upregulated
Sb02g025640.1	1.07004	high			similar to Os09g0437500 protein	upregulated
Sb07g023800.1	1.06986	high			similar to Putative uncharacterized protein	upregulated
Sb02g034690.1	1.06976	high			weakly similar to Putative uncharacterized protein P0650C03.15	upregulated
Sb10g026970.1	1.06821	high	Specific for ABA vs. NaOH shoot up		similar to Auxin responsive protein-like	upregulated
Sb06g022890.1	1.0675	high			similar to Os04g0522800 protein	upregulated
Sb03g033330.1	1.06572	high			similar to BNR repeat domain protein-like	upregulated
Sb02g033330.1	1.06486	high			similar to Putative uncharacterized protein	upregulated
Sb04g023830.1	1.06484	high	Specific for ABA vs. NaOH shoot up		similar to Putative uncharacterized protein	upregulated
Sb03g000850.1	1.06426	high	Specific for ABA vs. NaOH shoot up		similar to Os01g0229800 protein	upregulated
Sb06g022560.1	1.06335	high			similar to OSIGBa0140J09.7 protein	upregulated
Sb04g029630.1	1.06333	high	Specific for ABA vs. NaOH shoot up		similar to Putative uncharacterized protein	upregulated
Sb02g003710.1	1.06323	high			Predicted protein	upregulated
Sb08g002100.1	1.06286	high	Specific for ABA vs. NaOH shoot up		similar to Serine/threonine-protein kinase NAK; putative; expressed	upregulated
Sb08g002770.1	1.06269	high	Specific for ABA vs. NaOH shoot up		similar to Dual-specificity protein-like phosphatase 3	upregulated
Sb01g003510.1	1.0625	high			similar to Putative uncharacterized protein	upregulated
Sb03g044980.1	1.06195	high			similar to Glutathione S-transferase 3	upregulated
Sb08g007300.1	1.06191	high			similar to Glutathione-S-transferase 19E50	upregulated
Sb01g019100.1	1.06181	high	Specific for ABA vs. NaOH shoot up		weakly similar to Putative uncharacterized protein OSJNBa0093B11.10	upregulated
Sb01g044960.1	1.06081	high			similar to Expressed protein	upregulated
Sb09g028690.1	1.05896	high	Specific for ABA vs. NaOH shoot up		similar to Mitogen-activated protein kinase 7	upregulated
Sb01g043850.1	1.05807	high	Specific for ABA vs. NaOH shoot up		similar to Expressed protein	upregulated
Sb09g005520.1	1.05612	high	Specific for ABA vs. NaOH shoot up		similar to Putative uncharacterized protein	upregulated
Sb02g003520.1	1.05526	high			similar to Putative uncharacterized protein	upregulated
Sb09g006180.1	1.05493	high	Specific for ABA vs. NaOH shoot up		similar to Putative uncharacterized protein	upregulated
Sb07g025080.1	1.05278	high	Specific for ABA vs. NaOH shoot up		similar to Probable 6-phosphogluconolactonase 3; chloroplast precursor	upregulated
Sb04g008740.1	1.05191	high			similar to Putative RNA-binding protein	upregulated
Sb04g004370.1	1.05118	high	Specific for ABA vs. NaOH shoot up		Predicted protein	upregulated
Sb05g003041.1	1.04933	high	Specific for ABA vs. NaOH shoot up		weakly similar to Expressed protein	upregulated
Sb06g016500.1	1.04875	high			similar to Chromosome chr4 scaffold_205; whole genome shotgun sequence	upregulated
Sb08g019890.1	1.0485	high	Specific for ABA vs. NaOH shoot up		similar to Putative uncharacterized protein	upregulated
Sb01g029520.1	1.04632	high	Specific for ABA vs. NaOH shoot up		similar to Os10g0553600 protein	upregulated
Sb02g032640.1	1.04599	high	Specific for ABA vs. NaOH shoot up		similar to Cytochrome P450 reductase	upregulated
Sb03g013350.1	1.04577	high			similar to Putative early nodule-specific protein ENOD8	upregulated
Sb03g045750.1	1.04471	high	Specific for ABA vs. NaOH shoot up		similar to Putative uncharacterized protein	upregulated
Sb04g000260.1	1.04397	high	Specific for ABA vs. NaOH shoot up		similar to Leucoanthocyanidin dioxygenase	upregulated
Sb10g022190.1	1.04377	high	Specific for ABA vs. NaOH shoot up		similar to Multidrug resistance associated protein 1	upregulated
Sb02g018670.1	1.04297	high	Specific for ABA vs. NaOH shoot up		similar to Putative uncharacterized protein P0651G05.14	upregulated
Sb01g034000.1	1.04266	high	Specific for ABA vs. NaOH shoot up		similar to Putative amelogenin like protein	upregulated
Sb01g001445.1	1.04262	high			similar to Putative uncharacterized protein	upregulated
Sb02g040900.1	1.0405	high	Specific for ABA vs. NaOH shoot up		similar to Os08g0300200 protein	upregulated
Sb03g004445.1	1.04024	high	Specific for ABA vs. NaOH shoot up		similar to Os01g0171800 protein	upregulated
Sb01g010120.1	1.0396	high	Specific for ABA vs. NaOH shoot up	PHD	similar to Os03g0716200 protein	upregulated
Sb09g000800.1	1.03877	high	Specific for ABA vs. NaOH shoot up		similar to Putative uncharacterized protein OSJNBb0035J08.13	upregulated
Sb04g037850.1	1.03866	high	Specific for ABA vs. NaOH shoot up	C2H2	similar to Putative finger protein EPF1	upregulated
Sb01g046720.1	1.03841	high	Specific for ABA vs. NaOH shoot up		similar to Putative uncharacterized protein	upregulated
Sb08g023110.1	1.03786	high			similar to Putative uncharacterized protein	upregulated
Sb03g012520.1	1.03726	high			similar to Putative ER6 protein	upregulated
Sb02g006115.1	1.0366	high			similar to Os07g0205000 protein	upregulated
Sb02g030220.1	1.03585	high			similar to Putative uncharacterized protein P0669G04.14	upregulated
Sb10g006690.1	1.03404	high	Specific for ABA vs. NaOH shoot up	GRF	similar to Putative growth-regulating factor 1	upregulated
Sb03g013340.1	1.0333	high			similar to Putative uncharacterized protein	upregulated
Sb05g001070.1	1.03305	high	Specific for ABA vs. NaOH shoot up		similar to Mitogen-activated protein kinase	upregulated
Sb02g028940.1	1.03303	high	Specific for ABA vs. NaOH shoot up		similar to Os09g0498800 protein	upregulated
Sb10g026440.1	1.03301	high	Specific for ABA vs. NaOH shoot up		similar to Vacuolar ATP synthase catalytic subunit A	upregulated
Sb04g033140.1	1.03278	high			similar to Putative enoyl-CoA hydratase	upregulated
Sb06g031600.1	1.03247	high	Specific for ABA vs. NaOH shoot up		similar to H0112G12.4 protein	upregulated
Sb07g024120.1	1.0309	high	Specific for ABA vs. NaOH shoot up		similar to Putative uncharacterized protein	upregulated
Sb03g039580.1	1.02923	high	Specific for ABA vs. NaOH shoot up		similar to Zinc finger DHHC domain containing protein 2-like	upregulated
Sb01g010970.1	1.02848	high			similar to Putative uncharacterized protein	upregulated
Sb03g001070.1	1.02795	high	Specific for ABA vs. NaOH shoot up		similar to Putative uncharacterized protein	upregulated
Sb01g033590.1	1.02733	high	Specific for ABA vs. NaOH shoot up		similar to Phospho-2-dehydro-3-deoxyheptonate aldolase 1; chloroplast precursor	upregulated
Sb06g017620.1	1.02718	high	Specific for ABA vs. NaOH shoot up		similar to Os04g0443700 protein	upregulated
Sb10g003050.1	1.02636	high			similar to Putative sulfate transporter Sultr3	upregulated
Sb09g005960.1	1.02618	high	Specific for ABA vs. NaOH shoot up		similar to Putative uncharacterized protein	upregulated
Sb03g042460.1	1.02542	high	Specific for ABA vs. NaOH shoot up		similar to Fructokinase-1	upregulated
Sb03g010250.1	1.02541	high			similar to Peroxidase	upregulated
Sb07g029030.1	1.02484	high			similar to Os08g0485400 protein	upregulated
Sb04g021400.1	1.02432	high			similar to Putative uncharacterized protein	upregulated
Sb01g036190.1	1.02401	high			similar to Lung seven transmembrane receptor family protein; expressed	upregulated
Sb06g018800.1	1.02394	high	Specific for ABA vs. NaOH shoot up		similar to OSIGBa0097P08.2 protein	upregulated
Sb01g038300.1	1.02346	high			similar to Ubiquitin-activating enzyme E1 3; putative; expressed	upregulated
Sb06g026620.1	1.0227	high	Specific for ABA vs. NaOH shoot up		similar to H0307D04.4 protein	upregulated
Sb01g039970.1	1.02234	high	Specific for ABA vs. NaOH shoot up		similar to Lipase; putative; expressed	upregulated
Sb04g026760.1	1.02154	high	Specific for ABA vs. NaOH shoot up		similar to Putative ADP-ribosylation factor-directed GTPase activating protein	upregulated
Sb01g044580.1	1.0195	high	Specific for ABA vs. NaOH shoot up		similar to Oxidoreductase; zinc-binding dehydrogenase family protein; expressed	upregulated
Sb02g038840.1	1.01847	high			similar to Putative uncharacterized protein	upregulated
Sb02g024160.1	1.01818	high	Specific for ABA vs. NaOH shoot up		similar to Putative nuclear protein p30	upregulated
Sb07g028710.1	1.01781	high			similar to Zinc finger protein family-like	upregulated
Sb09g024560.1	1.01736	high	Specific for ABA vs. NaOH shoot up		similar to Putative uncharacterized protein	upregulated
Sb05g003070.1	1.01674	high	Specific for ABA vs. NaOH shoot up		similar to Calmodulin-binding family protein; putative; expressed	upregulated
Sb07g004780.1	1.0167	high			similar to Os08g0296900 protein	upregulated
Sb03g037030.1	1.01666	high	Specific for ABA vs. NaOH shoot up		Predicted protein	upregulated
Sb03g039430.1	1.01614	high			similar to Putative uncharacterized protein	upregulated
Sb01g009270.1	1.01449	high	Specific for ABA vs. NaOH shoot up		similar to Os03g0730000 protein	upregulated
Sb01g031090.1	1.01123	high	Specific for ABA vs. NaOH shoot up		similar to Putative uncharacterized protein	upregulated
Sb09g006140.1	1.00792	high	Specific for ABA vs. NaOH shoot up		similar to Glutaredoxin-C7	upregulated
Sb03g045170.1	1.00735	high	Specific for ABA vs. NaOH shoot up		similar to Putative uncharacterized protein	upregulated
Sb10g001610.1	1.00657	high	Specific for ABA vs. NaOH shoot up		similar to Os06g0127000 protein	upregulated
Sb06g019370.1	1.00588	high	Specific for ABA vs. NaOH shoot up		similar to OSJNBa0016O02.3 protein	upregulated
Sb10g002030.1	1.00498	high			similar to Putative uncharacterized protein	upregulated
Sb04g003200.1	1.00297	high	Specific for ABA vs. NaOH shoot up		similar to Putative cycloartenol synthase	upregulated
Sbi-MIR167d	1.00223	NA			NA	upregulated
Sb04g019800.1	1.00198	high	Specific for ABA vs. NaOH shoot up		similar to Root hair defective 3 GTP-binding protein	upregulated
Sb05g008860.1	1.0019	high	Specific for ABA vs. NaOH shoot up		similar to Putative uncharacterized protein	upregulated
Sb03g011640.1	1.00044	high	Specific for ABA vs. NaOH shoot up	MYB	similar to MYB18 protein	upregulated
Sb10g030490.1	1.00013	high	Specific for ABA vs. NaOH shoot up		weakly similar to Putative uncharacterized protein	upregulated
Sbi-MIR156d	-28.7852	NA			NA	downregulated
Sbi-MIR169.p5	-28.187	NA			NA	downregulated
Sb03g014790.1	-5.79799	high			similar to Glutaredoxin-C1 precursor	downregulated
Sb09g029575.1	-5.45825	high	Specific for ABA vs. NaOH shoot down	MYB-related	similar to 10A19I.9	downregulated
Sb02g005350.1	-5.13954	high			similar to Putative uncharacterized protein	downregulated
Sb04g008630.1	-5.11122	high			similar to Peroxidase 6	downregulated
Sb03g039240.1	-4.97416	high			similar to Putative uncharacterized protein	downregulated
Sb07g005780.1	-4.82908	high			similar to Polyamine oxidase precursor	downregulated
Sb04g030510.1	-4.48175	high		MYB-related	similar to Putative myb-related protein	downregulated
Sb10g022780.1	-4.42633	high			similar to Glutathione S-transferase GST 19	downregulated
Sb02g001860.1	-4.33144	high	Specific for ABA vs. NaOH shoot down		similar to Putative uncharacterized protein	downregulated
Sb05g027150.1	-4.11527	high			similar to Putative uncharacterized protein	downregulated
Sb03g007550.1	-4.06639	high			similar to Putative uncharacterized protein	downregulated
Sb05g022280.1	-4.05264	high			Predicted protein	downregulated
Sb09g030200.1	-3.99981	high			similar to Putative uncharacterized protein	downregulated
Sb08g001140.1	-3.87978	high		Orphans	similar to Response regulator 6	downregulated
Sb01g038150.1	-3.80238	high			similar to Streptomyces cyclase/dehydrase family protein; expressed	downregulated
Sb01g029270.1	-3.74578	high			similar to Beta-expansin 7 precursor	downregulated
Sb03g038290.1	-3.73576	high	Specific for ABA vs. NaOH shoot down		similar to Alpha-expansin 1 precursor	downregulated
Sb03g027030.1	-3.73436	high			similar to Chlorophyll A-B binding protein (CAB); putative	downregulated
Sb01g026960.1	-3.70745	high	Specific for ABA vs. NaOH shoot down		similar to NADH-dependent oxidoreductase 2; putative; expressed	downregulated
Sb05g000770.1	-3.65916	high	Specific for ABA vs. NaOH shoot down		similar to Sodium/hydrogen exchanger family protein; expressed	downregulated
Sb03g014800.1	-3.65686	high			similar to Glutaredoxin-C1 precursor	downregulated
Sb02g019490.1	-3.6297	high			similar to Putative phosphomannomutase	downregulated
Sb04g027470.1	-3.43376	high	Specific for ABA vs. NaOH shoot down		similar to Putative uncharacterized protein	downregulated
Sb05g025900.1	-3.39804	high	Specific for ABA vs. NaOH shoot down		similar to Glutaredoxin-C10	downregulated
Sb06g018490.1	-3.39715	high			similar to H0815C01.4 protein	downregulated
Sb02g028400.1	-3.3359	high			similar to Os09g0491100 protein	downregulated
Sb05g024530.1	-3.30885	high			weakly similar to Os07g0628700 protein	downregulated
Sb06g016510.1	-3.29885	high			similar to Chitinase	downregulated
Sb02g043450.1	-3.261	high			similar to WSI76 protein induced by water stress	downregulated
Sb02g031940.1	-3.25344	high			similar to Flavin containing monooxygenase 3-like	downregulated
Sb02g031870.1	-3.2441	high			similar to Putative uncharacterized protein	downregulated
Sb02g030020.1	-3.23331	high			similar to Putative indole-3-acetate beta-glucosyltransferase	downregulated
Sb10g000620.1	-3.2312	high			Predicted protein	downregulated
Sb08g017090.1	-3.13014	high	Specific for ABA vs. NaOH shoot down		similar to Putative glutaredoxin-C14 precursor	downregulated
Sb06g001110.1	-3.12583	high	Specific for ABA vs. NaOH shoot down		weakly similar to H0716A07.5 protein	downregulated
Sb01g000500.1	-3.06752	high	Specific for ABA vs. NaOH shoot down		similar to Chromosome chr18 scaffold_1; whole genome shotgun sequence	downregulated
Sb07g028690.1	-3.0384	high	Specific for ABA vs. NaOH shoot down		similar to Putative uncharacterized protein	downregulated
Sb03g027040.1	-3.02775	high			similar to Chlorophyll a-b binding protein 1; chloroplast precursor	downregulated
Sb10g006140.1	-3.00876	high	Specific for ABA vs. NaOH shoot down		similar to Anthocyanidin 3-O-glucosyltransferase	downregulated
Sb02g034760.1	-2.99999	high			similar to Putative uncharacterized protein OSJNBa0036M16.111-1	downregulated
Sb08g022450.1	-2.95276	high	Specific for ABA vs. NaOH shoot down		similar to Pathogenesis related protein-5	downregulated
Sb09g001210.1	-2.9297	high			similar to Chitinase	downregulated
Sb03g042240.1	-2.90744	high			similar to Putative uncharacterized protein	downregulated
Sb06g026125.1	-2.89937	high	Specific for ABA vs. NaOH shoot down		similar to Os03g0126900 protein	downregulated
Sb02g010830.1	-2.89442	high			similar to Aquaporin PIP2-6	downregulated
Sb09g023440.1	-2.85814	high	Specific for ABA vs. NaOH shoot down		similar to Expansin-A4 precursor	downregulated
Sb02g028130.1	-2.83462	high			similar to Putative uncharacterized protein	downregulated
Sb02g000500.1	-2.82762	high			similar to Putative peroxidase 1	downregulated
Sb03g045460.1	-2.81887	high			similar to Glucan endo-1;3-beta-glucosidase; acidic isoform precursor (EC 3.2.1.39) ((1->3)-beta-glucan endohydrolase) ((1->3)-beta- glucanase)	downregulated
Sb03g040840.1	-2.77785	high			similar to Putative UDP-glucosyltransferase	downregulated
Sb09g022395.1	-2.75017	high			weakly similar to Putative uncharacterized protein	downregulated
Sb05g026890.1	-2.74402	high			similar to Putative uncharacterized protein	downregulated
Sb01g007420.1	-2.724	high			similar to P450	downregulated
Sb09g029560.1	-2.72306	high		MYB-related	similar to 10A19I.8	downregulated
Sb01g029610.1	-2.71659	high			similar to Putative uncharacterized protein	downregulated
Sb09g000700.1	-2.70763	high	Specific for ABA vs. NaOH shoot down		Predicted protein	downregulated
Sb06g019560.1	-2.68909	high	Specific for ABA vs. NaOH shoot down		similar to OSJNBa0016O02.17 protein	downregulated
Sb01g001160.1	-2.68429	high			similar to Cytochrome P450 71E1	downregulated
Sb05g004560.1	-2.67981	high			similar to Putative uncharacterized protein	downregulated
Sb01g046730.1	-2.64502	high			similar to FAD binding domain containing protein; expressed	downregulated
Sb04g029670.1	-2.64181	high			similar to Putative uncharacterized protein	downregulated
Sb02g030640.1	-2.63728	high			similar to Putative uncharacterized protein	downregulated
Sb10g028360.1	-2.63264	high			similar to Putative uncharacterized protein	downregulated
Sb02g039970.1	-2.6049	high	Specific for ABA vs. NaOH shoot down		similar to Os07g0626800 protein	downregulated
Sb04g004220.1	-2.58993	high			similar to Putative uncharacterized protein	downregulated
Sb09g000440.1	-2.57914	high			similar to Polygalacturonase inhibiting protein-like	downregulated
Sb01g029330.1	-2.56674	high	Specific for ABA vs. NaOH shoot down		similar to Beta-expansin 6 precursor	downregulated
Sb03g034700.1	-2.56313	high			similar to Putative uncharacterized protein	downregulated
Sb03g043610.1	-2.52795	high			weakly similar to Putative uncharacterized protein	downregulated
Sb01g046040.1	-2.52419	high	Specific for ABA vs. NaOH shoot down		weakly similar to Putative uncharacterized protein	downregulated
Sb08g017120.1	-2.51723	high	Specific for ABA vs. NaOH shoot down		similar to Putative glutaredoxin-C14 precursor	downregulated
Sb01g045660.1	-2.51217	high			similar to Leucine zipper protein	downregulated
Sb05g018520.1	-2.51067	high			similar to OSIGBa0153E02-OSIGBa0093I20.14 protein	downregulated
Sb03g036770.1	-2.49941	high			similar to Putative uncharacterized protein	downregulated
Sb03g025300.1	-2.49724	high	Specific for ABA vs. NaOH shoot down		similar to Putative uncharacterized protein	downregulated
Sb08g019480.1	-2.46612	high	Specific for ABA vs. NaOH shoot down		similar to Cytochrome P450 family protein; expressed	downregulated
Sb01g048450.1	-2.44878	high			similar to Putative 3-beta hydroxysteroid dehydrogenase/isomerase	downregulated
Sb06g032600.1	-2.44627	high	Specific for ABA vs. NaOH shoot down	Orphans	similar to ZmRR2 protein	downregulated
Sb03g028960.1	-2.44362	high		MYB-related	similar to 10A19I.8	downregulated
Sb02g043280.1	-2.44244	high			similar to Putative uncharacterized protein	downregulated
Sb09g000450.1	-2.44159	high			similar to Polygalacturonase inhibiting protein 2 precursor	downregulated
Sb01g045690.1	-2.42702	high	Specific for ABA vs. NaOH shoot down	bHLH	similar to BHLH family protein; putative; expressed	downregulated
Sb01g026400.1	-2.39815	high	Specific for ABA vs. NaOH shoot down		similar to Glycosyl hydrolase family 38 protein; putative; expressed	downregulated
Sb05g002710.1	-2.39568	high			weakly similar to Indole-3-acetate beta-glucosyltransferase; putative; expressed	downregulated
Sb02g042115.1	-2.38768	high			similar to Os07g0663500 protein	downregulated
Sb01g020280.1	-2.37628	high			similar to Os10g0456100 protein	downregulated
Sb10g007730.1	-2.3758	high			weakly similar to Putative uncharacterized protein P0516A04.9	downregulated
Sb01g012560.1	-2.37531	high			similar to Putative uncharacterized protein	downregulated
Sb02g033080.1	-2.37435	high	Specific for ABA vs. NaOH shoot down		similar to Os07g0475700 protein	downregulated
Sb01g029340.1	-2.36876	high	Specific for ABA vs. NaOH shoot down		similar to Beta-expansin 6 precursor	downregulated
Sb01g017510.1	-2.35593	high			similar to Putative uncharacterized protein	downregulated
Sb02g036370.1	-2.35111	high			similar to Putative organic cation transporter	downregulated
Sb09g022720.1	-2.34973	high	Specific for ABA vs. NaOH shoot down		similar to Putative uncharacterized protein	downregulated
Sb10g021250.1	-2.33834	high	Specific for ABA vs. NaOH shoot down		similar to Putative uncharacterized protein	downregulated
Sb10g029710.1	-2.33825	high	Specific for ABA vs. NaOH shoot down		similar to F-box family protein-like	downregulated
Sb03g043020.1	-2.33197	high			similar to Os01g0902700 protein	downregulated
Sb10g028690.1	-2.32428	high			weakly similar to Putative uncharacterized protein	downregulated
Sb08g007700.1	-2.31449	high			similar to Os12g0231000 protein	downregulated
Sb01g039360.1	-2.31377	high			similar to 33 kDa secretory protein; putative; expressed	downregulated
Sb01g026405.1	-2.30963	high			similar to Glycosyl hydrolase family 38 protein; putative; expressed	downregulated
Sb01g021920.1	-2.30397	high			similar to Chitinase	downregulated
Sb09g025060.1	-2.30135	high			similar to Putative uncharacterized protein	downregulated
Sb03g001080.1	-2.28166	high			similar to Putative uncharacterized protein	downregulated
Sb03g030900.1	-2.26518	high			similar to Putative uncharacterized protein	downregulated
Sb10g009480.1	-2.25658	high	Specific for ABA vs. NaOH shoot down	C2C2-CO-like, CO-like	similar to Os06g0264200 protein	downregulated
Sb05g002590.1	-2.25314	high			similar to Response regulator 6	downregulated
Sb02g035460.1	-2.25079	high			similar to Putative uncharacterized protein	downregulated
Sb04g009020.1	-2.24582	high			similar to Os02g0249300 protein	downregulated
Sb03g008260.1	-2.24074	high			weakly similar to Putative uncharacterized protein	downregulated
Sb01g021740.1	-2.23854	high			similar to Expressed protein	downregulated
Sb01g000580.1	-2.23428	high			similar to Gibberellin 20-oxidase	downregulated
Sb06g015930.1	-2.23344	high			similar to Xyloglucan endo-transglycosylase/hydrolase precursor	downregulated
Sb02g012910.1	-2.22937	high			similar to Os09g0572700 protein	downregulated
Sb01g030840.1	-2.22067	high			similar to Putative uncharacterized protein	downregulated
Sb03g036740.1	-2.21691	high			similar to Membrane protein-like	downregulated
Sb01g002340.1	-2.21255	high			similar to Putative uncharacterized protein	downregulated
Sb01g048565.1	-2.20709	high			Predicted protein	downregulated
Sb02g034435.1	-2.20413	high			similar to Putative glycine-rich cell wall structural protein	downregulated
Sb10g030770.1	-2.1888	high	Specific for ABA vs. NaOH shoot down	NAC	similar to Putative uncharacterized protein	downregulated
Sb02g040060.1	-2.17811	high			similar to Thiazole biosynthetic enzyme 1-1; chloroplast precursor	downregulated
Sb01g029260.1	-2.17115	high			similar to Beta-expansin 7 precursor	downregulated
Sb08g015240.1	-2.16939	high			similar to H0211A12.12 protein	downregulated
Sb02g010720.1	-2.16884	high			similar to Beta-expansin 4 precursor	downregulated
Sb09g026310.1	-2.16771	high	Specific for ABA vs. NaOH shoot down		similar to Putative flavonol glucosyltransferase	downregulated
Sb01g040980.1	-2.16085	high			similar to Putative uncharacterized protein	downregulated
Sb05g026650.1	-2.16024	high			similar to Putative Bowman-Birk serine protease inhibitor	downregulated
Sb01g030300.1	-2.15239	high	Specific for ABA vs. NaOH shoot down		similar to Putative uncharacterized protein	downregulated
Sb01g007400.1	-2.15126	high			similar to P450	downregulated
Sb02g035520.1	-2.14589	high			similar to Putative uncharacterized protein	downregulated
Sb06g016770.1	-2.14093	high			similar to Cellulose synthase-like H1	downregulated
Sb08g000420.1	-2.13961	high			Predicted protein	downregulated
Sb01g033770.1	-2.13229	high			similar to Os03g0386800 protein	downregulated
Sb03g001350.1	-2.12018	high			similar to Putative uncharacterized protein	downregulated
Sb01g036310.1	-2.11803	high			similar to Os03g0332500 protein	downregulated
Sb03g035840.1	-2.11783	high			similar to Os01g0770700 protein	downregulated
Sb09g030280.1	-2.11252	high	Specific for ABA vs. NaOH shoot down		Predicted protein	downregulated
Sb01g038395.1	-2.10644	high	Specific for ABA vs. NaOH shoot down		similar to Protein kinase domain containing protein; expressed	downregulated
Sb03g023131.1	-2.10382	high	Specific for ABA vs. NaOH shoot down		similar to Os01g0529800 protein	downregulated
Sb06g022700.1	-2.10269	high			similar to OSIGBa0145M07.8 protein	downregulated
Sb02g031770.1	-2.09771	high	Specific for ABA vs. NaOH shoot down		similar to Putative uncharacterized protein	downregulated
Sb03g044485.1	-2.09073	high		Tify	similar to P0482D04.10 protein	downregulated
Sb09g019650.1	-2.08833	high			similar to Putative uncharacterized protein	downregulated
Sb03g003360.1	-2.08342	high		WRKY	weakly similar to WRKY transcription factor 10	downregulated
Sb05g027230.1	-2.07209	high	Specific for ABA vs. NaOH shoot down		weakly similar to Protein kinase domain containing protein; expressed	downregulated
Sb05g006650.1	-2.05857	high	Specific for ABA vs. NaOH shoot down		similar to Oxidoreductase; zinc-binding dehydrogenase family	downregulated
Sb09g022260.1	-2.04933	high			similar to Putative uncharacterized protein OJ1651_D06.1	downregulated
Sb06g027520.1	-2.04904	high			similar to B0403H10-OSIGBa0105A11.15 protein	downregulated
Sb09g015680.1	-2.04848	high			similar to Os05g0342000 protein	downregulated
Sb07g014900.1	-2.04076	high	Specific for ABA vs. NaOH shoot down		similar to Os08g0524400 protein	downregulated
Sb02g035450.1	-2.01608	high			similar to Os07g0537500 protein	downregulated
Sb08g020640.1	-2.00863	high			Predicted protein	downregulated
Sb10g028380.1	-2.00035	high			similar to Putative uncharacterized protein P0622F03.3	downregulated
Sb02g026075.1	-1.98955	high	Specific for ABA vs. NaOH shoot down		similar to Putative uncharacterized protein	downregulated
Sb10g025750.1	-1.98627	high	Specific for ABA vs. NaOH shoot down		similar to Putative uncharacterized protein	downregulated
Sb04g022785.1	-1.9784	high			similar to Response regulator 7	downregulated
Sb01g044000.1	-1.9772	high			similar to Sugar transporter family protein; expressed	downregulated
Sb01g050400.1	-1.97545	high	Specific for ABA vs. NaOH shoot down		similar to Putative uncharacterized protein	downregulated
Sb01g029150.1	-1.97445	high			similar to Os10g0557900 protein	downregulated
Sb02g007730.1	-1.97198	high			similar to Putative IAA amidohydrolase	downregulated
Sb02g032900.1	-1.95275	high			similar to Putative undecaprenyl pyrophosphate synthetase	downregulated
Sb04g021810.1	-1.95201	high			similar to Cell wall invertase	downregulated
Sb05g024830.1	-1.94527	high			similar to Putative uncharacterized protein SB234M12.8	downregulated
Sb01g033630.1	-1.94335	high			similar to Os03g0388900 protein	downregulated
Sb03g040600.1	-1.93878	high			similar to Basic class III chitinase OsChib3b precursor	downregulated
Sb02g001850.1	-1.93594	high	Specific for ABA vs. NaOH shoot down		weakly similar to Putative uncharacterized protein	downregulated
Sb08g017140.1	-1.93455	high	Specific for ABA vs. NaOH shoot down		similar to Putative glutaredoxin-C14 precursor	downregulated
Sb01g007820.1	-1.92232	high			similar to Cysteine proteinase precursor	downregulated
Sb04g032900.1	-1.92033	high			similar to Probable aquaporin TIP2-1	downregulated
Sb04g035560.1	-1.91646	high			similar to Putative uncharacterized protein	downregulated
Sb03g032490.1	-1.91566	high			similar to Putative uncharacterized protein	downregulated
Sb06g022230.1	-1.91372	high			similar to Ammonium transporter 1-1	downregulated
Sbi-MIR169a	-1.90582	NA			NA	downregulated
Sb03g034110.1	-1.89865	high			similar to Profilin-3	downregulated
Sb07g005570.1	-1.89782	high	Specific for ABA vs. NaOH shoot down		similar to Oxidoreductase; 2OG-Fe oxygenase family protein; expressed	downregulated
Sb06g018540.1	-1.88955	high			similar to Monosaccharide transporter 1	downregulated
Sb01g031370.1	-1.88895	high			similar to Putative uncharacterized protein	downregulated
Sb06g015080.1	-1.88482	high	Specific for ABA vs. NaOH shoot down		weakly similar to OSJNBb0118P14.4 protein	downregulated
Sb03g034640.1	-1.88429	high			similar to Putative trehalose-6-phosphate synthase	downregulated
Sb06g033080.1	-1.87694	high			similar to H0801D08.15 protein	downregulated
Sb04g033270.1	-1.87276	high			weakly similar to PREDICTED: hypothetical protein	downregulated
Sb01g031380.1	-1.87164	high	Specific for ABA vs. NaOH shoot down		weakly similar to Putative uncharacterized protein Os03g40900	downregulated
Sb05g004210.1	-1.86998	high	Specific for ABA vs. NaOH shoot down		similar to Serine/threonine protein kinase-like protein	downregulated
Sb01g010700.1	-1.86982	high			similar to Putative uncharacterized protein SB45I19.7	downregulated
Sb03g007770.1	-1.86599	high			similar to Putative uncharacterized protein	downregulated
Sb08g001160.1	-1.85072	high			similar to Os11g0142500 protein	downregulated
Sb03g039970.1	-1.84749	high			similar to Laccase 1	downregulated
Sb08g006710.1	-1.84637	high			similar to Leucine Rich Repeat family protein; expressed	downregulated
Sb05g026400.1	-1.84132	high			similar to Os11g0673200 protein	downregulated
Sb09g024060.1	-1.84048	high			similar to Beta subunit 2 of SnRK1	downregulated
Sb02g035540.1	-1.83705	high			similar to Serine/threonine kinase receptor-like protein	downregulated
Sb01g016810.1	-1.83358	high			similar to Auxin-repressed protein-like protein ARP1; putative; expressed	downregulated
Sb10g002740.1	-1.8201	high		HB, HD-ZIP, Homeobox	weakly similar to Homeodomain-leucine zipper transcription factor TaHDZipII-1	downregulated
Sb01g018230.1	-1.81833	high	Specific for ABA vs. NaOH shoot down		similar to Protochlorophyllide reductase B; chloroplast precursor	downregulated
Sb02g035440.1	-1.81041	high			similar to Putative serine/threonine-specific protein kinase	downregulated
Sb05g018790.1	-1.80125	high	Specific for ABA vs. NaOH shoot down		similar to BRASSINOSTEROID INSENSITIVE 1-associated receptor kinase 1; putative; expressed	downregulated
Sb06g026350.1	-1.79946	high	Specific for ABA vs. NaOH shoot down		similar to H0303A11-B0406H05.3 protein	downregulated
Sb09g021670.1	-1.7945	high			similar to Putative uncharacterized protein	downregulated
Sb08g017170.1	-1.79133	high	Specific for ABA vs. NaOH shoot down		similar to Glutaredoxin-C15	downregulated
Sb03g010450.1	-1.79066	high			Predicted protein	downregulated
Sb07g019320.1	-1.78228	high	Specific for ABA vs. NaOH shoot down		similar to Chromosome chr14 scaffold_21; whole genome shotgun sequence	downregulated
Sb02g039430.1	-1.77951	high			similar to Os07g0619200 protein	downregulated
Sb01g006420.1	-1.77337	high	Specific for ABA vs. NaOH shoot down		similar to DNAJ protein; putative; expressed	downregulated
Sb06g017550.1	-1.76815	high	Specific for ABA vs. NaOH shoot down	Orphans	similar to TypeA response regulator 1	downregulated
Sb07g022210.1	-1.75983	high			similar to Auxin-induced protein-related-like protein	downregulated
Sb03g036460.1	-1.75948	high	Specific for ABA vs. NaOH shoot down		similar to Os01g0782200 protein	downregulated
Sb03g011720.1	-1.74683	high			similar to Putative uncharacterized protein	downregulated
Sb09g021250.1	-1.74658	high	Specific for ABA vs. NaOH shoot down		similar to Os05g0429500 protein	downregulated
Sb04g032620.1	-1.74621	high	Specific for ABA vs. NaOH shoot down		similar to Putative uncharacterized protein	downregulated
Sb02g002710.1	-1.74325	high			weakly similar to Early nodulin 75-like protein	downregulated
Sb02g028520.1	-1.74088	high			similar to Putative uncharacterized protein	downregulated
Sb09g022620.1	-1.73598	high	Specific for ABA vs. NaOH shoot down		similar to 'GTP cyclohydrolase II/3;4-dihydroxy-2-butanone-4-phosphate synthase'	downregulated
Sb06g019530.1	-1.72539	high			weakly similar to OSJNBa0016O02.18 protein	downregulated
Sb08g020600.1	-1.72536	high		bZIP	similar to BZIP transcription factor family protein; expressed	downregulated
Sb06g030440.1	-1.71872	high			weakly similar to H0306F03.11 protein	downregulated
Sb05g006880.1	-1.71859	high			similar to Chitinase 1; putative; expressed	downregulated
Sb06g000930.1	-1.71772	high	Specific for ABA vs. NaOH shoot down		similar to Putative uncharacterized protein	downregulated
Sb02g007660.1	-1.71449	high			similar to Os07g0251200 protein	downregulated
Sb01g012210.1	-1.7141	high			similar to Putative uncharacterized protein	downregulated
Sb10g025210.1	-1.71263	high			similar to Putative cell wall protein	downregulated
Sb10g024910.1	-1.711	high	Specific for ABA vs. NaOH shoot down		similar to Anter-specific proline-rich protein APG-like	downregulated
Sb02g038680.1	-1.70689	high	Specific for ABA vs. NaOH shoot down		similar to Putative peptide transporter	downregulated
Sb02g035250.1	-1.70443	high	Specific for ABA vs. NaOH shoot down		similar to Os07g0531500 protein	downregulated
Sb04g006270.1	-1.68711	high	Specific for ABA vs. NaOH shoot down		similar to Peroxiredoxin-2E-2; chloroplast precursor	downregulated
Sb09g007940.1	-1.68638	high	Specific for ABA vs. NaOH shoot down		similar to Aquaporin TIP4-2	downregulated
Sb04g022780.1	-1.68477	high		Orphans	similar to Response regulator 7	downregulated
Sb08g006600.1	-1.68255	high			similar to Serine carboxypeptidase 1 precursor (EC 3.4.16.5) (Serine carboxypeptidase I) (Carboxypeptidase C)	downregulated
Sb10g000970.1	-1.681	high	Specific for ABA vs. NaOH shoot down		weakly similar to Putative uncharacterized protein	downregulated
Sb02g024130.1	-1.67958	high			similar to Putative uncharacterized protein	downregulated
Sb07g005610.1	-1.67581	high		NAC	similar to Putative NAC domain protein NAC1	downregulated
Sb02g030540.1	-1.67162	high	Specific for ABA vs. NaOH shoot down		similar to Ras-related protein Rab11B	downregulated
Sb10g002210.1	-1.6691	high	Specific for ABA vs. NaOH shoot down		similar to Putative uncharacterized protein 131L1.12	downregulated
Sb04g028730.1	-1.66527	high	Specific for ABA vs. NaOH shoot down		similar to Putative calcium binding protein	downregulated
Sb06g014220.1	-1.66307	high	Specific for ABA vs. NaOH shoot down		similar to Putative uncharacterized protein	downregulated
Sb01g038530.1	-1.66099	high	Specific for ABA vs. NaOH shoot down		similar to Rhodanese-like family protein; putative	downregulated
Sb08g005660.1	-1.65912	high			similar to Amino acid permease I; putative; expressed	downregulated
Sb02g035610.1	-1.65761	high	Specific for ABA vs. NaOH shoot down		similar to Oxygen-evolving enhancer protein 3-1; chloroplast precursor	downregulated
Sb01g048610.1	-1.65377	high	Specific for ABA vs. NaOH shoot down		similar to ESTs AU078251	downregulated
Sb01g037470.1	-1.65373	high			similar to Os10g0443000 protein	downregulated
Sb09g028630.1	-1.65338	high			similar to Putative uncharacterized protein	downregulated
Sb09g003800.1	-1.64976	high			similar to Acc oxidase	downregulated
Sb01g036700.1	-1.64182	high			similar to Zinc finger; C3HC4 type family protein; expressed	downregulated
Sb07g027630.1	-1.63741	high	Specific for ABA vs. NaOH shoot down		weakly similar to Putative uncharacterized protein	downregulated
Sb03g007220.1	-1.63348	high	Specific for ABA vs. NaOH shoot down		similar to Putative uncharacterized protein	downregulated
Sb06g032310.1	-1.63277	high			similar to H0818H01.13 protein	downregulated
Sb03g009010.1	-1.63112	high			similar to Light-induced protein 1-like	downregulated
Sb01g042150.1	-1.62966	high	Specific for ABA vs. NaOH shoot down		similar to CMV 1a interacting protein 1; putative; expressed	downregulated
Sb03g001670.1	-1.62424	high	Specific for ABA vs. NaOH shoot down		similar to Putative uncharacterized protein	downregulated
Sb01g029250.1	-1.62331	high			similar to Beta-expansin 7 precursor	downregulated
Sb04g025510.1	-1.61589	high			Predicted protein	downregulated
Sb07g020760.1	-1.61411	high			similar to Putative calcium-binding protein annexin	downregulated
Sb09g023450.1	-1.60961	high	Specific for ABA vs. NaOH shoot down		similar to Putative uncharacterized protein	downregulated
Sb02g037280.1	-1.60727	high			similar to Putative uncharacterized protein	downregulated
Sb01g027010.1	-1.60514	high	Specific for ABA vs. NaOH shoot down		similar to NADH-dependent oxidoreductase 2; putative; expressed	downregulated
Sb01g016910.1	-1.59974	high			similar to Putative cytochrome P450	downregulated
Sb03g035850.1	-1.59871	high	Specific for ABA vs. NaOH shoot down		similar to Putative polyphenol oxidase	downregulated
Sb10g028570.1	-1.59678	high			similar to Xyloglucan endo-transglycosylase homolog	downregulated
Sb02g001870.1	-1.59606	high	Specific for ABA vs. NaOH shoot down		similar to Os07g0525900 protein	downregulated
Sb09g025570.1	-1.59581	high			similar to O-methyltransferase ZRP4; putative; expressed	downregulated
Sb02g003910.1	-1.59173	high	Specific for ABA vs. NaOH shoot down		similar to Putative uncharacterized protein	downregulated
Sb01g035390.1	-1.59025	high	Specific for ABA vs. NaOH shoot down		similar to Isoflavone reductase; putative; expressed	downregulated
Sb01g033620.1	-1.58889	high			similar to Os03g0388900 protein	downregulated
Sb02g030330.1	-1.58709	high		AP2-EREBP, ERF	similar to SbCBF6	downregulated
Sb02g032815.1	-1.58511	high	Specific for ABA vs. NaOH shoot down		similar to Putative uncharacterized protein	downregulated
Sb08g020035.1	-1.58287	high	Specific for ABA vs. NaOH shoot down		similar to H0117D06-OSIGBa0088B06.1 protein	downregulated
Sb06g033510.1	-1.58132	high			similar to H0913C04.6 protein	downregulated
Sb09g003810.1	-1.57668	high			similar to F10K1.7 protein	downregulated
Sb05g000680.1	-1.57613	high			similar to Laccase-23 precursor	downregulated
Sb06g017300.1	-1.57602	high			similar to H0525C06.1 protein	downregulated
Sb04g031410.1	-1.57587	high	Specific for ABA vs. NaOH shoot down		similar to Putative uncharacterized protein	downregulated
Sb07g003745.1	-1.57547	high			similar to Os08g0156100 protein	downregulated
Sb03g035380.1	-1.57147	high	Specific for ABA vs. NaOH shoot down		similar to Putative uncharacterized protein	downregulated
Sb08g003100.1	-1.57104	high	Specific for ABA vs. NaOH shoot down		similar to Calmodulin-binding family protein; putative; expressed	downregulated
Sb01g016050.1	-1.56027	high	Specific for ABA vs. NaOH shoot down		similar to Putative uncharacterized protein	downregulated
Sb03g013700.1	-1.55988	high			similar to Putative uncharacterized protein B1045F02.28	downregulated
Sb10g004100.1	-1.5565	high			similar to Histones H3 and H4	downregulated
Sb04g032390.1	-1.55507	high	Specific for ABA vs. NaOH shoot down		similar to Putative uncharacterized protein	downregulated
Sb01g019050.1	-1.55102	high	Specific for ABA vs. NaOH shoot down		similar to Putative uncharacterized protein	downregulated
Sb08g015290.1	-1.55064	high	Specific for ABA vs. NaOH shoot down		similar to Pumilio-family RNA binding repeat containing protein; expressed	downregulated
Sb04g037800.1	-1.55034	high	Specific for ABA vs. NaOH shoot down		similar to Aquaporin PIP1-5	downregulated
Sb02g025840.1	-1.54859	high			similar to Putative uncharacterized protein	downregulated
Sb03g029650.1	-1.5462	high	Specific for ABA vs. NaOH shoot down		similar to Putative uncharacterized protein	downregulated
Sb09g005230.1	-1.54446	high			similar to Transketolase; chloroplast	downregulated
Sb04g011100.1	-1.54219	high			similar to Putative DREPP2 protein	downregulated
Sb01g015190.1	-1.53867	high			similar to Transposon protein; putative; unclassified; expressed	downregulated
Sb03g042650.1	-1.5345	high			similar to Putative ribonuclease NGR2	downregulated
Sb04g038190.1	-1.53399	high	Specific for ABA vs. NaOH shoot down		similar to Replication protein A2	downregulated
Sb03g033560.1	-1.53174	high	Specific for ABA vs. NaOH shoot down		similar to Putative uncharacterized protein P0435H01.17	downregulated
Sb04g005710.1	-1.5294	high	Specific for ABA vs. NaOH shoot down		similar to Vacuolar H+-pyrophosphatase	downregulated
Sb09g022460.1	-1.52926	high			similar to Putative laccase-11	downregulated
Sb09g018150.1	-1.52872	high			similar to Putative uncharacterized protein	downregulated
Sb01g002830.1	-1.52857	high	Specific for ABA vs. NaOH shoot down		similar to KOW motif family protein; expressed	downregulated
Sb10g005260.1	-1.52756	high	Specific for ABA vs. NaOH shoot down		similar to Putative beta-glucuronidase	downregulated
Sb01g004766.1	-1.52648	high			Predicted protein	downregulated
Sb01g026180.1	-1.52413	high	Specific for ABA vs. NaOH shoot down		similar to Proline-rich protein precursor	downregulated
Sb10g027000.1	-1.52329	high	Specific for ABA vs. NaOH shoot down		similar to SEC14 cytosolic factor-like	downregulated
Sb04g022180.1	-1.52307	high			similar to Putative lipase	downregulated
Sb09g025790.1	-1.52277	high			similar to Putative uncharacterized protein	downregulated
Sb10g008330.1	-1.52277	high			similar to NHL repeat-containing protein-like	downregulated
Sb07g022220.1	-1.5219	high			similar to Putative uncharacterized protein	downregulated
Sb10g029245.1	-1.50998	high	Specific for ABA vs. NaOH shoot down		Predicted protein	downregulated
Sb03g004930.1	-1.50865	high	Specific for ABA vs. NaOH shoot down		Predicted protein	downregulated
Sb02g039050.1	-1.5081	high	Specific for ABA vs. NaOH shoot down		weakly similar to CHP-rich zinc finger protein-like	downregulated
Sb06g023405.1	-1.50668	high			similar to OSJNBa0074L08.18 protein	downregulated
Sb03g025730.1	-1.49786	high	Specific for ABA vs. NaOH shoot down		similar to Putative calmodulin-binding protein	downregulated
Sb01g012630.1	-1.496	high			weakly similar to Expressed protein	downregulated
Sb10g027380.1	-1.49517	high			Predicted protein	downregulated
Sb10g011210.1	-1.49365	high	Specific for ABA vs. NaOH shoot down		similar to Putative uncharacterized protein	downregulated
Sb02g026160.1	-1.49184	high	Specific for ABA vs. NaOH shoot down		similar to Putative uncharacterized protein	downregulated
Sb10g024370.1	-1.49121	high			similar to Putative uncharacterized protein	downregulated
Sb01g017040.1	-1.48826	high			similar to Putative uncharacterized protein	downregulated
Sb10g028070.1	-1.48302	high			similar to Putative uncharacterized protein	downregulated
Sb02g024550.1	-1.48058	high			similar to Putative uncharacterized protein	downregulated
Sb03g006300.1	-1.47797	high	Specific for ABA vs. NaOH shoot down		similar to Putative acyltransferase	downregulated
Sb09g023240.1	-1.47584	high	Specific for ABA vs. NaOH shoot down		similar to Chromosome chr13 scaffold_48; whole genome shotgun sequence	downregulated
Sb08g017000.1	-1.47357	high			similar to Acyl carrier protein	downregulated
Sb08g005300.1	-1.47342	high			similar to Photosystem I reaction center subunit N; chloroplast precursor	downregulated
Sb01g012050.1	-1.46939	high	Specific for ABA vs. NaOH shoot down		similar to Thiamine biosynthesis protein thiC; putative; expressed	downregulated
Sb06g029000.1	-1.46914	high			similar to H0215F08.7 protein	downregulated
Sb01g020920.1	-1.46846	high			similar to UDP-glucoronosyl and UDP-glucosyl transferase family protein; expressed	downregulated
Sb05g005340.1	-1.46652	high			similar to Putative uncharacterized protein	downregulated
Sb02g027850.1	-1.46588	high			weakly similar to Putative uncharacterized protein P0463D04.12	downregulated
Sb02g035160.1	-1.46574	high			similar to Chromosome chr10 scaffold_179; whole genome shotgun sequence	downregulated
Sb06g019600.1	-1.46529	high			similar to Cytochrome P450 724B1	downregulated
Sb04g021330.1	-1.46461	high	Specific for ABA vs. NaOH shoot down		weakly similar to Os02g0524500 protein	downregulated
Sb06g002820.1	-1.4616	high	Specific for ABA vs. NaOH shoot down		Predicted protein	downregulated
Sb03g010820.1	-1.45915	high			similar to Os01g0272800 protein	downregulated
Sb02g040190.1	-1.45661	high			similar to Putative uncharacterized protein	downregulated
Sb01g046350.1	-1.45486	high		HSF	similar to Putative uncharacterized protein	downregulated
Sb04g026010.1	-1.45191	high	Specific for ABA vs. NaOH shoot down		similar to Putative uncharacterized protein P0407A09.33	downregulated
Sb07g005070.1	-1.45109	high			similar to Putative uncharacterized protein	downregulated
Sb09g004750.1	-1.45003	high			similar to Os05g0163300 protein	downregulated
Sb09g024690.1	-1.44571	high	Specific for ABA vs. NaOH shoot down	GRAS	similar to Putative uncharacterized protein	downregulated
Sb08g016530.1	-1.44563	high			similar to Sugar transporter family protein; expressed	downregulated
Sb01g005690.1	-1.44305	high		C2C2-GATA, GATA	similar to Putative uncharacterized protein	downregulated
Sb03g029790.1	-1.44077	high			similar to Putative uncharacterized protein	downregulated
Sb04g030060.1	-1.43932	high	Specific for ABA vs. NaOH shoot down		similar to Putative uncharacterized protein	downregulated
Sb02g010230.1	-1.43904	high			similar to Similar to F12P19.3 [imported]-Arabidopsis thaliana	downregulated
Sb01g024390.1	-1.43588	high			similar to Putative uncharacterized protein	downregulated
Sb05g003480.1	-1.43458	high	Specific for ABA vs. NaOH shoot down		similar to Ribulose bisphosphate carboxylase small chain; chloroplast precursor	downregulated
Sb03g046040.1	-1.43341	high	Specific for ABA vs. NaOH shoot down	Orphans	similar to Response regulator 5	downregulated
Sb01g000430.1	-1.43305	high	Specific for ABA vs. NaOH shoot down		similar to Putative uncharacterized protein	downregulated
Sb04g024800.1	-1.43203	high			weakly similar to Putative uncharacterized protein OJ1126_D09.23	downregulated
Sb01g006350.1	-1.43178	high	Specific for ABA vs. NaOH shoot down		similar to Putative uncharacterized protein	downregulated
Sb01g049120.1	-1.43046	high	Specific for ABA vs. NaOH shoot down		similar to Putative uncharacterized protein	downregulated
Sb01g007050.1	-1.42978	high	Specific for ABA vs. NaOH shoot down		similar to Putative uncharacterized protein	downregulated
Sb04g027540.1	-1.42888	high		MYB	similar to Putative MYB family transcription factor	downregulated
Sb04g001320.1	-1.42678	high			similar to UDP-glucose pyrophosphorylase	downregulated
Sb03g039310.1	-1.41812	high	Specific for ABA vs. NaOH shoot down		similar to Histone H2B.4	downregulated
Sb02g041040.1	-1.41757	high	Specific for ABA vs. NaOH shoot down		similar to Putative esterase	downregulated
Sb05g024090.1	-1.41733	high			similar to Putative uncharacterized protein RLK1 precursor	downregulated
Sb04g005760.1	-1.41635	high			similar to Putative uncharacterized protein	downregulated
Sb06g015290.1	-1.41413	high			similar to OSJNBa0042I15.6 protein	downregulated
Sb10g023390.1	-1.41307	high			similar to Agenet domain-containing protein-like	downregulated
Sb03g004730.1	-1.41074	high	Specific for ABA vs. NaOH shoot down		similar to Photosystem II reaction centre X protein containing protein; expressed	downregulated
Sb03g004780.1	-1.40844	high	Specific for ABA vs. NaOH shoot down		weakly similar to P0028E10.1 protein	downregulated
Sb03g004950.1	-1.40751	high	Specific for ABA vs. NaOH shoot down		similar to Putative uncharacterized protein	downregulated
Sb07g025220.1	-1.40606	high			similar to Sorbitol dehydrogenase	downregulated
Sb10g030570.1	-1.40604	high			similar to GDSL-lipase-like	downregulated
Sb03g004560.1	-1.40532	high	Specific for ABA vs. NaOH shoot down		similar to Photosystem I reaction center subunit XI; chloroplast precursor	downregulated
Sb07g002550.1	-1.40484	high			similar to Putative uncharacterized protein	downregulated
Sb07g023305.1	-1.40234	high			similar to Early nodulin 75-like protein	downregulated
Sb01g026770.1	-1.39919	high	Specific for ABA vs. NaOH shoot down		weakly similar to Os10g0121300 protein	downregulated
Sb07g023290.1	-1.39881	high			similar to Early nodulin 75-like protein	downregulated
Sb04g026900.1	-1.3982	high			similar to Putative carboxypeptidase D	downregulated
Sb02g039170.1	-1.39812	high	Specific for ABA vs. NaOH shoot down		similar to Os07g0614600 protein	downregulated
Sb02g029460.1	-1.39693	high	Specific for ABA vs. NaOH shoot down	NAC	similar to Os09g0509100 protein	downregulated
Sb01g026170.1	-1.39525	high	Specific for ABA vs. NaOH shoot down		similar to Proline-rich protein precursor	downregulated
Sb10g019360.1	-1.39347	high			similar to Probable aquaporin TIP2-2	downregulated
Sb06g014890.1	-1.39089	high			similar to OSIGBa0113L04.7 protein	downregulated
Sb01g019170.1	-1.38623	high	Specific for ABA vs. NaOH shoot down		similar to Expressed protein	downregulated
Sb03g038550.1	-1.38558	high			similar to Laccase-3 precursor	downregulated
Sb01g006200.1	-1.38376	high			similar to Os04g0521900 protein	downregulated
Sb01g019680.1	-1.38034	high	Specific for ABA vs. NaOH shoot down		similar to Leucine Rich Repeat family protein; expressed	downregulated
Sb02g043600.1	-1.37697	high	Specific for ABA vs. NaOH shoot down		Predicted protein	downregulated
Sb01g014950.1	-1.37049	high			Predicted protein	downregulated
Sb05g006980.1	-1.3699	high	Specific for ABA vs. NaOH shoot down		similar to Putative uncharacterized protein	downregulated
Sb02g027900.1	-1.36946	high	Specific for ABA vs. NaOH shoot down		similar to Photosystem I reaction center subunit V; chloroplast precursor	downregulated
Sb06g033450.1	-1.3691	high			similar to H0306F12.9 protein	downregulated
Sb06g029810.1	-1.36576	high	Specific for ABA vs. NaOH shoot down		similar to Putative uncharacterized protein	downregulated
Sb08g008270.1	-1.36572	high	Specific for ABA vs. NaOH shoot down		similar to Histidine triad family protein; putative; expressed	downregulated
Sb10g002525.1	-1.3653	high	Specific for ABA vs. NaOH shoot down		similar to Putative uncharacterized protein	downregulated
Sb07g027960.1	-1.36451	high	Specific for ABA vs. NaOH shoot down		similar to Putative uncharacterized protein	downregulated
Sb01g030570.1	-1.36451	high			similar to MADS-box transcription factor TaAGL7	downregulated
Sb06g012300.1	-1.36101	high			similar to Os04g0380200 protein	downregulated
Sb06g027620.1	-1.35652	high	Specific for ABA vs. NaOH shoot down		similar to OSIGBa0118P15.2 protein	downregulated
Sb05g023150.1	-1.35524	high			weakly similar to Putative uncharacterized protein	downregulated
Sb04g032280.1	-1.35425	high	Specific for ABA vs. NaOH shoot down		similar to Rho-GTPase-activating protein-like	downregulated
Sb09g024850.1	-1.35145	high			similar to Os01g0778300 protein	downregulated
Sb09g022510.1	-1.35139	high			similar to Laccase-12/13 precursor	downregulated
Sb02g026390.1	-1.35134	high	Specific for ABA vs. NaOH shoot down		similar to Putative uncharacterized protein	downregulated
Sb04g024130.1	-1.35115	high	Specific for ABA vs. NaOH shoot down		weakly similar to Os02g0581100 protein	downregulated
Sb08g007720.1	-1.35111	high			similar to Os12g0231000 protein	downregulated
Sb01g017860.1	-1.35095	high	Specific for ABA vs. NaOH shoot down		similar to Glutamyl-tRNA reductase 1; chloroplast precursor	downregulated
Sb01g016650.1	-1.35024	high	Specific for ABA vs. NaOH shoot down		similar to FAD-binding domain-containing protein; putative; expressed	downregulated
Sb07g028740.1	-1.34892	high			similar to Putative uncharacterized protein	downregulated
Sb03g008060.1	-1.34863	high			similar to Putative uncharacterized protein	downregulated
Sb01g002990.1	-1.34822	high			similar to Putative uncharacterized protein	downregulated
Sb02g043980.1	-1.34765	high			similar to Putative omega-3 fatty acid desaturase	downregulated
Sb09g021420.1	-1.34759	high			similar to Putative uncharacterized protein OSJNBb0088F07.6	downregulated
Sb04g027475.1	-1.34563	low			Predicted protein	downregulated
Sb08g003710.1	-1.34533	high	Specific for ABA vs. NaOH shoot down		similar to Harpin-induced protein 1 containing protein; expressed	downregulated
Sb03g009480.1	-1.34323	high	Specific for ABA vs. NaOH shoot down	GeBP	similar to Putative uncharacterized protein	downregulated
Sb07g006050.1	-1.3422	high	Specific for ABA vs. NaOH shoot down		similar to Putative uncharacterized protein	downregulated
Sb07g002950.1	-1.34198	high			weakly similar to Putative uncharacterized protein OJ1119_D01.15	downregulated
Sb08g006690.1	-1.34145	high			similar to Glutathione S-transferase GST 18	downregulated
Sb07g023300.1	-1.34119	high			similar to Early nodulin 75-like protein	downregulated
Sb02g031780.1	-1.34064	high	Specific for ABA vs. NaOH shoot down		similar to Putative uncharacterized protein	downregulated
Sb07g000600.1	-1.34058	high			similar to Ferredoxin-1; chloroplast precursor	downregulated
Sb02g011895.1	-1.33915	high	Specific for ABA vs. NaOH shoot down		similar to Putative uncharacterized protein	downregulated
Sb05g020820.1	-1.33813	high			similar to Expressed protein	downregulated
Sb03g004300.1	-1.33425	high	Specific for ABA vs. NaOH shoot down		similar to Os01g0173900 protein	downregulated
Sb03g006290.1	-1.33397	high	Specific for ABA vs. NaOH shoot down		similar to Putative acyltransferase	downregulated
Sb09g018280.1	-1.33336	high			weakly similar to Os05g0368000 protein	downregulated
Sb04g008010.1	-1.33301	high			similar to Putative uncharacterized protein	downregulated
Sb03g047020.1	-1.3329	high	Specific for ABA vs. NaOH shoot down		similar to Os01g0966200 protein	downregulated
Sb04g032820.1	-1.33213	high	Specific for ABA vs. NaOH shoot down		similar to Expansin-B11 precursor	downregulated
Sb03g009710.1	-1.33059	high	Specific for ABA vs. NaOH shoot down		similar to Os01g0253400 protein	downregulated
Sb09g018640.1	-1.32951	high			similar to Os05g0374200 protein	downregulated
Sb01g003560.1	-1.32853	high			similar to Os03g0817100 protein	downregulated
Sb02g029630.1	-1.32845	high			similar to Auxin-induced protein-like	downregulated
Sb08g007710.1	-1.3256	high			similar to Os12g0231000 protein	downregulated
Sb03g040050.1	-1.32262	high	Specific for ABA vs. NaOH shoot down		similar to Putative uncharacterized protein	downregulated
Sb04g027730.1	-1.32028	high			similar to Peptidyl-prolyl cis-trans isomerase	downregulated
Sb01g013940.1	-1.32015	high			similar to Putative uncharacterized protein	downregulated
Sb02g002740.1	-1.31989	high			similar to Early nodulin 75-like protein	downregulated
Sb04g009380.1	-1.31962	high	Specific for ABA vs. NaOH shoot down		similar to Hydroxyproline-rich glycoprotein-like	downregulated
Sb02g002540.1	-1.3192	high			similar to Early nodulin 75-like protein	downregulated
Sb02g042680.1	-1.31887	high	Specific for ABA vs. NaOH shoot down		similar to Putative uncharacterized protein	downregulated
Sb02g030500.1	-1.31782	high	Specific for ABA vs. NaOH shoot down		similar to UDP-galactose epimerase	downregulated
Sb04g002940.1	-1.3157	high		RWP-RK, Nin-like	similar to Putative uncharacterized protein	downregulated
Sb09g014430.1	-1.31564	high	Specific for ABA vs. NaOH shoot down		similar to RuBisCO large subunit-binding protein subunit alpha; chloroplast precursor	downregulated
Sb02g036380.1	-1.30945	high	Specific for ABA vs. NaOH shoot down		similar to Chlorophyll a-b binding protein of LHCII type III; chloroplast precursor	downregulated
Sb07g001360.1	-1.30869	high	Specific for ABA vs. NaOH shoot down		Predicted protein	downregulated
Sb06g032690.1	-1.30754	high	Specific for ABA vs. NaOH shoot down		similar to H0523F07.10 protein	downregulated
Sb09g015910.1	-1.30691	high			similar to Putative uncharacterized protein	downregulated
Sb09g020780.1	-1.30614	high	Specific for ABA vs. NaOH shoot down		similar to Unknow protein	downregulated
Sb01g006370.1	-1.30338	high	Specific for ABA vs. NaOH shoot down		similar to Photosystem I reaction center subunit III; chloroplast precursor	downregulated
Sb04g009190.1	-1.30094	high			weakly similar to Putative uncharacterized protein P0463G12.29	downregulated
Sb01g028930.1	-1.30092	high	Specific for ABA vs. NaOH shoot down	AP2-EREBP, ERF	similar to AP2 domain containing protein; expressed	downregulated
Sb06g020380.1	-1.30017	high			similar to H0510A06.16 protein	downregulated
Sb06g023860.1	-1.29883	high			similar to Nodulin-21-like	downregulated
Sb02g002690.1	-1.29857	high	Specific for ABA vs. NaOH shoot down		similar to 23 kDa polypeptide of photosystem II	downregulated
Sb01g005430.1	-1.29855	high			similar to Putative uncharacterized protein	downregulated
Sb07g028520.1	-1.29709	high			similar to Caffeoyl-CoA O-methyltransferase	downregulated
Sb09g017890.1	-1.29707	high			similar to Putative uncharacterized protein	downregulated
Sb01g036030.1	-1.2968	high	Specific for ABA vs. NaOH shoot down		similar to Uroporphyrinogen decarboxylase; chloroplast precursor	downregulated
Sb01g045060.1	-1.2944	high			similar to AP2 domain containing protein; expressed	downregulated
Sb01g004320.1	-1.29396	high			similar to Putative phytocyanin	downregulated
Sb06g016330.1	-1.28814	high	Specific for ABA vs. NaOH shoot down		similar to Histones H3 and H4	downregulated
Sb08g006510.1	-1.28692	high	Specific for ABA vs. NaOH shoot down	Orphans, DBB	weakly similar to Salt tolerance-like protein At1g78600; putative; expressed	downregulated
Sb04g027250.1	-1.28584	high			similar to Ring domain containing protein-like	downregulated
Sb06g018880.1	-1.28564	high			similar to Glyceraldehyde-3-phosphate dehydrogenase A; chloroplast precursor	downregulated
Sb03g034090.1	-1.28563	high			similar to Cold induced protein-like	downregulated
Sb06g016090.1	-1.28498	high	Specific for ABA vs. NaOH shoot down		similar to Putative membrane protein	downregulated
Sb01g012620.1	-1.28472	high			weakly similar to Putative uncharacterized protein	downregulated
Sb03g008330.1	-1.28078	high	Specific for ABA vs. NaOH shoot down		similar to Peptidyl-prolyl cis-trans isomerase	downregulated
Sb03g045790.1	-1.27954	high			similar to GST7 protein	downregulated
Sb04g034880.1	-1.27902	high	Specific for ABA vs. NaOH shoot down		similar to Os05g0337400 protein	downregulated
Sb10g003545.1	-1.27672	high	Specific for ABA vs. NaOH shoot down		weakly similar to Putative uncharacterized protein	downregulated
Sb03g045570.1	-1.27593	high	Specific for ABA vs. NaOH shoot down		similar to Os01g0945700 protein	downregulated
Sb09g019290.1	-1.27575	high	Specific for ABA vs. NaOH shoot down		similar to Putative uncharacterized protein	downregulated
Sb05g003860.1	-1.27467	high	Specific for ABA vs. NaOH shoot down		similar to Cortical cell-delineating protein	downregulated
Sb09g001120.1	-1.27425	high	Specific for ABA vs. NaOH shoot down		similar to Os05g0110100 protein	downregulated
Sb07g005140.1	-1.27423	high			similar to Zinc transporter	downregulated
Sb02g004840.1	-1.27385	high	Specific for ABA vs. NaOH shoot down		similar to Putative uncharacterized protein	downregulated
Sb04g035620.1	-1.27145	high			weakly similar to Putative uncharacterized protein OJ1046_F07.27	downregulated
Sb07g027180.1	-1.27132	high	Specific for ABA vs. NaOH shoot down		weakly similar to At2g24395	downregulated
Sb03g046660.1	-1.27039	high	Specific for ABA vs. NaOH shoot down		similar to Chlorophyllide a oxygenase; chloroplast precursor	downregulated
Sb04g008920.1	-1.26908	high	Specific for ABA vs. NaOH shoot down		similar to Putative uncharacterized protein	downregulated
Sb01g040430.1	-1.26888	high			similar to Os03g0261100 protein	downregulated
Sb03g042320.1	-1.26543	high	Specific for ABA vs. NaOH shoot down		similar to Putative uncharacterized protein	downregulated
Sb10g025740.1	-1.26458	high	Specific for ABA vs. NaOH shoot down		similar to NADPH HC toxin reductase	downregulated
Sb06g026850.1	-1.26318	high	Specific for ABA vs. NaOH shoot down		similar to OSJNBa0086O06.9 protein	downregulated
Sb01g048300.1	-1.2606	high	Specific for ABA vs. NaOH shoot down		similar to Serine/threonine-protein kinase Cx32; chloroplast; putative; expressed	downregulated
Sb04g024270.1	-1.26019	high	Specific for ABA vs. NaOH shoot down		similar to Putative uncharacterized protein	downregulated
Sb03g027650.1	-1.25871	high			similar to Putative uncharacterized protein P0410E03.33-1	downregulated
Sb06g015100.1	-1.25868	high			similar to OSJNBb0118P14.4 protein	downregulated
Sb06g028560.1	-1.25834	high			similar to OSJNBa0008M17.16 protein	downregulated
Sb01g048000.1	-1.2583	high	Specific for ABA vs. NaOH shoot down		similar to Glutathione S-transferase GST 13	downregulated
Sb02g010190.1	-1.25817	high			similar to Photosystem I reaction center subunit IV; chloroplast precursor	downregulated
Sb03g047250.1	-1.25577	high	Specific for ABA vs. NaOH shoot down		similar to Putative uncharacterized protein	downregulated
Sb05g001300.1	-1.25514	high			similar to RPT2-like protein	downregulated
Sb04g027930.1	-1.255	high	Specific for ABA vs. NaOH shoot down	bHLH	similar to DNA binding protein-like	downregulated
Sb09g003700.1	-1.25341	high			similar to Glutathione S-transferase 4	downregulated
Sb02g041050.1	-1.25294	high	Specific for ABA vs. NaOH shoot down		similar to Putative esterase	downregulated
Sb04g021780.1	-1.25228	high			similar to Putative uncharacterized protein	downregulated
Sb10g001150.1	-1.25092	high	Specific for ABA vs. NaOH shoot down		Predicted protein	downregulated
Sb03g040270.1	-1.24947	high			similar to Peroxidase-like protein	downregulated
Sb04g030340.1	-1.24732	high	Specific for ABA vs. NaOH shoot down		similar to Histone H2B.5	downregulated
Sb01g030560.1	-1.24704	high			similar to Oxidoreductase; 2OG-Fe oxygenase family protein; expressed	downregulated
Sb05g019720.1	-1.24703	low	Specific for ABA vs. NaOH shoot down		weakly similar to Blight resistance protein RGA1-like protein	downregulated
Sb01g040730.1	-1.24684	high		FAR1	similar to FAR1 family protein; expressed	downregulated
Sb04g023360.1	-1.24619	high			similar to Putative uncharacterized protein P0020C11.24	downregulated
Sb02g037310.1	-1.24552	high	Specific for ABA vs. NaOH shoot down		similar to Putative fasciclin-like arabinogalactan-protein	downregulated
Sb01g048500.1	-1.24548	high	Specific for ABA vs. NaOH shoot down		similar to Seven transmembrane protein Mlo1	downregulated
Sb03g000210.1	-1.24439	high	Specific for ABA vs. NaOH shoot down		similar to Putative ABA induced plasma membrane protein	downregulated
Sb02g033590.1	-1.24434	high	Specific for ABA vs. NaOH shoot down		similar to 2Fe-2S iron-sulfur cluster protein-like	downregulated
Sb02g033580.1	-1.24364	high	Specific for ABA vs. NaOH shoot down		similar to Putative uncharacterized protein	downregulated
Sb03g001040.1	-1.24347	high	Specific for ABA vs. NaOH shoot down		similar to Putative uncharacterized protein	downregulated
Sb02g023130.1	-1.24134	high	Specific for ABA vs. NaOH shoot down		similar to Putative uncharacterized protein	downregulated
Sb03g040690.1	-1.24046	high	Specific for ABA vs. NaOH shoot down		similar to Putative uncharacterized protein	downregulated
Sb01g008940.1	-1.23689	high			similar to Glucose-1-phosphate adenylyltransferase	downregulated
Sb04g024890.1	-1.2366	high	Specific for ABA vs. NaOH shoot down		similar to Rhodanese-like domain-containing protein-like	downregulated
Sb10g023120.1	-1.23595	high	Specific for ABA vs. NaOH shoot down		similar to Putative anthocyanin 5-O-glucosyltransferase	downregulated
Sb01g038810.1	-1.23555	high	Specific for ABA vs. NaOH shoot down		similar to 50S ribosomal protein L10	downregulated
Sb03g006970.1	-1.23371	high	Specific for ABA vs. NaOH shoot down		similar to Putative uncharacterized protein	downregulated
Sb07g004050.1	-1.2327	high	Specific for ABA vs. NaOH shoot down	LSD, Uncategorized	similar to LSD1-type zinc finger protein	downregulated
Sb02g005600.1	-1.23168	high			similar to AAA-type ATPase-like	downregulated
Sb04g029420.1	-1.23085	high	Specific for ABA vs. NaOH shoot down		similar to Cellulose synthase-like protein OsCslE2	downregulated
Sb07g000230.1	-1.23045	high	Specific for ABA vs. NaOH shoot down	HMG	similar to HMG type nucleosome/chromatin assembly factor D	downregulated
Sb03g045820.1	-1.22986	high	Specific for ABA vs. NaOH shoot down		similar to Glutathione S-transferase GST 28	downregulated
Sb01g030250.1	-1.22933	high			similar to Glutathione S-transferase GST 14	downregulated
Sb04g033720.1	-1.22844	high	Specific for ABA vs. NaOH shoot down		similar to Short-chain dehydrogenase/reductase protein-like	downregulated
Sb02g027130.1	-1.2282	high	Specific for ABA vs. NaOH shoot down		similar to Putative uncharacterized protein	downregulated
Sb04g036160.1	-1.22761	high	Specific for ABA vs. NaOH shoot down		weakly similar to Putative uncharacterized protein OJ1695_D07.24	downregulated
Sb09g007150.1	-1.2258	high			similar to Putative uncharacterized protein	downregulated
Sb09g028260.1	-1.22537	high	Specific for ABA vs. NaOH shoot down		similar to Photosystem I reaction center subunit VI; chloroplast precursor	downregulated
Sb03g007960.1	-1.22456	high			similar to Glycosyltransferase	downregulated
Sb02g040260.1	-1.22431	high	Specific for ABA vs. NaOH shoot down		similar to Chloroplast 29 kDa ribonucleoprotein	downregulated
Sb10g000830.1	-1.22377	high			similar to Putative MtN21	downregulated
Sb01g039980.1	-1.22229	high			similar to Fructose-1;6-bisphosphatase; chloroplast precursor	downregulated
Sb01g028330.1	-1.21895	high	Specific for ABA vs. NaOH shoot down		similar to Bet v I allergen family protein; putative; expressed	downregulated
Sb07g026890.1	-1.21841	high	Specific for ABA vs. NaOH shoot down		similar to Os01g0205200 protein	downregulated
Sb02g036260.1	-1.21824	high	Specific for ABA vs. NaOH shoot down		similar to Chlorophyll a/b-binding protein CP29 precursor	downregulated
Sb01g025600.1	-1.21698	high	Specific for ABA vs. NaOH shoot down		weakly similar to CIA	downregulated
Sb04g005320.1	-1.21697	high			weakly similar to Putative uncharacterized protein P0544B02.8	downregulated
Sb08g005063.1	-1.21677	low	Specific for ABA vs. NaOH shoot down		similar to Zinc finger protein-like	downregulated
Sb10g025550.1	-1.21647	high			similar to Putative prolylcarboxypeptidase isoform 1	downregulated
Sb01g010490.1	-1.21529	high			similar to Putative uncharacterized protein	downregulated
Sb03g028790.1	-1.21367	high	Specific for ABA vs. NaOH shoot down		similar to Beta 1;3-glucanase-like	downregulated
Sb06g019910.1	-1.21166	high	Specific for ABA vs. NaOH shoot down		similar to OSIGBa0106G07.5 protein	downregulated
Sb02g037410.1	-1.2092	high			similar to LHCI-680; photosystem I antenna protein	downregulated
Sb04g036390.1	-1.20908	high	Specific for ABA vs. NaOH shoot down		weakly similar to Putative uncharacterized protein	downregulated
Sb06g029940.1	-1.20805	high	Specific for ABA vs. NaOH shoot down		similar to Putative uncharacterized protein	downregulated
Sb02g035140.1	-1.20695	high			weakly similar to Putative uncharacterized protein	downregulated
Sb04g030470.1	-1.20692	high			similar to Putative uncharacterized protein	downregulated
Sb03g031010.1	-1.20657	high			similar to Putative uncharacterized protein	downregulated
Sb04g010130.1	-1.20619	high	Specific for ABA vs. NaOH shoot down		similar to Vacuolar cation/proton exchanger 1c (Ca(2+)/H(+) exchanger 1c)	downregulated
Sb01g008400.1	-1.20618	high			similar to Putative uncharacterized protein	downregulated
Sb09g030350.1	-1.20396	high	Specific for ABA vs. NaOH shoot down	Sigma70-like	similar to Sigma factor protein	downregulated
Sb04g027550.1	-1.2037	high	Specific for ABA vs. NaOH shoot down		similar to 50S ribosomal protein L29; chloroplast precursor	downregulated
Sb04g030895.1	-1.20314	high			Predicted protein	downregulated
Sb01g032160.1	-1.20267	high	Specific for ABA vs. NaOH shoot down		similar to Pentatricopeptide; putative; expressed	downregulated
Sb03g036090.1	-1.20242	high	Specific for ABA vs. NaOH shoot down		similar to Putative uncharacterized protein	downregulated
Sb05g007070.1	-1.20155	high			similar to Chlorophyll a/b-binding apoprotein CP26 precursor	downregulated
Sb06g001450.1	-1.20059	high			similar to Coleoptile phototropism protein 1	downregulated
Sb04g033180.1	-1.19944	high			similar to Uclacyanin 3-like protein	downregulated
Sb03g004330.1	-1.19924	high			similar to Putative uncharacterized protein	downregulated
Sb03g040950.1	-1.19887	high			similar to Transferase family protein; putative; expressed	downregulated
Sb04g008590.1	-1.19695	high			similar to Putative uncharacterized protein	downregulated
Sb08g000750.1	-1.19555	high	Specific for ABA vs. NaOH shoot down		similar to OSIGBa0125M19.6 protein	downregulated
Sb07g028050.1	-1.1949	high			similar to Putative glycerophosphoryl diester phosphodiesterase 2	downregulated
Sb09g002590.1	-1.19439	high	Specific for ABA vs. NaOH shoot down		similar to Putative uncharacterized protein	downregulated
Sb09g024340.1	-1.19365	high	Specific for ABA vs. NaOH shoot down		similar to Phosphoglycerate kinase; chloroplast precursor	downregulated
Sb09g029900.1	-1.1924	high			similar to Putative uncharacterized protein	downregulated
Sb02g032120.1	-1.19178	high	Specific for ABA vs. NaOH shoot down		similar to Os09g0551000 protein	downregulated
Sb03g025440.1	-1.19068	high			similar to Legumain-like protease precursor	downregulated
Sb03g038800.1	-1.18835	high			similar to Lustrin A-like	downregulated
Sb08g016630.1	-1.1853	high			similar to Plastidic 2-oxoglutarate/malate transporter	downregulated
Sb09g019010.1	-1.18458	high	Specific for ABA vs. NaOH shoot down		similar to Os05g0384600 protein	downregulated
Sb08g019420.1	-1.18442	high	Specific for ABA vs. NaOH shoot down		similar to Zinc finger protein 7; putative; expressed	downregulated
Sb05g008030.1	-1.18413	high			similar to NB-ARC domain; putative	downregulated
Sb04g009200.1	-1.18298	high			weakly similar to Putative uncharacterized protein	downregulated
Sb05g022620.1	-1.18238	high	Specific for ABA vs. NaOH shoot down		similar to Putative uncharacterized protein	downregulated
Sb01g001650.1	-1.18115	high	Specific for ABA vs. NaOH shoot down		similar to Putative plastid ribosomal protein S6	downregulated
Sb01g014350.1	-1.18071	high	Specific for ABA vs. NaOH shoot down		similar to Putative cytochrome P450-like protein	downregulated
Sb09g030530.1	-1.18044	high			similar to Hypersensitive-induced response protein	downregulated
Sb03g026820.1	-1.18039	high			similar to Os01g0595100 protein	downregulated
Sb04g023940.1	-1.18018	high	Specific for ABA vs. NaOH shoot down		similar to Putative Oxygen-evolving enhancer protein 3-2; chloroplast	downregulated
Sb01g025960.1	-1.17977	high	Specific for ABA vs. NaOH shoot down		Predicted protein	downregulated
Sb01g000950.1	-1.17906	high	Specific for ABA vs. NaOH shoot down		similar to Histone H2A	downregulated
Sb03g046345.1	-1.17894	high	Specific for ABA vs. NaOH shoot down		similar to Putative uncharacterized protein	downregulated
Sb08g001800.1	-1.17875	high	Specific for ABA vs. NaOH shoot down	MYB	similar to Myb factor	downregulated
Sb09g024020.1	-1.17761	high	Specific for ABA vs. NaOH shoot down		similar to Putative uncharacterized protein OSJNBa0088I06.7	downregulated
Sb05g007005.1	-1.17648	high	Specific for ABA vs. NaOH shoot down		similar to Putative uncharacterized protein	downregulated
Sb01g017890.1	-1.17479	high	Specific for ABA vs. NaOH shoot down		similar to Putative uncharacterized protein	downregulated
Sb01g039250.1	-1.17396	high	Specific for ABA vs. NaOH shoot down		similar to Histone H2A	downregulated
Sb06g021880.1	-1.17373	high	Specific for ABA vs. NaOH shoot down		similar to OSIGBa0145C12.1 protein	downregulated
Sb06g011780.1	-1.17273	high			similar to Putative Deoxyhypusine synthase	downregulated
Sb04g007090.1	-1.17233	high			similar to Latex-abundant protein; putative; expressed	downregulated
Sb07g002060.1	-1.17216	high	Specific for ABA vs. NaOH shoot down		similar to Os08g0119800 protein	downregulated
Sb06g020270.1	-1.17008	high	Specific for ABA vs. NaOH shoot down		similar to H0510A06.2 protein	downregulated
Sb05g012960.1	-1.16947	high			similar to PB1 domain; putative	downregulated
Sb04g021490.1	-1.16751	high	Specific for ABA vs. NaOH shoot down	HSF	similar to Putative uncharacterized protein	downregulated
Sb01g006190.1	-1.16696	high		bHLH	similar to Helix-loop-helix DNA-binding domain containing protein; expressed	downregulated
Sb02g042730.1	-1.16605	high	Specific for ABA vs. NaOH shoot down		similar to Putative uncharacterized protein	downregulated
Sb04g005905.1	-1.16576	high			Predicted protein	downregulated
Sb08g002320.1	-1.16515	high	Specific for ABA vs. NaOH shoot down		similar to Putative uncharacterized protein 4B	downregulated
Sb01g010220.1	-1.16338	high	Specific for ABA vs. NaOH shoot down		similar to Putative uncharacterized protein	downregulated
Sb02g031030.1	-1.16326	high	Specific for ABA vs. NaOH shoot down		similar to Triosephosphate isomerase	downregulated
Sb02g040240.1	-1.16211	high	Specific for ABA vs. NaOH shoot down		similar to Putative uncharacterized protein	downregulated
Sb10g000230.1	-1.16211	high	Specific for ABA vs. NaOH shoot down		similar to Plastocyanin; chloroplast precursor	downregulated
Sb03g030290.1	-1.16029	high	Specific for ABA vs. NaOH shoot down		similar to Expressed protein	downregulated
Sb04g030640.1	-1.16008	high			similar to 9-cis-epoxycarotenoid dioxygenase 2	downregulated
Sb01g019000.1	-1.15962	high	Specific for ABA vs. NaOH shoot down		similar to Putative uncharacterized protein	downregulated
Sb03g011310.1	-1.15916	high	Specific for ABA vs. NaOH shoot down		similar to Ribosomal protein; chloroplast-like	downregulated
Sb09g004130.1	-1.15909	high			similar to Os05g0153300 protein	downregulated
Sb05g017960.1	-1.159	high	Specific for ABA vs. NaOH shoot down		similar to Oxidoreductase; short chain dehydrogenase/reductase family protein; expressed	downregulated
Sb04g032400.1	-1.15852	high	Specific for ABA vs. NaOH shoot down		similar to Putative uncharacterized protein	downregulated
Sb01g005300.1	-1.15674	high			similar to Putative uncharacterized protein	downregulated
Sb04g008840.1	-1.15485	high		bZIP	similar to Putative uncharacterized protein	downregulated
Sb02g035600.1	-1.15331	high			similar to Beta-amylase	downregulated
Sb03g031170.1	-1.1533	high			similar to Os01g0679500 protein	downregulated
Sb01g010600.1	-1.1523	high	Specific for ABA vs. NaOH shoot down		similar to Peptidyl-prolyl cis-trans isomerase	downregulated
Sb03g034950.1	-1.15067	high		bZIP	similar to Putative transcription activator RF2a	downregulated
Sb09g006950.1	-1.14896	high	Specific for ABA vs. NaOH shoot down		similar to Os05g0214300 protein	downregulated
Sb01g049040.1	-1.14881	high	Specific for ABA vs. NaOH shoot down		similar to Oxygen evolving complex protein-like	downregulated
Sb01g030800.1	-1.14721	high	Specific for ABA vs. NaOH shoot down		similar to Glutathione S-transferase GST 38	downregulated
Sb01g004330.1	-1.14406	high			similar to Chloroplast photosystem I reaction center subunit II-like protein	downregulated
Sb08g023120.1	-1.1429	high			similar to Lipoxygenase	downregulated
Sb01g029620.1	-1.14159	high			similar to Cortical cell-delineating protein precursor	downregulated
Sb05g018990.1	-1.14045	high	Specific for ABA vs. NaOH shoot down		similar to Acyl carrier protein	downregulated
Sb04g024630.1	-1.13964	high	Specific for ABA vs. NaOH shoot down		similar to Putative uncharacterized protein	downregulated
Sb03g008100.1	-1.13919	high	Specific for ABA vs. NaOH shoot down		similar to Ser/Thr receptor-like kinase precursor	downregulated
Sb09g022920.1	-1.13863	high	Specific for ABA vs. NaOH shoot down		similar to Histone H4	downregulated
Sb06g026990.1	-1.13652	high	Specific for ABA vs. NaOH shoot down		similar to OSIGBa0142I02-OSIGBa0101B20.3 protein	downregulated
Sb03g007700.1	-1.13601	high	Specific for ABA vs. NaOH shoot down		similar to Histone H2B.5	downregulated
Sb02g022920.1	-1.136	high	Specific for ABA vs. NaOH shoot down		similar to Putative uncharacterized protein	downregulated
Sb05g003840.1	-1.13524	high			similar to Protein kinase family protein; putative; expressed	downregulated
Sb06g016380.1	-1.13521	high	Specific for ABA vs. NaOH shoot down	bHLH	similar to B1-2	downregulated
Sb03g032950.1	-1.13436	high	Specific for ABA vs. NaOH shoot down		similar to Choline kinase	downregulated
Sb01g049970.1	-1.13412	high	Specific for ABA vs. NaOH shoot down		similar to Putative heme binding protein cemA	downregulated
Sb08g021090.1	-1.13342	high			similar to Plant integral membrane protein TIGR01569 containing protein; expressed	downregulated
Sb04g008780.1	-1.13152	high	Specific for ABA vs. NaOH shoot down		similar to Inwardly rectifying potassium channel	downregulated
Sb06g000920.1	-1.13141	high	Specific for ABA vs. NaOH shoot down		weakly similar to Zinc finger (C3HC4-type RING finger)-like protein	downregulated
Sb08g022220.1	-1.12768	high	Specific for ABA vs. NaOH shoot down		Predicted protein	downregulated
Sb08g022530.1	-1.12743	high			Predicted protein	downregulated
Sb04g023530.1	-1.1269	high	Specific for ABA vs. NaOH shoot down		similar to Putative glucosyltransferase-10	downregulated
Sb10g009140.1	-1.12687	high			similar to Putative calcium binding EF-hand protein	downregulated
Sb09g002900.1	-1.12664	high	Specific for ABA vs. NaOH shoot down		similar to Putative uncharacterized protein OJ1127_B08.4	downregulated
Sb04g003800.1	-1.12544	high			similar to Putative leucine-rich repeat receptor-like kinase	downregulated
Sb07g007765.1	-1.12448	high			similar to OSJNBa0061C06.2 protein	downregulated
Sb07g028990.1	-1.12432	high		MYB	similar to Putative transcription factor Myb protein	downregulated
Sb04g000310.1	-1.12427	high	Specific for ABA vs. NaOH shoot down		similar to Os02g0101400 protein	downregulated
Sb10g009270.1	-1.12377	high			similar to Endoglucanase 17 precursor	downregulated
Sb02g004970.1	-1.12352	high	Specific for ABA vs. NaOH shoot down		similar to Histone H2A	downregulated
Sb04g005250.1	-1.12309	high		C2C2-CO-like, CO-like	similar to Os02g0178100 protein	downregulated
Sb01g016760.1	-1.12145	high	Specific for ABA vs. NaOH shoot down		similar to Disease resistance response protein-like protein	downregulated
Sb08g019860.1	-1.12137	high			similar to DNA-binding protein DSP1	downregulated
Sb10g031040.1	-1.1195	high			similar to H0211A12.6 protein	downregulated
Sb02g000230.1	-1.11771	high	Specific for ABA vs. NaOH shoot down		similar to Tic62 protein; putative; expressed	downregulated
Sb06g021550.1	-1.11716	high	Specific for ABA vs. NaOH shoot down		similar to OSJNBa0067K08.24 protein	downregulated
Sb04g027810.1	-1.11678	high	Specific for ABA vs. NaOH shoot down		similar to ATP synthase delta chain; chloroplast precursor	downregulated
Sb03g039390.1	-1.11672	high	Specific for ABA vs. NaOH shoot down		similar to 60S ribosomal protein L36	downregulated
Sb02g040950.1	-1.11658	high			similar to Lipase-like protein	downregulated
Sb03g006310.1	-1.1156	high	Specific for ABA vs. NaOH shoot down		similar to Putative uncharacterized protein P0024G09.30	downregulated
Sb05g001770.1	-1.11395	high			similar to GDSL-like Lipase/Acylhydrolase family protein; expressed	downregulated
Sb03g025610.1	-1.11391	high	Specific for ABA vs. NaOH shoot down		similar to Os01g0117500 protein	downregulated
Sb09g006590.1	-1.11334	high	Specific for ABA vs. NaOH shoot down		similar to Putative uncharacterized protein OSJNBb0016G07.10	downregulated
Sb02g005160.1	-1.11296	high	Specific for ABA vs. NaOH shoot down		similar to Peptidyl-prolyl cis-trans isomerase	downregulated
Sb01g045850.1	-1.11285	high	Specific for ABA vs. NaOH shoot down		similar to Cellulose synthase-like A4	downregulated
Sb04g000770.1	-1.11272	high			similar to Putative uncharacterized protein	downregulated
Sb01g036470.1	-1.11267	high	Specific for ABA vs. NaOH shoot down		similar to Protein kinase domain containing protein; expressed	downregulated
Sb04g024790.1	-1.11196	high	Specific for ABA vs. NaOH shoot down		similar to Glycosyl transferase-like protein	downregulated
Sb01g037960.1	-1.11141	high	Specific for ABA vs. NaOH shoot down		similar to Pathogenesis-related protein 10a	downregulated
Sb04g027650.1	-1.1079	high	Specific for ABA vs. NaOH shoot down		similar to Putative trehalose-phosphatase	downregulated
Sb09g030540.1	-1.10783	high	Specific for ABA vs. NaOH shoot down		weakly similar to Putative uncharacterized protein	downregulated
Sb01g027980.1	-1.10745	high	Specific for ABA vs. NaOH shoot down		weakly similar to Expressed protein	downregulated
Sb04g035810.1	-1.10723	high	Specific for ABA vs. NaOH shoot down		similar to Putative serine carboxypeptidase II	downregulated
Sb04g037300.1	-1.10716	high	Specific for ABA vs. NaOH shoot down		similar to Os02g0817900 protein	downregulated
Sb01g003860.1	-1.10633	high	Specific for ABA vs. NaOH shoot down		similar to Chloroplast Mg-chelatase subunit XANTHA-G precursor	downregulated
Sb03g030270.1	-1.10619	high	Specific for ABA vs. NaOH shoot down		similar to 50S ribosomal protein L12; chloroplast precursor	downregulated
Sb01g047710.1	-1.1059	high	Specific for ABA vs. NaOH shoot down		similar to Expressed protein	downregulated
Sb04g002360.1	-1.10584	high	Specific for ABA vs. NaOH shoot down	bZIP	similar to Putative transcription factor HBP-1a	downregulated
Sb01g000446.1	-1.10542	high	Specific for ABA vs. NaOH shoot down		similar to Putative uncharacterized protein	downregulated
Sb03g046250.1	-1.10372	high	Specific for ABA vs. NaOH shoot down		similar to Putative uncharacterized protein B1139B11.20	downregulated
Sb10g004150.1	-1.10281	high	Specific for ABA vs. NaOH shoot down		weakly similar to Os06g0160600 protein	downregulated
Sb01g020530.1	-1.10213	high			similar to RNA-binding protein; putative; expressed	downregulated
Sb02g033640.1	-1.10192	high	Specific for ABA vs. NaOH shoot down		similar to Peptidyl-prolyl cis-trans isomerase	downregulated
Sb04g036200.1	-1.09933	high			similar to Putative uncharacterized protein	downregulated
Sb02g036836.1	-1.09925	high			similar to Putative uncharacterized protein	downregulated
Sb06g033030.1	-1.09836	high	Specific for ABA vs. NaOH shoot down		similar to Protochlorophyllide reductase A; chloroplast precursor	downregulated
Sb01g011360.1	-1.09827	high			similar to Nucleobase-ascorbate transporter LPE1	downregulated
Sb06g026490.1	-1.09607	high	Specific for ABA vs. NaOH shoot down		similar to Histone H4	downregulated
Sb03g028060.1	-1.09589	high	Specific for ABA vs. NaOH shoot down		similar to Putative uncharacterized protein	downregulated
Sb03g003730.1	-1.09334	high	Specific for ABA vs. NaOH shoot down		similar to Putative leucine-rich repeat/extensin 1	downregulated
Sb04g033190.1	-1.09291	high	Specific for ABA vs. NaOH shoot down		similar to Pherophorin-C2 protein precursor	downregulated
Sb08g022360.1	-1.09136	high	Specific for ABA vs. NaOH shoot down		similar to Os12g0628400 protein	downregulated
Sb03g028020.1	-1.09136	high	Specific for ABA vs. NaOH shoot down		similar to Putative uncharacterized protein	downregulated
Sb02g002960.1	-1.09114	high	Specific for ABA vs. NaOH shoot down		similar to Photosystem I reaction center subunit psaK; chloroplast precursor	downregulated
Sb02g042480.1	-1.09086	high	Specific for ABA vs. NaOH shoot down		similar to Putative uncharacterized protein P0470D12.115	downregulated
Sb09g010000.1	-1.09034	high			similar to Os05g0291700 protein	downregulated
Sb02g000340.1	-1.08963	high	Specific for ABA vs. NaOH shoot down		similar to Putative potassium transporter	downregulated
Sb06g023010.1	-1.08955	high	Specific for ABA vs. NaOH shoot down		similar to OSIGBa0153E02-OSIGBa0093I20.15 protein	downregulated
Sb05g027340.1	-1.08927	high			similar to O-methyltransferase	downregulated
Sb01g008840.1	-1.0885	high	Specific for ABA vs. NaOH shoot down		similar to Syntaxin-like protein 2	downregulated
Sb04g031620.1	-1.08756	high	Specific for ABA vs. NaOH shoot down		similar to Histone H4	downregulated
Sb01g041770.1	-1.08747	high	Specific for ABA vs. NaOH shoot down		similar to Class III peroxidase 39 precursor	downregulated
Sb01g007070.1	-1.08594	high			similar to Putative uncharacterized protein	downregulated
Sb04g027960.1	-1.0854	high			similar to Putative TCP-domain protein	downregulated
Sb02g001610.1	-1.08434	high	Specific for ABA vs. NaOH shoot down		similar to Putative uncharacterized protein	downregulated
Sb04g005560.1	-1.08321	high	Specific for ABA vs. NaOH shoot down		similar to Os02g0326200 protein	downregulated
Sb04g029680.1	-1.08302	high			weakly similar to Putative nucleoid DNA-binding protein cnd41	downregulated
Sb01g009520.1	-1.08283	high			similar to Expressed protein	downregulated
Sb02g029170.1	-1.0824	high	Specific for ABA vs. NaOH shoot down		weakly similar to Zinc finger protein family-like	downregulated
Sb04g005960.1	-1.08189	high			similar to Putative Limonoid UDP-glucosyltransferase	downregulated
Sb01g012810.1	-1.08114	high	Specific for ABA vs. NaOH shoot down	LOB, LBD	similar to Putative lateral organ boundaries (LOB) domain family	downregulated
Sb08g002330.1	-1.08102	high	Specific for ABA vs. NaOH shoot down		similar to RPT2-like protein	downregulated
Sb03g039530.1	-1.08064	high	Specific for ABA vs. NaOH shoot down		similar to Putative laccase LAC5-6	downregulated
Sb03g027395.1	-1.0803	high	Specific for ABA vs. NaOH shoot down		similar to Chromosome chr11 scaffold_13; whole genome shotgun sequence	downregulated
Sb01g038700.1	-1.07833	high			similar to RNA recognition motif family protein; expressed	downregulated
Sb02g038520.1	-1.07588	high	Specific for ABA vs. NaOH shoot down		similar to Putative uncharacterized protein	downregulated
Sb01g028700.1	-1.07579	high			similar to Glycosyl hydrolase family 14 protein; expressed	downregulated
Sb04g028190.1	-1.07487	high	Specific for ABA vs. NaOH shoot down		similar to NHL repeat-containing protein-like	downregulated
Sb10g031020.1	-1.07418	high			similar to Phytoene synthase; chloroplast precursor	downregulated
Sb04g033800.1	-1.07389	high	Specific for ABA vs. NaOH shoot down		similar to Steroid membrane binding protein-like	downregulated
Sb03g005285.1	-1.07245	low			Predicted protein	downregulated
Sb02g029220.1	-1.07214	high			weakly similar to Regulatory protein-like	downregulated
Sb01g043470.1	-1.07146	high	Specific for ABA vs. NaOH shoot down		similar to Putative uncharacterized protein OSJNBa0014O06.3	downregulated
Sb01g040060.1	-1.07133	high	Specific for ABA vs. NaOH shoot down		similar to OTU-like cysteine protease family protein; expressed	downregulated
Sb04g004770.1	-1.07106	high	Specific for ABA vs. NaOH shoot down		similar to Chlorophyll a/b binding protein precursor	downregulated
Sb01g019010.1	-1.07069	high	Specific for ABA vs. NaOH shoot down		similar to Os10g0483400 protein	downregulated
Sb02g037840.1	-1.07045	high			similar to Plasma membrane-bound peroxidase 2b	downregulated
Sb01g040830.1	-1.0691	high	Specific for ABA vs. NaOH shoot down		similar to NB-ARC domain containing protein; expressed	downregulated
Sb06g024800.1	-1.06892	high	Specific for ABA vs. NaOH shoot down		similar to ZmGR1b protein	downregulated
Sb06g024355.1	-1.06669	high	Specific for ABA vs. NaOH shoot down	AP2-EREBP, ERF	similar to OSJNBa0079A21.16 protein	downregulated
Sb04g025120.1	-1.06663	high			similar to Glyceraldehyde-3-phosphate dehydrogenase; cytosolic 3	downregulated
Sb03g030690.1	-1.06603	high	Specific for ABA vs. NaOH shoot down		similar to Arabinogalactan protein-like	downregulated
Sb01g016780.1	-1.06497	high	Specific for ABA vs. NaOH shoot down		similar to Putative ribosomal protein S5	downregulated
Sb06g030340.1	-1.06482	high		bHLH, Uncategorized	similar to H0423H10.4 protein	downregulated
Sb01g018070.1	-1.06254	high			similar to Putative uncharacterized protein At1g28100/F13K9_27	downregulated
Sb10g019710.1	-1.06136	high	Specific for ABA vs. NaOH shoot down		similar to N-(5'-phosphoribosyl)anthranilate isomerase	downregulated
Sb03g007240.1	-1.06048	high			similar to NPR1 interactor	downregulated
Sb01g008190.1	-1.06023	high	Specific for ABA vs. NaOH shoot down		similar to Expressed protein	downregulated
Sb07g005920.1	-1.05936	high			similar to Os08g0205800 protein	downregulated
Sb05g000400.1	-1.05935	high			similar to Putative fatty acid desaturase	downregulated
Sb03g033470.1	-1.05763	high	Specific for ABA vs. NaOH shoot down		similar to Abscisic acid-induced protein-like	downregulated
Sb02g006300.1	-1.05744	high			similar to CAA30376.1 protein	downregulated
Sb04g006740.1	-1.0568	high			similar to Chromosome chr12 scaffold_47; whole genome shotgun sequence	downregulated
Sb02g023610.1	-1.05661	high	Specific for ABA vs. NaOH shoot down		similar to Putative trehalose-6-phosphate synthase	downregulated
Sb01g034540.1	-1.05598	high	Specific for ABA vs. NaOH shoot down		similar to Os07g0642600 protein	downregulated
Sb06g024610.1	-1.05477	high	Specific for ABA vs. NaOH shoot down		similar to Malate dehydrogenase	downregulated
Sb07g021260.1	-1.05455	high			similar to Chlorophyll a/b-binding protein presursor	downregulated
Sb08g022880.1	-1.05347	high	Specific for ABA vs. NaOH shoot down		similar to Expressed protein	downregulated
Sb07g028760.1	-1.05314	high	Specific for ABA vs. NaOH shoot down		similar to Histone H2B.3	downregulated
Sb04g017390.1	-1.05286	high		bHLH	weakly similar to OSJNBb0018A10.7 protein	downregulated
Sb01g038970.1	-1.05263	high			similar to Putative uncharacterized protein	downregulated
Sb09g025730.1	-1.05172	high			similar to Hemoglobin 2	downregulated
Sb03g043130.1	-1.0512	high	Specific for ABA vs. NaOH shoot down		similar to Putative uncharacterized protein	downregulated
Sb06g028136.1	-1.05059	low	Specific for ABA vs. NaOH shoot down		Predicted protein	downregulated
Sb01g048870.1	-1.04783	high			similar to 50S ribosomal protein L5; chloroplast precursor	downregulated
Sb03g013460.1	-1.04733	high			similar to Putative serine carboxypeptidase II; CP-MII	downregulated
Sb04g035700.1	-1.04713	high	Specific for ABA vs. NaOH shoot down		similar to Putative uncharacterized protein	downregulated
Sb03g005750.1	-1.04645	high			similar to Expressed protein	downregulated
Sb04g025260.1	-1.04611	high		bHLH	weakly similar to Os04g0489600 protein	downregulated
Sb02g025675.1	-1.04519	high			similar to Putative uncharacterized protein OJ1328_D07.26	downregulated
Sb07g000620.1	-1.04515	high	Specific for ABA vs. NaOH shoot down		similar to Ferredoxin-1; chloroplast precursor	downregulated
Sb09g029500.1	-1.04497	high			similar to Putative uncharacterized protein	downregulated
Sb04g030680.1	-1.04376	high	Specific for ABA vs. NaOH shoot down		similar to Putative uncharacterized protein	downregulated
Sb06g000470.1	-1.0428	high	Specific for ABA vs. NaOH shoot down		similar to B0616E02-H0507E05.1 protein	downregulated
Sb10g028440.1	-1.04086	high			weakly similar to Os08g0334300 protein	downregulated
Sb05g022270.1	-1.03924	high	Specific for ABA vs. NaOH shoot down		Predicted protein	downregulated
Sb02g039433.1	-1.03916	high			similar to Os07g0619200 protein	downregulated
Sb03g004110.1	-1.0386	high	Specific for ABA vs. NaOH shoot down		similar to Putative uncharacterized protein	downregulated
Sb09g003900.1	-1.03665	high	Specific for ABA vs. NaOH shoot down		similar to Putative uncharacterized protein	downregulated
Sb10g011170.1	-1.03548	high			similar to Os07g0132100 protein	downregulated
Sb01g037590.1	-1.035	high			similar to Expressed protein	downregulated
Sb05g021000.1	-1.03451	high			similar to Phospholipase A2; putative; expressed	downregulated
Sb01g039120.1	-1.0339	high			similar to Putative uncharacterized protein	downregulated
Sb06g028430.1	-1.03384	high	Specific for ABA vs. NaOH shoot down		similar to DNA (cytosine-5)-methyltransferase 2	downregulated
Sb08g004300.1	-1.03352	high	Specific for ABA vs. NaOH shoot down		similar to Magnesium chelatase subunit I precursor	downregulated
Sb02g004200.1	-1.03303	high			similar to Os07g0175500 protein	downregulated
Sb01g041290.1	-1.03287	high	Specific for ABA vs. NaOH shoot down		similar to Thaumatin family protein; expressed	downregulated
Sb04g038610.1	-1.03175	high	Specific for ABA vs. NaOH shoot down		similar to Class III peroxidase 32 precursor	downregulated
Sb02g031200.1	-1.03134	high	Specific for ABA vs. NaOH shoot down		similar to Putative pollenless3	downregulated
Sb01g039240.1	-1.031	high	Specific for ABA vs. NaOH shoot down		similar to Histone H2A	downregulated
Sb01g042350.1	-1.03028	high			similar to Putative uncharacterized protein	downregulated
Sb04g004710.1	-1.03009	high	Specific for ABA vs. NaOH shoot down		similar to Putative uncharacterized protein	downregulated
Sb06g031340.1	-1.02963	high	Specific for ABA vs. NaOH shoot down		similar to Putative uncharacterized protein	downregulated
Sb03g043950.1	-1.02926	high			similar to Hydrolase-like	downregulated
Sb03g008150.1	-1.02865	high	Specific for ABA vs. NaOH shoot down		similar to Putative rust resistance kinase Lr10	downregulated
Sb01g048950.1	-1.02786	high	Specific for ABA vs. NaOH shoot down		similar to Putative uncharacterized protein	downregulated
Sb03g011610.1	-1.02694	high	Specific for ABA vs. NaOH shoot down		similar to Peptidyl-prolyl cis-trans isomerase	downregulated
Sb10g024240.1	-1.02643	high			weakly similar to Putative uncharacterized protein	downregulated
Sb01g020000.1	-1.02571	high	Specific for ABA vs. NaOH shoot down		similar to GDSL-like Lipase/Acylhydrolase family protein; expressed	downregulated
Sb02g002720.1	-1.02563	high			similar to Early nodulin 75-like protein	downregulated
Sb03g026330.1	-1.02469	high	Specific for ABA vs. NaOH shoot down		similar to Putative uncharacterized protein	downregulated
Sb04g029100.1	-1.02452	high			similar to Extracellular calcium sensing receptor	downregulated
Sb09g021650.1	-1.0223	high	Specific for ABA vs. NaOH shoot down		similar to Histones H3 and H4	downregulated
Sb03g025750.1	-1.02213	high	Specific for ABA vs. NaOH shoot down		similar to ZmGR2c protein	downregulated
Sb04g021520.1	-1.02194	high			weakly similar to Putative uncharacterized protein P0475F05.13	downregulated
Sb01g002610.1	-1.02129	high	Specific for ABA vs. NaOH shoot down		similar to 50S ribosomal protein L18; chloroplast precursor	downregulated
Sb09g027580.1	-1.02048	high	Specific for ABA vs. NaOH shoot down		similar to Putative uncharacterized protein	downregulated
Sb03g030630.1	-1.02014	high			similar to Putative uncharacterized protein	downregulated
Sb01g046820.1	-1.02007	high			similar to Heavy metal-associated domain containing protein; expressed	downregulated
Sb02g018640.1	-1.01934	high	Specific for ABA vs. NaOH shoot down		similar to Rhodanese family protein-like	downregulated
Sb09g029320.1	-1.01932	high			weakly similar to Putative uncharacterized protein	downregulated
Sb07g027860.1	-1.01895	high	Specific for ABA vs. NaOH shoot down		similar to Putative uncharacterized protein	downregulated
Sb02g007280.1	-1.01889	high	Specific for ABA vs. NaOH shoot down		weakly similar to Putative uncharacterized protein P0418E08.140	downregulated
Sb06g018650.1	-1.01838	high			weakly similar to H0523F07.3 protein	downregulated
Sb09g017290.1	-1.01825	high			similar to Chromosome chr8 scaffold_23; whole genome shotgun sequence	downregulated
Sb08g018310.1	-1.01785	high	Specific for ABA vs. NaOH shoot down		similar to Acyltransferase family protein	downregulated
Sb03g039830.1	-1.01705	high	Specific for ABA vs. NaOH shoot down		similar to Pentatricopeptide (PPR) repeat-containing protein-like	downregulated
Sb10g003640.1	-1.01657	high	Specific for ABA vs. NaOH shoot down		similar to Putative uncharacterized protein	downregulated
Sb09g028600.1	-1.01557	high	Specific for ABA vs. NaOH shoot down		similar to Putative uncharacterized protein	downregulated
Sb10g006850.1	-1.01475	high			similar to Dual-specificity phosphatase protein	downregulated
Sb07g027570.1	-1.01467	high	Specific for ABA vs. NaOH shoot down		similar to Putative uncharacterized protein	downregulated
Sb03g034620.1	-1.01449	high	Specific for ABA vs. NaOH shoot down		similar to Putative uncharacterized protein	downregulated
Sb01g040120.1	-1.01361	high	Specific for ABA vs. NaOH shoot down		similar to 50S ribosomal protein L4; chloroplast; putative; expressed	downregulated
Sb03g044040.1	-1.01228	high	Specific for ABA vs. NaOH shoot down		similar to Regulatory protein-like	downregulated
Sb06g032460.1	-1.01211	high			similar to OSJNBb0004A17.1 protein	downregulated
Sb04g002070.1	-1.01178	high	Specific for ABA vs. NaOH shoot down		similar to Putative uncharacterized protein	downregulated
Sb03g029480.1	-1.00994	high			similar to Os01g0647000 protein	downregulated
Sb06g031930.1	-1.00962	high	Specific for ABA vs. NaOH shoot down		similar to Cell wall invertase	downregulated
Sb02g004220.1	-1.00925	high	Specific for ABA vs. NaOH shoot down		similar to Non-specific lipid-transfer protein	downregulated
Sb09g030920.1	-1.00892	high			similar to OSIGBa0092J07.5 protein	downregulated
Sb02g005370.1	-1.00878	high	Specific for ABA vs. NaOH shoot down		similar to Putative uncharacterized protein	downregulated
Sb03g037810.1	-1.00871	high	Specific for ABA vs. NaOH shoot down		similar to P0432B10.23 protein	downregulated
Sb08g001870.1	-1.00802	high	Specific for ABA vs. NaOH shoot down		similar to 40S ribosomal protein S16	downregulated
Sb05g003300.1	-1.00758	high	Specific for ABA vs. NaOH shoot down		similar to Putative uncharacterized protein	downregulated
Sb03g036810.1	-1.00583	high	Specific for ABA vs. NaOH shoot down		similar to Phytocyanin protein-like	downregulated
Sb04g034300.1	-1.0057	high	Specific for ABA vs. NaOH shoot down		similar to Putative uncharacterized protein OJ1767_D02.6	downregulated
Sb01g045680.1	-1.00548	high	Specific for ABA vs. NaOH shoot down		similar to Alanine-glyoxylate aminotransferase 2; mitochondrial; putative; expressed	downregulated
Sb01g046940.1	-1.00445	high	Specific for ABA vs. NaOH shoot down		similar to Putative uncharacterized protein	downregulated
Sb01g047980.1	-1.00164	high	Specific for ABA vs. NaOH shoot down		similar to Glutathione S-transferase GST 9	downregulated
Sb02g000470.1	-1.0015	high			similar to Class III peroxidase 97 precursor	downregulated
Sb04g035040.1	-1.00143	high	Specific for ABA vs. NaOH shoot down		similar to Putative uncharacterized protein	downregulated
Sb06g033250.1	-1.00067	high	Specific for ABA vs. NaOH shoot down		similar to H0124B04.9 protein	downregulated
Sb10g028120.1	-1.0004	high			similar to Oxygen-evolving enhancer protein 1; chloroplast precursor	downregulated
aConfidences refer to those assigned to the gene models by Patterson et. al (43).
bABI3VP1 - proteins containing a B3 domain and named after the founding members (ABA INSENSITIVE 3 and VIVIPAROUS1); AP2 - Apetela2-like proteins that contain one repeated AP2/ERF domain; AP2-EREBP - Apetela2 and Ethylene-responsive element binding proteins containing two repeated AP2/ERF domains; ARF - auxin response factor family members; ARR-B - members of the type-B phospho-accepting response…

## Sheet: Roots_PEG_vs_H2O
Additional File 3: Differentially expressed genes in treatment vs. control roots and shoots based on a 2x sequencing depth
Differentially expressed genes in PEG vs. H2O roots based on a 2x sequencing depth
DE gene	Fold Change (log2)	Confidencea	Specificity	Transcription Factor Familyb	JGI Description	Directionality
Sb03g032380.1	8.58555	high			similar to WSI18 protein induced by water stress	upregulated
Sb07g023790.1	6.44944	high			similar to Proline-rich protein precursor	upregulated
Sb04g010980.1	6.23773	high	Specific for PEG vs. H2O root up		similar to Putative uncharacterized protein	upregulated
Sb06g026900.1	6.22263	high			similar to OSJNBa0086O06.12 protein	upregulated
Sb02g005750.1	5.92613	high	Specific for PEG vs. H2O root up		similar to Os07g0194500 protein	upregulated
Sb03g043410.1	5.38954	high			similar to Putative uncharacterized protein P0470A12.6	upregulated
Sb01g028640.1	5.01876	high	Specific for PEG vs. H2O root up		similar to Class III peroxidase 120 precursor	upregulated
Sb04g029390.1	4.99801	high	Specific for PEG vs. H2O root up		similar to Putative uncharacterized protein	upregulated
Sb01g038670.1	4.99031	high			similar to Putative uncharacterized protein	upregulated
Sb09g027110.1	4.96692	high			similar to Late embryogenesis abundant protein; group 3	upregulated
Sb06g026387.1	4.84569	high			similar to H0303A11-B0406H05.7 protein	upregulated
Sb03g045490.1	4.8072	high			similar to Endo-1;3-beta-glucanase	upregulated
Sb01g039990.1	4.63073	high	Specific for PEG vs. H2O root up		similar to 17.4 kDa class I heat shock protein 3	upregulated
Sb01g039390.1	4.62995	high			similar to Heat shock cognate 70 kDa protein	upregulated
Sb08g009120.1	4.57811	high			similar to Expressed protein	upregulated
Sb10g019360.1	4.50662	high			similar to Probable aquaporin TIP2-2	upregulated
Sb03g041700.1	4.32619	high	Specific for PEG vs. H2O root up		similar to Putative uncharacterized protein	upregulated
Sb04g001340.1	4.32419	low	Specific for PEG vs. H2O root up		similar to Putative uncharacterized protein	upregulated
Sb04g032550.1	4.27381	high	Specific for PEG vs. H2O root up		similar to Actin-depolymerizing factor 1	upregulated
Sb10g023140.1	4.22249	high	Specific for PEG vs. H2O root up		similar to Kelch repeat-containing F-box-like	upregulated
Sb09g001980.1	4.20643	high	Specific for PEG vs. H2O root up		Predicted protein	upregulated
Sb10g002830.1	4.19784	high	Specific for PEG vs. H2O root up		similar to Os06g0142300 protein	upregulated
Sb10g002880.1	4.19477	high	Specific for PEG vs. H2O root up		similar to Os06g0142300 protein	upregulated
Sb10g002820.1	4.19365	high			similar to Os06g0142300 protein	upregulated
Sb03g005760.1	4.16655	high			similar to Universal stress protein	upregulated
Sb09g022100.1	4.15693	high			similar to Putative sugar transporter	upregulated
Sb01g009620.1	4.14827	high	Specific for PEG vs. H2O root up		Predicted protein	upregulated
Sb01g007420.1	4.13099	high			similar to P450	upregulated
Sb10g003700.1	4.12062	high			weakly similar to Dehydrin	upregulated
Sb03g013050.1	4.09689	high	Specific for PEG vs. H2O root up	Trihelix	weakly similar to Putative uncharacterized protein B1153F04.11	upregulated
Sb03g003530.1	4.08274	high			similar to 17.8 kDa class II heat shock protein	upregulated
Sb05g000440.1	4.07326	high			similar to Glutamine-dependent asparagine synthetase	upregulated
Sb03g045790.1	4.06248	high			similar to GST7 protein	upregulated
Sb01g032580.1	4.04535	high	Specific for PEG vs. H2O root up	LOB, LBD	similar to Putative uncharacterized protein	upregulated
Sb01g033820.1	4.00717	high			similar to WD domain; G-beta repeat containing protein	upregulated
Sb06g019610.1	3.87903	high			similar to OSIGBa0150F01.9 protein	upregulated
Sb02g024830.1	3.80824	high			weakly similar to Putative uncharacterized protein	upregulated
Sb07g003730.1	3.78449	high	Specific for PEG vs. H2O root up		similar to Putative uncharacterized protein	upregulated
Sb01g031360.1	3.75982	high			similar to Os07g0582400 protein	upregulated
Sb05g007030.1	3.74796	high			similar to Putative uncharacterized protein	upregulated
Sb10g002890.1	3.6833	high	Specific for PEG vs. H2O root up		similar to Os06g0142300 protein	upregulated
Sb08g017240.1	3.6682	high	Specific for PEG vs. H2O root up		similar to Respiratory burst oxidase; putative; expressed	upregulated
Sb03g013820.1	3.66674	high			similar to Os01g0959200 protein	upregulated
Sb05g018030.1	3.65915	high	Specific for PEG vs. H2O root up		similar to Putative uncharacterized protein	upregulated
Sb08g019960.1	3.64363	high			weakly similar to Expressed protein	upregulated
Sb01g045660.1	3.64254	high			similar to Leucine zipper protein	upregulated
Sb10g010420.1	3.63204	high	Specific for PEG vs. H2O root up		similar to H0813E03.4 protein	upregulated
Sb06g022090.1	3.63192	high			Predicted protein	upregulated
Sb06g029890.1	3.62919	high	Specific for PEG vs. H2O root up		similar to H0315F07.12 protein	upregulated
Sb06g029870.1	3.60117	high	Specific for PEG vs. H2O root up		similar to H0315F07.12 protein	upregulated
Sb01g032600.1	3.59434	high	Specific for PEG vs. H2O root up		similar to Putative cytochrome P450	upregulated
Sb02g007410.1	3.58576	high	Specific for PEG vs. H2O root up		similar to Thionin like protein	upregulated
Sb04g031700.1	3.57123	high			similar to Putative uncharacterized protein	upregulated
Sb07g003720.1	3.56884	high			similar to Putative uncharacterized protein	upregulated
Sb05g022320.1	3.56805	high	Specific for PEG vs. H2O root up		weakly similar to Ent-kaurene synthase-like protein 1	upregulated
Sb03g006870.1	3.55015	high			similar to Heat shock protein 17.2	upregulated
Sb01g049710.1	3.55005	high	Specific for PEG vs. H2O root up		similar to Putative uncharacterized protein	upregulated
Sb01g031030.1	3.49999	high	Specific for PEG vs. H2O root up		similar to Glutathione S-transferase GST 31	upregulated
Sb01g004670.1	3.49575	high	Specific for PEG vs. H2O root up		similar to Putative oxidoreductase	upregulated
Sb01g002720.1	3.47715	high			similar to Expressed protein	upregulated
Sb10g019390.1	3.46819	high	Specific for PEG vs. H2O root up		similar to Putative Xet3 protein	upregulated
Sb01g003540.1	3.46753	high	Specific for PEG vs. H2O root up		similar to Putative uncharacterized protein	upregulated
Sb01g040000.1	3.45506	high			similar to 17.4 kDa class I heat shock protein 3	upregulated
Sb03g012520.1	3.43412	high			similar to Putative ER6 protein	upregulated
Sb10g000790.1	3.36253	high	Specific for PEG vs. H2O root up		similar to Expansin-A17 precursor	upregulated
Sb01g030540.1	3.34428	high	Specific for PEG vs. H2O root up		similar to Putative uncharacterized protein	upregulated
Sb03g010460.1	3.32279	high	Specific for PEG vs. H2O root up		similar to Os01g0266400 protein	upregulated
Sb01g033620.1	3.25196	high			similar to Os03g0388900 protein	upregulated
Sb01g004490.1	3.2185	high			similar to 39 kDa EF-Hand containing protein; putative; expressed	upregulated
Sb04g021780.1	3.21654	high			similar to Putative uncharacterized protein	upregulated
Sb04g008065.1	3.20567	high	Specific for PEG vs. H2O root up		similar to Putative uncharacterized protein	upregulated
Sb01g046730.1	3.19787	high			similar to FAD binding domain containing protein; expressed	upregulated
Sb08g020910.1	3.12246	high	Specific for PEG vs. H2O root up		similar to Sterol desaturase family protein; expressed	upregulated
Sb04g024730.1	3.07209	high			similar to Flavonoid 3'-hydroxylase	upregulated
Sb02g022090.1	3.05641	high			similar to Os09g0325700 protein	upregulated
Sb01g031040.1	3.04676	high	Specific for PEG vs. H2O root up		similar to Glutathione S-transferase GSTU31	upregulated
Sb08g022140.1	2.99071	high			similar to Expressed protein	upregulated
Sb05g020400.1	2.97526	high	Specific for PEG vs. H2O root up		similar to Probable xyloglucan endotransglucosylase/hydrolase precursor	upregulated
Sb05g022300.1	2.93179	high			weakly similar to OSJNBa0096F01.12 protein	upregulated
Sb06g021210.1	2.92036	high			similar to Endochitinase A precursor	upregulated
Sb03g012890.1	2.91191	high		AP2-EREBP, ERF	similar to Ethylene-responsive factor-like protein 1	upregulated
Sb06g029830.1	2.89951	high			similar to H0315F07.8 protein	upregulated
Sb09g030780.1	2.88361	high	Specific for PEG vs. H2O root up	LOB, LBD	weakly similar to Putative uncharacterized protein	upregulated
Sb09g003060.1	2.87222	high			similar to Hydrophobic protein LTI6B	upregulated
Sb05g022290.1	2.84704	high			similar to OSJNBa0096F01.12 protein	upregulated
Sb07g003745.1	2.84698	high			similar to Os08g0156100 protein	upregulated
Sb03g026000.1	2.84122	high			similar to Putative uncharacterized protein	upregulated
Sb03g015070.1	2.82516	high	Specific for PEG vs. H2O root up		similar to Glutathione S-transferase GST 8	upregulated
Sb04g004220.1	2.80219	high			similar to Putative uncharacterized protein	upregulated
Sb05g006880.1	2.80098	high			similar to Chitinase 1; putative; expressed	upregulated
Sb01g007630.1	2.79995	high	Specific for PEG vs. H2O root up		similar to Putative glucosyl transferase	upregulated
Sb02g006320.1	2.7764	high			similar to Alkaline alpha galactosidase 1	upregulated
Sb01g041700.1	2.73289	high			similar to Glutamate decarboxylase	upregulated
Sb04g035130.1	2.71693	high			similar to Putative uncharacterized protein	upregulated
Sb05g022720.1	2.7143	low	Specific for PEG vs. H2O root up		weakly similar to Cytochrome P450 CYP51H11	upregulated
Sb02g040520.1	2.70288	high			similar to Putative cytochrome P450	upregulated
Sb06g001260.1	2.67869	high			similar to Putative glutaryl-CoA dehydrogenase	upregulated
Sb01g036420.1	2.67011	high			similar to 2;3-bisphosphoglycerate-independent phosphoglycerate mutase; putative	upregulated
Sb06g021240.1	2.66904	high			similar to Chitinase-B1	upregulated
Sb10g007590.1	2.66109	high	Specific for PEG vs. H2O root up		weakly similar to Putative uncharacterized protein	upregulated
Sb10g030200.1	2.64637	high			similar to Os06g0716100 protein	upregulated
Sb06g029900.1	2.63618	high	Specific for PEG vs. H2O root up		similar to H0315F07.12 protein	upregulated
Sb01g032690.1	2.62126	high	Specific for PEG vs. H2O root up		similar to Os03g0411300 protein	upregulated
Sb09g001210.1	2.61102	high			similar to Chitinase	upregulated
Sb06g029860.1	2.59318	high			similar to H0315F07.12 protein	upregulated
Sb02g037560.1	2.58099	high		HB, HD-ZIP, Homeobox	similar to Homeodomain leucine zipper protein 14	upregulated
Sb05g009360.1	2.57418	high			similar to Alcohol dehydrogenase 1	upregulated
Sb03g045800.1	2.57061	high			similar to GST7 protein	upregulated
Sb02g025930.1	2.5366	high			similar to Putative uncharacterized protein	upregulated
Sb01g029320.1	2.53312	high			similar to Beta expansin B2	upregulated
Sb01g027411.1	2.51817	high	Specific for PEG vs. H2O root up	bHLH	weakly similar to Putative bHLH transcription factor	upregulated
Sb03g045810.1	2.50919	high	Specific for PEG vs. H2O root up		similar to GST7 protein	upregulated
Sb07g023150.1	2.50734	high			weakly similar to Putative uncharacterized protein	upregulated
Sb05g009350.1	2.50725	high	Specific for PEG vs. H2O root up		similar to Alcohol dehydrogenase 2	upregulated
Sb02g001460.1	2.5047	high			similar to Slr1753 protein	upregulated
Sb04g024610.1	2.50311	high			weakly similar to Putative uncharacterized protein OSJNBa0016G10.17	upregulated
Sb01g046470.1	2.4935	high			similar to Expressed protein	upregulated
Sb06g031920.1	2.49329	high			similar to H1005F08.5 protein	upregulated
Sb05g012960.1	2.49001	high			similar to PB1 domain; putative	upregulated
Sb01g002726.1	2.48793	low	Specific for PEG vs. H2O root up		Predicted protein	upregulated
Sb08g023000.1	2.48375	high			similar to Secretory acid phosphatase	upregulated
Sb09g013380.1	2.4551	high	Specific for PEG vs. H2O root up		similar to Putative uncharacterized protein	upregulated
Sb01g020280.1	2.44705	high			similar to Os10g0456100 protein	upregulated
Sb07g007600.1	2.4459	high		HB, WOX, Homeobox	similar to WUSCHEL-related homeobox 10	upregulated
Sb04g000590.1	2.42431	high			similar to L-lactate dehydrogenase	upregulated
Sb01g028610.1	2.42394	high	Specific for PEG vs. H2O root up		similar to Class III peroxidase 120 precursor	upregulated
Sb09g001050.1	2.42071	high			similar to Substilin /chymotrypsin-like inhibitor	upregulated
Sb10g022650.1	2.41043	high	Specific for PEG vs. H2O root up		similar to Putative uncharacterized protein	upregulated
[truncated: 936 more rows]

## Sheet: Shoots_PEG_vs_H2O
Additional File 3: Differentially expressed genes in treatment vs. control roots and shoots based on a 2x sequencing depth
[truncated: 1,311 more rows]
