# Supplementary material for: Functional annotation of the transcriptome of Sorghum bicolor in response to osmotic stress and abscisic acid
Source: BMC Genomics. 2011 Oct 18;12:514. doi: 10.1186/1471-2164-12-514 (PMC3219791; doi:10.1186/1471-2164-12-514)
Supplement: Additional file 4 — All genes differentially expressed under ABA- or PEG-treatment [file 1471-2164-12-514-S4.XLSX]

## Sheet: 5156uniqueGenes.csv
Additional Table 4: All genes differentially expressed under ABA- or PEG-treatment
DE gene	Confidence	JGI Description
Sb01g000220.1	high	similar to PDR-like ABC transporter
Sb01g000357.1	high	similar to Chromosome chr5 scaffold_2; whole genome shotgun sequence
Sb01g000360.1	high	Predicted protein
Sb01g000430.1	high	similar to Putative uncharacterized protein
Sb01g000446.1	high	similar to Putative uncharacterized protein
Sb01g000500.1	high	similar to Chromosome chr18 scaffold_1; whole genome shotgun sequence
Sb01g000510.1	high	Predicted protein
Sb01g000550.1	high	similar to Os03g0857500 protein
Sb01g000580.1	high	similar to Gibberellin 20-oxidase
Sb01g000590.1	high	similar to Putative uncharacterized protein
Sb01g000830.1	high	similar to Expressed protein
Sb01g000930.1	high	similar to Putative uncharacterized protein
Sb01g000950.1	high	similar to Histone H2A
Sb01g001000.1	high	similar to Putative uncharacterized protein
Sb01g001130.1	high	similar to Putative uncharacterized protein
Sb01g001140.1	high	similar to Aspartokinase
Sb01g001160.1	high	similar to Cytochrome P450 71E1
Sb01g001250.1	high	similar to Putative regulatory protein
Sb01g001350.1	high	similar to Ser/Thr protein phosphatase family protein; expressed
Sb01g001430.1	high	similar to Putative uncharacterized protein
Sb01g001445.1	high	similar to Putative uncharacterized protein
Sb01g001450.1	high	similar to AMP-binding protein; putative; expressed
Sb01g001650.1	high	similar to Putative plastid ribosomal protein S6
Sb01g001660.1	high	similar to Salt tolerance protein
Sb01g001690.1	high	similar to Ras-related protein Rab11C
Sb01g001880.1	high	similar to Putative uncharacterized protein
Sb01g001893.1	high	weakly similar to Putative uncharacterized protein
Sb01g002020.1	high	similar to Putative nicotinate phosphoribosyltransferase
Sb01g002130.1	high	similar to Putative uncharacterized protein
Sb01g002340.1	high	similar to Putative uncharacterized protein
Sb01g002350.1	high	similar to Putative uncharacterized protein
Sb01g002400.1	high	similar to Putative hydrolase
Sb01g002510.1	high	similar to Os03g0833100 protein
Sb01g002590.1	high	similar to Expressed protein
Sb01g002610.1	high	similar to 50S ribosomal protein L18; chloroplast precursor
Sb01g002630.1	high	similar to Mannan endo-1;4-beta-mannosidase 3 precursor
Sb01g002660.1	high	similar to DEAD-box ATP-dependent RNA helicase 3
Sb01g002720.1	high	similar to Expressed protein
Sb01g002723.1	high	similar to Ulp1 protease family; C-terminal catalytic domain containing protein
Sb01g002726.1	low	Predicted protein
Sb01g002830.1	high	similar to KOW motif family protein; expressed
Sb01g002860.1	high	similar to Os03g0824600 protein
Sb01g002990.1	high	similar to Putative uncharacterized protein
Sb01g003030.1	high	similar to Putative uncharacterized protein
Sb01g003100.1	high	similar to Putative uncharacterized protein OSJNBb0081B07.22
Sb01g003120.1	high	similar to Expansin-A7 precursor
Sb01g003260.1	high	similar to Actin-depolymerizing factor 3
Sb01g003280.1	high	similar to Putative uncharacterized protein
Sb01g003300.1	high	similar to Putative uncharacterized protein
Sb01g003340.1	high	similar to Putative uncharacterized protein
Sb01g003470.1	high	similar to Putative uncharacterized protein
Sb01g003490.1	high	similar to Putative uncharacterized protein
Sb01g003510.1	high	similar to Putative uncharacterized protein
Sb01g003530.1	high	similar to Putative uncharacterized protein
Sb01g003540.1	high	similar to Putative uncharacterized protein
Sb01g003560.1	high	similar to Os03g0817100 protein
Sb01g003610.1	high	similar to Putative uncharacterized protein
Sb01g003710.1	high	similar to Stress-induced transcription factor NAC1
Sb01g003730.1	high	weakly similar to Putative uncharacterized protein
Sb01g003740.1	high	similar to Putative uncharacterized protein
Sb01g003860.1	high	similar to Chloroplast Mg-chelatase subunit XANTHA-G precursor
Sb01g003910.1	high	similar to Expressed protein
Sb01g003940.1	high	similar to Putative NUDIX hydrolase
Sb01g003950.1	high	similar to Putative uncharacterized protein
Sb01g003960.1	high	similar to OSJNBa0081C01.23 protein
Sb01g004080.1	high	similar to ABRE-binding factor Embp-2
Sb01g004090.1	high	similar to UDP-glucoronosyl and UDP-glucosyl transferase family protein; expressed
Sb01g004130.1	high	similar to Putative raffinose synthase or seed imbibition protein
Sb01g004160.1	high	similar to Putative uncharacterized protein
Sb01g004200.1	high	similar to Remorin-like protein
Sb01g004240.1	high	similar to Putative uncharacterized protein
Sb01g004270.1	high	similar to Expressed protein
Sb01g004320.1	high	similar to Putative phytocyanin
Sb01g004330.1	high	similar to Chloroplast photosystem I reaction center subunit II-like protein
Sb01g004410.1	high	weakly similar to Expressed protein
Sb01g004470.1	high	similar to Brain protein 44-like
Sb01g004490.1	high	similar to 39 kDa EF-Hand containing protein; putative; expressed
Sb01g004590.1	high	similar to Germin-like protein 7
Sb01g004670.1	high	similar to Putative oxidoreductase
Sb01g004766.1	high	Predicted protein
Sb01g004940.1	high	similar to Putative nodule-specific protein
Sb01g005090.1	high	similar to Zinc finger; C3HC4 type family protein; expressed
Sb01g005110.1	high	similar to Auxin-responsive protein IAA14
Sb01g005230.1	high	similar to Putative hydroxyproline-rich glycoprotein
Sb01g005240.1	high	similar to Expressed protein
Sb01g005250.1	high	similar to Heat shock factor RHSF5
Sb01g005300.1	high	similar to Putative uncharacterized protein
Sb01g005370.1	high	similar to Glutamate dehydrogenase
Sb01g005390.1	high	similar to Putative uncharacterized protein
Sb01g005400.1	high	similar to Os03g0794300 protein
Sb01g005410.1	high	similar to Non-specific lipid-transfer protein
Sb01g005420.1	high	similar to Expressed protein
Sb01g005430.1	high	similar to Putative uncharacterized protein
Sb01g005450.1	high	similar to Putative inositol polyphosphate 5-phosphatase
Sb01g005650.1	high	similar to Aldehyde oxidase-2
Sb01g005670.1	high	similar to Aldehyde oxidase-2
Sb01g005680.1	high	similar to Aldehyde oxidase
Sb01g005690.1	high	similar to Putative uncharacterized protein
Sb01g005810.1	high	similar to Putative C3HC4 type RING zinc finger protein
Sb01g005835.1	high	weakly similar to Expressed protein
Sb01g005840.1	high	similar to Os06g0168000 protein
Sb01g005870.1	high	similar to IQ calmodulin-binding motif family protein; expressed
Sb01g005990.1	high	similar to Glutathione transferase
Sb01g006010.1	high	similar to Glutathione-S-transferase
Sb01g006040.1	high	similar to Expressed protein
Sb01g006050.1	high	similar to Expressed protein
Sb01g006080.1	high	similar to Putative mannan endo-1;4-beta-mannosidase 5 precursor
Sb01g006190.1	high	similar to Helix-loop-helix DNA-binding domain containing protein; expressed
Sb01g006200.1	high	similar to Os04g0521900 protein
Sb01g006210.1	high	weakly similar to Os07g0142600 protein
Sb01g006340.1	high	similar to Putative uncharacterized protein
Sb01g006350.1	high	similar to Putative uncharacterized protein
Sb01g006370.1	high	similar to Photosystem I reaction center subunit III; chloroplast precursor
Sb01g006410.1	high	similar to Putative uncharacterized protein
Sb01g006420.1	high	similar to DNAJ protein; putative; expressed
Sb01g006460.1	high	Predicted protein
Sb01g006530.1	high	weakly similar to Putative uncharacterized protein
Sb01g006610.1	high	similar to Putative uncharacterized protein
Sb01g006740.1	high	Predicted protein
Sb01g006870.1	high	similar to Expressed protein
Sb01g006890.1	high	similar to Putative uncharacterized protein
Sb01g006940.1	high	weakly similar to Putative uncharacterized protein OSJNBa0057M23.132
Sb01g006950.1	high	similar to Integral membrane protein; putative; expressed
Sb01g007020.1	high	weakly similar to MRNA; ; relating to carbonate stress
Sb01g007050.1	high	similar to Putative uncharacterized protein
Sb01g007070.1	high	similar to Putative uncharacterized protein
Sb01g007220.1	high	similar to Putative uncharacterized protein OSJNBa0002J24.5
Sb01g007230.1	high	similar to Putative uncharacterized protein
Sb01g007340.1	high	similar to BTH-induced protein phosphatase 2C 2 K2 form
Sb01g007360.1	high	similar to Giberellin regulated family protein
Sb01g007400.1	high	similar to P450
Sb01g007410.1	high	similar to P450
Sb01g007420.1	high	similar to P450
Sb01g007430.1	high	similar to P450
Sb01g007450.1	high	similar to Protein kinase family protein; putative; expressed
Sb01g007470.1	high	similar to Putative uncharacterized protein
Sb01g007550.1	high	similar to Os03g0758300 protein
Sb01g007560.1	high	similar to Alpha 1;4-glucan phosphorylase L isozyme
Sb01g007600.1	high	similar to Putative glucosyl transferase
Sb01g007610.1	high	similar to Putative glucosyl transferase
Sb01g007630.1	high	similar to Putative glucosyl transferase
Sb01g007640.1	high	similar to Putative glucosyl transferase
Sb01g007670.1	high	similar to Putative expressed protein
Sb01g007750.1	high	similar to Phytochelatin synthetase-like protein 1
Sb01g007820.1	high	similar to Cysteine proteinase precursor
Sb01g008180.1	high	similar to Myosin heavy chain class XI E1 protein
Sb01g008190.1	high	similar to Expressed protein
Sb01g008320.1	high	similar to Putative uncharacterized protein
Sb01g008330.1	low	similar to Putative uncharacterized protein
Sb01g008350.1	high	similar to Putative uncharacterized protein
Sb01g008360.1	high	similar to Transferase family protein; expressed
Sb01g008400.1	high	similar to Putative uncharacterized protein
Sb01g008450.1	high	similar to ATP sulfurylase
Sb01g008480.1	high	similar to IAA1 protein
Sb01g008660.1	high	similar to Putative uncharacterized protein
Sb01g008710.1	high	similar to Phosphatidylinositol 3-and 4-kinase family protein; expressed
Sb01g008730.1	high	similar to Alcohol dehydrogenase 1
Sb01g008810.1	high	similar to Putative uncharacterized protein 110K5.12
Sb01g008840.1	high	similar to Syntaxin-like protein 2
Sb01g008940.1	high	similar to Glucose-1-phosphate adenylyltransferase
Sb01g008980.1	high	weakly similar to Expressed protein
Sb01g009060.1	high	similar to Expressed protein
Sb01g009080.1	high	similar to Putative GRF-interacting factor 1
Sb01g009200.1	high	similar to Expressed protein
Sb01g009260.1	high	similar to Putative uncharacterized protein OSJNBb0011H13.13
Sb01g009270.1	high	similar to Os03g0730000 protein
Sb01g009300.1	high	similar to Putative ACT domain containing protein
Sb01g009330.1	high	similar to Growth-regulating factor 6
Sb01g009370.1	high	similar to Putative uncharacterized protein
Sb01g009520.1	high	similar to Expressed protein
Sb01g009590.1	high	similar to Putative uncharacterized protein
Sb01g009620.1	high	Predicted protein
Sb01g009650.1	high	weakly similar to Os03g0724600 protein
Sb01g009660.1	high	similar to Putative uncharacterized protein
Sb01g009680.1	high	similar to Putative cellular retinaldehyde-binding protein
Sb01g009730.1	high	similar to Putative uncharacterized protein OJ1499_D04.17
Sb01g009850.1	high	similar to OSJNBa0031O09.02
Sb01g009910.1	high	similar to Putative uncharacterized protein
Sb01g009920.1	high	similar to Phytochrome A
Sb01g009980.1	high	similar to Putative microtubule-associated protein
Sb01g010045.1	low	similar to Putative uncharacterized protein OJ1131_E09.12
Sb01g010080.1	high	similar to Putative uncharacterized protein
Sb01g010120.1	high	similar to Os03g0716200 protein
Sb01g010220.1	high	similar to Putative uncharacterized protein
Sb01g010260.1	high	similar to Expressed protein
Sb01g010270.1	high	similar to Glutamine synthetase root isozyme 2
Sb01g010440.1	high	similar to Expressed protein
Sb01g010480.1	high	similar to Tat binding protein 1(TBP-1)-interacting protein (TBPIP); putative
Sb01g010490.1	high	similar to Putative uncharacterized protein
Sb01g010500.1	high	similar to Plastocyanin-like domain; putative
Sb01g010510.1	high	similar to Plastocyanin-like domain; putative
Sb01g010550.1	high	similar to MAPEG family protein; expressed
Sb01g010600.1	high	similar to Peptidyl-prolyl cis-trans isomerase
Sb01g010670.1	high	similar to Integral membrane protein DUF6 containing protein; expressed
Sb01g010700.1	high	similar to Putative uncharacterized protein SB45I19.7
Sb01g010740.1	high	similar to MYND finger family protein; expressed
Sb01g010840.1	high	similar to Beta-glucosidase
Sb01g010970.1	high	similar to Putative uncharacterized protein
Sb01g010990.1	high	similar to HAD-superfamily hydrolase; subfamily IA; variant 3; putative
Sb01g011000.1	high	similar to Prp18 domain; putative
Sb01g011030.1	high	similar to Lipoxygenase
Sb01g011040.1	high	similar to Lipoxygenase
Sb01g011050.1	high	similar to Lipoxygenase
Sb01g011220.1	high	similar to CCAAT-binding transcription factor subunit B family protein; expressed
Sb01g011360.1	high	similar to Nucleobase-ascorbate transporter LPE1
Sb01g011370.1	high	similar to Putative uncharacterized protein
Sb01g011480.1	high	similar to Putative Core-2/I-Branching enzyme
Sb01g011610.1	high	similar to Chromosome chr17 scaffold_101; whole genome shotgun sequence
Sb01g011630.1	high	similar to Putative uncharacterized protein OSJNBa0022C08.19
Sb01g011750.1	high	similar to Glutamine amidotransferase class-I family protein; expressed
Sb01g011810.1	high	similar to Magnesium transporter CorA-like family protein; putative; expressed
Sb01g011820.1	high	similar to OB-fold nucleic acid binding domain containing protein; expressed
Sb01g011890.1	high	similar to Nodulin family protein; putative
Sb01g012045.1	low	weakly similar to OSIGBa0126J24.7 protein
Sb01g012050.1	high	similar to Thiamine biosynthesis protein thiC; putative; expressed
Sb01g012060.1	high	similar to Glycosyl transferase family 8 protein; expressed
Sb01g012100.1	high	weakly similar to Expressed protein
Sb01g012190.1	high	similar to Expressed protein
Sb01g012195.1	high	similar to Expressed protein
Sb01g012210.1	high	similar to Putative uncharacterized protein
Sb01g012220.1	high	similar to Putative uncharacterized protein
Sb01g012260.1	high	Predicted protein
Sb01g012320.1	high	similar to Putative uncharacterized protein
Sb01g012340.1	high	similar to Putative serine/threonine kinase
Sb01g012380.1	high	similar to Putative uncharacterized protein
Sb01g012430.1	high	similar to Iron regulated metal transporter
Sb01g012440.1	high	similar to Iron regulated transporter-like protein
Sb01g012560.1	high	similar to Putative uncharacterized protein
Sb01g012580.1	high	weakly similar to Putative uncharacterized protein
Sb01g012590.1	high	similar to Putative uncharacterized protein
Sb01g012620.1	high	weakly similar to Putative uncharacterized protein
Sb01g012630.1	high	weakly similar to Expressed protein
Sb01g012640.1	high	similar to Globulin-1 S allele precursor
Sb01g012700.1	high	similar to Osmotin
Sb01g012710.1	high	similar to Pathogenesis-related thaumatin-like protein
Sb01g012760.1	high	similar to Expressed protein
Sb01g012810.1	high	similar to Putative lateral organ boundaries (LOB) domain family
Sb01g012840.1	high	similar to Putative uncharacterized protein
Sb01g012860.1	high	similar to Putative cytochrome P450-like protein
Sb01g012890.1	high	similar to Putative uncharacterized protein SB32H17.7
Sb01g012900.1	high	similar to 3-glucanase
Sb01g013060.1	high	similar to OSJNBa0083N12.1 protein
Sb01g013150.1	high	similar to Nicotianamine synthase 3
Sb01g013190.1	high	similar to Putative uncharacterized protein
Sb01g013250.1	low	similar to Os01g0776800 protein
Sb01g013290.1	high	similar to Sulfate transporter ST1
Sb01g013410.1	high	similar to Expressed protein
Sb01g013510.1	high	similar to Expressed protein
Sb01g013520.1	high	similar to 9-cis-epoxycarotenoid dioxygenase 1; chloroplast precursor
Sb01g013550.1	high	similar to Putative uncharacterized protein
Sb01g013600.1	high	similar to Ornithine aminotransferase; putative; expressed
Sb01g013610.1	high	weakly similar to Putative uncharacterized protein
Sb01g013790.1	high	similar to Patatin-like phospholipase domain containing protein
Sb01g013840.1	high	similar to TPR Domain containing protein; expressed
Sb01g013880.1	high	similar to Putative uncharacterized protein OSJNBa0066H15.1
Sb01g013910.1	high	similar to Major facilitator superfamily protein
Sb01g013940.1	high	similar to Putative uncharacterized protein
Sb01g013960.1	high	similar to Putative uncharacterized protein
Sb01g014010.1	high	similar to Nodulin; putative; expressed
Sb01g014070.1	high	similar to Pentatricopeptide; putative; expressed
Sb01g014090.1	high	similar to Putative serine/threonine protein kinase
Sb01g014130.1	high	similar to Auxin-responsive protein IAA30
Sb01g014190.1	high	similar to H1flk; putative; expressed
Sb01g014230.1	high	similar to Putative inositol polyphosphate 5-phosphatase
Sb01g014280.1	high	similar to Putative uncharacterized protein
Sb01g014300.1	high	similar to Putative WD-40 domain protein
Sb01g014350.1	high	similar to Putative cytochrome P450-like protein
Sb01g014390.1	high	similar to OSIGBa0138E08-OSIGBa0161L23.3 protein
Sb01g014540.1	high	similar to Putative uncharacterized protein
Sb01g014550.1	high	similar to Putative uncharacterized protein
Sb01g014560.1	high	similar to Putative uncharacterized protein
Sb01g014730.1	high	similar to Putative serine protease inhibitor
Sb01g014800.1	high	similar to Putative uncharacterized protein
Sb01g014950.1	high	Predicted protein
Sb01g015110.1	high	similar to DSBA-like thioredoxin domain containing protein; expressed
Sb01g015140.1	high	weakly similar to Putative uncharacterized protein
Sb01g015190.1	high	similar to Transposon protein; putative; unclassified; expressed
Sb01g015340.1	high	similar to Os03g0593600 protein
Sb01g015360.1	high	similar to Os03g0593600 protein
Sb01g015400.1	high	similar to Chlorophyll a-b binding protein 151; chloroplast precursor
Sb01g015500.1	high	similar to Expressed protein
Sb01g015660.1	high	similar to Putative alpha-soluble NSF attachment protein
Sb01g015680.1	high	similar to Peroxisomal membrane protein-like
Sb01g015770.1	high	similar to Expressed protein
Sb01g015790.1	high	similar to Putative steroleosin
Sb01g015970.1	high	similar to Putative potassium transporter
Sb01g015990.1	high	similar to Probable potassium transporter 16
Sb01g016050.1	high	similar to Putative uncharacterized protein
Sb01g016100.1	high	similar to MATE efflux family protein; expressed
Sb01g016120.1	high	similar to Os03g0571900 protein
Sb01g016450.1	high	similar to Putative sulfate transporter-like
Sb01g016650.1	high	similar to FAD-binding domain-containing protein; putative; expressed
Sb01g016720.1	high	similar to Putative uncharacterized protein
Sb01g016730.1	high	similar to Monosaccharide transporter 2
Sb01g016740.1	high	similar to Putative uncharacterized protein
Sb01g016760.1	high	similar to Disease resistance response protein-like protein
Sb01g016780.1	high	similar to Putative ribosomal protein S5
Sb01g016810.1	high	similar to Auxin-repressed protein-like protein ARP1; putative; expressed
Sb01g016910.1	high	similar to Putative cytochrome P450
Sb01g016970.1	high	similar to Os10g0519300 protein
Sb01g017040.1	high	similar to Putative uncharacterized protein
Sb01g017060.1	high	similar to Chromosome chr2 scaffold_105; whole genome shotgun sequence
Sb01g017080.1	high	similar to Expressed protein
Sb01g017110.1	high	similar to Fringe protein; putative; expressed
Sb01g017140.1	high	similar to Electron transfer flavoprotein-ubiquinone oxidoreductase;mitochondrial; putative; expressed
Sb01g017160.1	high	similar to Putative cytochrome P450
Sb01g017170.1	high	similar to Putative cytochrome P450
Sb01g017190.1	high	similar to Putative uncharacterized protein
Sb01g017230.1	high	similar to Aquaporin NIP3-1
Sb01g017240.1	high	similar to Kinesin heavy chain; putative; expressed
Sb01g017440.1	high	similar to Putative uncharacterized protein OSJNBa0005K07.8
Sb01g017510.1	high	similar to Putative uncharacterized protein
Sb01g017520.1	high	weakly similar to Putative uncharacterized protein
Sb01g017620.1	high	weakly similar to Putative uncharacterized protein OSJNBb0015K05.12
Sb01g017695.1	high	similar to Expressed protein
Sb01g017860.1	high	similar to Glutamyl-tRNA reductase 1; chloroplast precursor
Sb01g017890.1	high	similar to Putative uncharacterized protein
Sb01g018050.1	high	similar to Putative uncharacterized protein
Sb01g018070.1	high	similar to Putative uncharacterized protein At1g28100/F13K9_27
Sb01g018095.1	high	similar to Os10g0499400 protein
Sb01g018140.1	high	similar to Putative uncharacterized protein
Sb01g018180.1	high	similar to Putative epoxide hydrolase
Sb01g018190.1	high	similar to Os10g0497900 protein
Sb01g018230.1	high	similar to Protochlorophyllide reductase B; chloroplast precursor
Sb01g018410.1	high	similar to Putative alpha-galactosidase
Sb01g018430.1	high	similar to Aquaporin TIP3-1
Sb01g018480.1	high	similar to Putative uncharacterized protein precursor
Sb01g018490.1	high	similar to Putative uncharacterized protein precursor
Sb01g018570.1	high	similar to Expressed protein
Sb01g018600.1	high	similar to Ripening-related protein 3 precursor
Sb01g018740.1	high	similar to GRAM domain containing protein; expressed
Sb01g018780.1	high	weakly similar to Cotton fiber expressed protein-like protein
Sb01g019000.1	high	similar to Putative uncharacterized protein
Sb01g019010.1	high	similar to Os10g0483400 protein
Sb01g019050.1	high	similar to Putative uncharacterized protein
Sb01g019070.1	high	similar to Putative nodulin
Sb01g019100.1	high	weakly similar to Putative uncharacterized protein OSJNBa0093B11.10
Sb01g019170.1	high	similar to Expressed protein
Sb01g019200.1	high	Predicted protein
Sb01g019210.1	high	similar to Putative uncharacterized protein
Sb01g019270.1	high	similar to Myb factor
Sb01g019580.1	high	similar to Cyanate hydratase
Sb01g019590.1	high	similar to CER1 protein; putative; expressed
Sb01g019680.1	high	similar to Leucine Rich Repeat family protein; expressed
Sb01g019850.1	high	similar to Beta-amylase
Sb01g019970.1	high	similar to Uncharacterized conserved protein; putative; expressed
Sb01g020000.1	high	similar to GDSL-like Lipase/Acylhydrolase family protein; expressed
Sb01g020050.1	high	similar to Putative uncharacterized protein
Sb01g020070.1	high	similar to Xyloglucan galactosyltransferase KATAMARI 1; putative; expressed
Sb01g020210.1	high	similar to CHY zinc finger family protein; expressed
Sb01g020280.1	high	similar to Os10g0456100 protein
Sb01g020320.1	high	similar to Expressed protein
Sb01g020330.1	high	similar to Expressed protein
Sb01g020350.1	high	weakly similar to Putative glycine rich protein
Sb01g020370.1	low	weakly similar to Transposon protein; putative; CACTA; En/Spm sub-class; expressed
Sb01g020410.1	high	weakly similar to Transposon protein; putative; CACTA; En/Spm sub-class; expressed
Sb01g020430.1	high	similar to Putative uncharacterized protein
Sb01g020510.1	high	similar to Putative uncharacterized protein OJ1293_A01.15
Sb01g020530.1	high	similar to RNA-binding protein; putative; expressed
Sb01g020580.1	high	similar to Phosphate transporter 1
Sb01g020810.1	high	similar to Cytochrome P450 family protein; expressed
Sb01g020830.1	high	similar to Peroxidase
Sb01g020835.1	high	similar to Os10g0442900 protein
Sb01g020850.1	high	similar to ABC transporter-like protein
Sb01g020920.1	high	similar to UDP-glucoronosyl and UDP-glucosyl transferase family protein; expressed
Sb01g020950.1	high	similar to Lectin protein kinase; putative; expressed
Sb01g020960.1	high	similar to Lectin protein kinase; putative; expressed
Sb01g021030.1	high	similar to Expansin-A15 precursor
Sb01g021040.1	high	similar to Expansin-A28 precursor
Sb01g021050.1	high	similar to Expansin-A31 precursor
Sb01g021060.1	high	similar to Expansin-A31 precursor
Sb01g021070.1	high	similar to Expansin-A31 precursor
Sb01g021080.1	high	similar to Expansin-A31 precursor
Sb01g021090.1	high	similar to Expansin-A31 precursor
Sb01g021130.1	high	similar to GDSL-like Lipase/Acylhydrolase family protein; expressed
Sb01g021160.1	high	similar to Skp1 family; dimerisation domain containing protein
Sb01g021270.1	high	similar to Sodium/calcium exchanger protein; expressed
Sb01g021430.1	high	similar to Leaf senescence protein-like
Sb01g021450.1	high	similar to Osmotin protein homolog-rice; putative
Sb01g021490.1	high	similar to HSF-type DNA-binding domain containing protein; expressed
Sb01g021500.1	high	similar to 1;2-dihydroxy-3-keto-5-methylthiopentene dioxygenase 2
Sb01g021560.1	low	similar to Transposon protein; putative; CACTA; En/Spm sub-class; expressed
Sb01g021590.1	low	similar to Transposon protein; putative; CACTA; En/Spm sub-class; expressed
Sb01g021640.1	high	similar to Os07g0663600 protein
Sb01g021660.1	high	weakly similar to IQ calmodulin-binding motif family protein; expressed
Sb01g021740.1	high	similar to Expressed protein
Sb01g021827.1	low	weakly similar to O-methyltransferase ZRP4
Sb01g021870.1	high	similar to Cation-transporting ATPase
Sb01g021890.1	high	similar to GDP-mannose 3;5-epimerase 1
Sb01g021920.1	high	similar to Chitinase
Sb01g022070.1	high	similar to Probable glutathione S-transferase BZ2
Sb01g022080.1	high	similar to Probable glutathione S-transferase BZ2
Sb01g022210.1	high	similar to Calmodulin-binding family protein; putative; expressed
Sb01g022420.1	high	weakly similar to Putative DNA-binding protein
Sb01g022690.1	high	similar to Cytochrome P450 78A1
Sb01g023060.1	high	similar to Putative uncharacterized protein
Sb01g023100.1	high	similar to Putative uncharacterized protein
Sb01g023200.1	high	similar to Chromosome chr6 scaffold_3; whole genome shotgun sequence
Sb01g023244.1	high	similar to Putative uncharacterized protein
Sb01g023270.1	high	similar to SPX domain containing protein; expressed
Sb01g023750.1	high	similar to Alanine aminotransferase 2
Sb01g024390.1	high	similar to Putative uncharacterized protein
Sb01g025310.1	high	similar to Glycosyl hydrolases family 17 protein; expressed
Sb01g025600.1	high	weakly similar to CIA
Sb01g025840.1	high	similar to Peptidyl-prolyl cis-trans isomerase
Sb01g025960.1	high	Predicted protein
Sb01g026170.1	high	similar to Proline-rich protein precursor
Sb01g026180.1	high	similar to Proline-rich protein precursor
Sb01g026390.1	high	similar to Glycosyl hydrolase family 38 protein; putative; expressed
Sb01g026400.1	high	similar to Glycosyl hydrolase family 38 protein; putative; expressed
Sb01g026405.1	high	similar to Glycosyl hydrolase family 38 protein; putative; expressed
Sb01g026510.1	high	weakly similar to Expressed protein
Sb01g026530.1	high	similar to Cytochrome P450 family protein; expressed
Sb01g026660.1	high	similar to Putative uncharacterized protein
Sb01g026710.1	high	similar to NBS-LRR-like protein B
Sb01g026730.1	high	similar to Putative membrane protein
Sb01g026770.1	high	weakly similar to Os10g0121300 protein
Sb01g026960.1	high	similar to NADH-dependent oxidoreductase 2; putative; expressed
Sb01g026980.1	high	similar to NADH-dependent oxidoreductase 2; putative; expressed
Sb01g027010.1	high	similar to NADH-dependent oxidoreductase 2; putative; expressed
Sb01g027270.1	high	Predicted protein
Sb01g027330.1	high	similar to Peroxidase 53; putative; expressed
Sb01g027411.1	high	weakly similar to Putative bHLH transcription factor
Sb01g027540.1	high	similar to Serine carboxypeptidase family protein; expressed
Sb01g027570.1	high	similar to Serine carboxypeptidase family protein; expressed
Sb01g027620.1	high	similar to Putative uncharacterized protein
Sb01g027660.1	high	similar to Putative uncharacterized protein
Sb01g027765.1	low	similar to Pentatricopeptide; putative
Sb01g027830.1	high	similar to Cholinephosphate cytidylyltransferase
Sb01g027840.1	high	similar to Putative uncharacterized protein
Sb01g027880.1	high	similar to Putative uncharacterized protein
Sb01g027980.1	high	weakly similar to Expressed protein
Sb01g028000.1	high	weakly similar to Myosin-like protein
Sb01g028030.1	high	similar to NAD dependent epimerase/dehydratase family protein; expressed
Sb01g028080.1	high	similar to Expressed protein
Sb01g028150.1	high	similar to Probable plastid-lipid-associated protein 3; chloroplast precursor
Sb01g028330.1	high	similar to Bet v I allergen family protein; putative; expressed
Sb01g028450.1	high	similar to No apical meristem; putative; expressed
Sb01g028540.1	high	similar to Haloacid dehalogenase-like hydrolase family protein; putative; expressed
Sb01g028610.1	high	similar to Class III peroxidase 120 precursor
Sb01g028620.1	high	similar to Peroxidase family protein; expressed
Sb01g028640.1	high	similar to Class III peroxidase 120 precursor
Sb01g028683.1	high	similar to Putative uncharacterized protein
Sb01g028686.1	high	similar to Putative uncharacterized protein
Sb01g028690.1	high	similar to C2 domain-containing protein; putative; expressed
Sb01g028700.1	high	similar to Glycosyl hydrolase family 14 protein; expressed
Sb01g028760.1	high	similar to Serine/threonine-protein kinase SAPK3
Sb01g028780.1	high	similar to Chromosome chr16 scaffold_10; whole genome shotgun sequence
Sb01g028810.1	high	similar to Cyclin-P4-1
Sb01g028930.1	high	similar to AP2 domain containing protein; expressed
Sb01g028960.1	high	similar to Probable histone H2AXb
Sb01g029000.1	high	similar to DNA-binding protein
Sb01g029090.1	high	similar to Expressed protein
Sb01g029130.1	high	similar to Oxidoreductase; 2OG-Fe oxygenase family protein; expressed
Sb01g029150.1	high	similar to Os10g0557900 protein
Sb01g029170.1	high	similar to Putative uncharacterized protein
Sb01g029250.1	high	similar to Beta-expansin 7 precursor
Sb01g029260.1	high	similar to Beta-expansin 7 precursor
Sb01g029270.1	high	similar to Beta-expansin 7 precursor
Sb01g029280.1	high	similar to Beta-expansin TaEXPB4
Sb01g029310.1	high	similar to Expansin-B6 precursor
Sb01g029320.1	high	similar to Beta expansin B2
Sb01g029330.1	high	similar to Beta-expansin 6 precursor
Sb01g029340.1	high	similar to Beta-expansin 6 precursor
Sb01g029450.1	high	similar to Protease inhibitor/seed storage/LTP family protein; expressed
Sb01g029460.1	high	similar to Putative uncharacterized protein
Sb01g029465.1	high	similar to Putative uncharacterized protein
Sb01g029470.1	high	similar to Nitrate/chlorate transporter; putative; expressed
Sb01g029490.1	high	similar to Expressed protein
Sb01g029520.1	high	similar to Os10g0553600 protein
Sb01g029590.1	high	similar to Putative uncharacterized protein
Sb01g029610.1	high	similar to Putative uncharacterized protein
Sb01g029620.1	high	similar to Cortical cell-delineating protein precursor
Sb01g029660.1	high	similar to Proline dehydrogenase family protein; expressed
Sb01g029680.1	high	Predicted protein
Sb01g029930.1	high	similar to Putative uncharacterized protein
Sb01g029940.1	high	similar to Exonuclease family protein; putative; expressed
Sb01g030090.1	high	similar to Putative uncharacterized protein
Sb01g030190.1	high	similar to Putative uncharacterized protein
Sb01g030220.1	high	similar to Putative uncharacterized protein
Sb01g030250.1	high	similar to Glutathione S-transferase GST 14
Sb01g030270.1	high	similar to Mucin-like protein
Sb01g030300.1	high	similar to Putative uncharacterized protein
Sb01g030326.1	low	similar to OSJNBa0096F01.9 protein
Sb01g030328.1	high	Predicted protein
Sb01g030330.1	high	similar to Expansin-like A2 precursor
Sb01g030345.1	high	similar to EC protein homolog
Sb01g030440.1	high	similar to Expressed protein
Sb01g030450.1	high	similar to Calcium-dependent protein kinase isoform 1
Sb01g030530.1	high	similar to Putative peroxidase
Sb01g030540.1	high	similar to Putative uncharacterized protein
Sb01g030550.1	high	similar to Putative uncharacterized protein
Sb01g030560.1	high	similar to Oxidoreductase; 2OG-Fe oxygenase family protein; expressed
Sb01g030570.1	high	similar to MADS-box transcription factor TaAGL7
Sb01g030590.1	high	similar to Putative expansin-A30 precursor
Sb01g030600.1	high	similar to Putative uncharacterized protein
Sb01g030700.1	high	similar to Putative uncharacterized protein
Sb01g030730.1	high	similar to Putative uncharacterized protein
Sb01g030780.1	high	similar to Glutathione S-transferase GST 25
Sb01g030800.1	high	similar to Glutathione S-transferase GST 38
Sb01g030840.1	high	similar to Putative uncharacterized protein
Sb01g030870.1	high	similar to Glutathione S-transferase GST 35
Sb01g030880.1	high	similar to Putative uncharacterized protein
Sb01g030890.1	high	similar to Glutathione S-transferase GST 40
Sb01g030930.1	high	similar to Glutathione S-transferase GST 42
Sb01g030950.1	high	similar to Putative uncharacterized protein
Sb01g030980.1	high	similar to Glutathione S-transferase GST 42
Sb01g031010.1	high	similar to Putative uncharacterized protein
Sb01g031020.1	high	similar to Putative uncharacterized protein
Sb01g031030.1	high	similar to Glutathione S-transferase GST 31
Sb01g031040.1	high	similar to Glutathione S-transferase GSTU31
Sb01g031090.1	high	similar to Putative uncharacterized protein
Sb01g031210.1	high	similar to Membrane protein; putative; expressed
Sb01g031290.1	high	similar to Putative uncharacterized protein P0680C01.9
Sb01g031310.1	high	similar to Impaired sucrose induction 1; putative
Sb01g031360.1	high	similar to Os07g0582400 protein
Sb01g031370.1	high	similar to Putative uncharacterized protein
Sb01g031380.1	high	weakly similar to Putative uncharacterized protein Os03g40900
Sb01g031530.1	high	similar to Expressed protein
Sb01g031560.1	high	similar to H0825G02.4 protein
Sb01g031720.1	high	similar to Putative uncharacterized protein
Sb01g031800.1	high	weakly similar to Expressed protein
Sb01g031850.1	high	similar to Expressed protein
Sb01g031880.1	high	similar to Hydrolase; alpha/beta fold family protein; expressed
Sb01g031910.1	high	similar to Putative uncharacterized protein
Sb01g031990.1	high	weakly similar to Putative uncharacterized protein
Sb01g032020.1	high	similar to Probable indole-3-acetic acid-amido synthetase GH3.8
Sb01g032110.1	high	similar to Putative uncharacterized protein
Sb01g032160.1	high	similar to Pentatricopeptide; putative; expressed
Sb01g032200.1	high	similar to Putative uncharacterized protein
Sb01g032250.1	high	similar to Diacylglycerol kinase 1; putative
Sb01g032300.1	high	similar to Putative uncharacterized protein
Sb01g032440.1	high	similar to Phytochrome P450
Sb01g032450.1	high	similar to Probable 6-phosphogluconolactonase 1
Sb01g032510.1	high	similar to MAP3K-like protein kinase; putative; expressed
Sb01g032550.1	high	similar to NAD dependent epimerase/dehydratase family protein; expressed
Sb01g032560.1	high	weakly similar to Expressed protein
Sb01g032580.1	high	similar to Putative uncharacterized protein
Sb01g032600.1	high	similar to Putative cytochrome P450
Sb01g032670.1	high	similar to Putative uncharacterized protein
Sb01g032690.1	high	similar to Os03g0411300 protein
Sb01g032780.1	high	similar to Os10g0396300 protein
Sb01g032790.1	high	weakly similar to Putative uncharacterized protein
Sb01g032800.1	high	similar to Putative uncharacterized protein
Sb01g032820.1	high	similar to Serine/threonine-protein kinase NAK; putative; expressed
Sb01g032875.1	high	similar to Elongation factor 1-delta 2
Sb01g032880.1	high	similar to Putative uncharacterized protein
Sb01g032960.1	high	similar to Putative 3-beta hydroxysteroid dehydrogenase/isomerase
Sb01g032970.1	high	similar to Putative 3-beta hydroxysteroid dehydrogenase/isomerase
Sb01g032980.1	high	similar to Putative 3-beta hydroxysteroid dehydrogenase/isomerase
Sb01g033030.1	high	similar to Putative uncharacterized protein
Sb01g033070.1	high	similar to Expressed protein
Sb01g033080.1	high	similar to Putative uncharacterized protein
Sb01g033170.1	high	weakly similar to Putative uncharacterized protein
Sb01g033180.1	high	similar to Transporter-like protein
Sb01g033200.1	high	similar to Putative uncharacterized protein
Sb01g033350.1	high	similar to Nodulation protein; putative; expressed
Sb01g033366.1	high	similar to Putative uncharacterized protein
Sb01g033490.1	high	similar to Os08g0106000 protein
Sb01g033570.1	high	similar to Serine/threonine-protein kinase SAPK1
Sb01g033590.1	high	similar to Phospho-2-dehydro-3-deoxyheptonate aldolase 1; chloroplast precursor
Sb01g033610.1	high	similar to Putative uncharacterized protein
Sb01g033620.1	high	similar to Os03g0388900 protein
Sb01g033630.1	high	similar to Os03g0388900 protein
Sb01g033640.1	high	similar to Hydrolase; alpha/beta fold family protein; putative; expressed
Sb01g033660.1	high	similar to Nodulin-like protein
Sb01g033770.1	high	similar to Os03g0386800 protein
Sb01g033780.1	high	similar to Serine carboxypeptidase II-3; putative; expressed
Sb01g033790.1	high	similar to Putative uncharacterized protein
Sb01g033800.1	high	similar to Trehalose-phosphatase family protein; expressed
Sb01g033820.1	high	similar to WD domain; G-beta repeat containing protein
Sb01g033855.1	high	similar to Putative uncharacterized protein
Sb01g033910.1	high	similar to Putative uncharacterized protein
Sb01g033920.1	high	weakly similar to Expressed protein
Sb01g034000.1	high	similar to Putative amelogenin like protein
Sb01g034090.1	low	Predicted protein
Sb01g034130.1	high	similar to Cystathionine gamma-synthase
Sb01g034150.1	high	similar to Amino acid permease family protein
Sb01g034190.1	high	similar to Putative glucanase
Sb01g034210.1	high	similar to Os03g0374500 protein
Sb01g034250.1	high	weakly similar to Putative uncharacterized protein
Sb01g034300.1	high	weakly similar to Putative uncharacterized protein
Sb01g034390.1	high	similar to Pyruvate dehydrogenase kinase isoform 1
Sb01g034420.1	high	similar to Class III peroxidase 47 precursor
Sb01g034470.1	high	similar to Flavonoid 3'5' hydroxylase
Sb01g034490.1	high	similar to OB-fold nucleic acid binding domain containing protein; expressed
Sb01g034500.1	high	similar to Heat shock transcription factor family protein; putative; expressed
Sb01g034540.1	high	similar to Os07g0642600 protein
Sb01g034550.1	high	similar to Proline-rich family protein; putative; expressed
Sb01g034560.1	high	similar to Putative AAA-type ATPase
Sb01g034570.1	high	similar to Protein kinase APK1A; chloroplast; putative; expressed
Sb01g034610.1	high	similar to Sugar transporter family protein; expressed
Sb01g034670.1	high	similar to Putative uncharacterized protein
Sb01g034690.1	high	similar to Expressed protein
Sb01g034710.1	high	similar to Putative uncharacterized protein
Sb01g034730.1	high	similar to Putative uncharacterized protein
Sb01g034740.1	high	similar to Putative uncharacterized protein
Sb01g034790.1	high	Predicted protein
Sb01g034810.1	high	similar to Putative uncharacterized protein
Sb01g034890.1	high	similar to Oxidoreductase; 2OG-Fe oxygenase family protein; expressed
Sb01g035010.1	high	similar to Expressed protein
Sb01g035180.1	high	similar to Putative multi-copper oxidase-related protein
Sb01g035310.1	high	similar to Zinc finger; C3HC4 type family protein; expressed
Sb01g035340.1	high	Predicted protein
Sb01g035350.1	high	similar to Superoxide dismutase [Cu-Zn] 4A
Sb01g035370.1	high	similar to Glycosyl hydrolase family 14 protein; expressed
Sb01g035380.1	high	similar to UDP-glucose-4-epimerase
Sb01g035390.1	high	similar to Isoflavone reductase; putative; expressed
Sb01g035400.1	high	similar to Zinc finger protein
Sb01g035410.1	high	similar to SAR DNA binding protein
Sb01g035440.1	high	similar to CHY zinc finger family protein; expressed
Sb01g035450.1	high	similar to Putative uncharacterized protein
Sb01g035480.1	high	similar to Transposon protein; putative; Mutator sub-class; expressed
Sb01g035490.1	high	similar to MtN3/saliva family protein; expressed
Sb01g035590.1	high	similar to Os03g0345100 protein
Sb01g035600.1	high	weakly similar to Rapid ALkalinization Factor family protein
Sb01g035630.1	high	weakly similar to Eukaryotic translation initiation factor 2B family protein; putative; expressed
Sb01g035810.1	high	similar to Putative uncharacterized protein
Sb01g035830.1	high	weakly similar to Expressed protein
Sb01g035840.1	high	similar to MtN3/saliva family protein; expressed
Sb01g035890.1	high	similar to Sucrose synthase 3
Sb01g035920.1	high	similar to Zinc finger; C3HC4 type family protein
Sb01g035940.1	high	similar to Glutathione peroxidase
Sb01g035960.1	high	similar to Alanine-glyoxylate aminotransferase 2; mitochondrial; putative; expressed
Sb01g035970.1	high	similar to BHLH transcription factor bHLH033; putative; expressed
Sb01g036000.1	high	similar to Peroxidase 52; putative; expressed
Sb01g036020.1	high	similar to CIPK-like protein 1; putative; expressed
Sb01g036030.1	high	similar to Uroporphyrinogen decarboxylase; chloroplast precursor
Sb01g036190.1	high	similar to Lung seven transmembrane receptor family protein; expressed
Sb01g036205.1	high	Predicted protein
Sb01g036310.1	high	similar to Os03g0332500 protein
Sb01g036330.1	high	similar to Os03g0332500 protein
Sb01g036360.1	high	similar to Cytochrome P450 family protein; expressed
Sb01g036400.1	high	similar to Expressed protein
Sb01g036420.1	high	similar to 2;3-bisphosphoglycerate-independent phosphoglycerate mutase; putative
Sb01g036470.1	high	similar to Protein kinase domain containing protein; expressed
Sb01g036560.1	high	similar to Putative NAM (No apical meristem) protein
Sb01g036580.1	high	similar to Osr40c1 protein
Sb01g036620.1	high	similar to Thioredoxin-like 1; putative; expressed
Sb01g036700.1	high	similar to Zinc finger; C3HC4 type family protein; expressed
Sb01g036770.1	high	similar to DnaJ domain containing protein; expressed
Sb01g036780.1	high	similar to GTPase activating protein; putative; expressed
Sb01g036790.1	high	similar to Late embryogenesis abundant protein 1
Sb01g036870.1	high	similar to WRKY DNA binding domain containing protein; expressed
Sb01g036900.1	high	similar to F-box domain containing protein; expressed
Sb01g036940.1	high	weakly similar to VQ motif family protein; expressed
Sb01g036970.1	high	similar to Aquaporin SIP2-1
Sb01g037040.1	high	weakly similar to VQ motif family protein; expressed
Sb01g037090.1	high	similar to Galactinol synthase 3
Sb01g037110.1	high	similar to Myb-like DNA-binding domain containing protein; expressed
Sb01g037140.1	high	similar to WD40-like Beta Propeller Repeat family protein; expressed
Sb01g037235.1	high	similar to Putative uncharacterized protein
Sb01g037250.1	high	similar to HAD-superfamily hydrolase; subfamily IA; variant 3 containing protein; expressed
Sb01g037270.1	high	similar to HAD-superfamily hydrolase; subfamily IA; variant 3 containing protein; expressed
Sb01g037280.1	high	similar to EF hand family protein; expressed
Sb01g037470.1	high	similar to Os10g0443000 protein
Sb01g037480.1	high	similar to ZmNAS2 protein
Sb01g037510.1	high	similar to CP12; putative; expressed
Sb01g037520.1	high	similar to BZIP transcription factor family protein; expressed
Sb01g037560.1	high	similar to Mitochondrial import inner membrane translocase subunit Tim17/Tim22/Tim23 family protein; putative; expressed
Sb01g037590.1	high	similar to Expressed protein
Sb01g037600.1	high	similar to AMP-binding enzyme family protein; expressed
Sb01g037630.1	high	similar to TPR Domain containing protein; expressed
Sb01g037670.1	high	similar to Yellow seed1
Sb01g037700.1	high	similar to Expressed protein
Sb01g037730.1	high	similar to Long cell-linked locus protein
Sb01g037920.1	high	similar to Pathogenesis-related protein 10c
Sb01g037960.1	high	similar to Pathogenesis-related protein 10a
Sb01g037970.1	high	similar to Pathogenesis-related protein 10a
Sb01g038020.1	high	similar to Putative uncharacterized protein
Sb01g038030.1	high	similar to Os03g0299600 protein
Sb01g038050.1	high	similar to Sex determination protein tasselseed-2
Sb01g038130.1	high	similar to Multicopper oxidase family protein; expressed
Sb01g038140.1	high	similar to Leucine Rich Repeat family protein; expressed
Sb01g038150.1	high	similar to Streptomyces cyclase/dehydrase family protein; expressed
Sb01g038245.1	high	Predicted protein
Sb01g038300.1	high	similar to Ubiquitin-activating enzyme E1 3; putative; expressed
Sb01g038310.1	high	similar to Ser-thr protein kinase; putative; expressed
Sb01g038360.1	high	similar to Pyruvate decarboxylase isozyme 2
Sb01g038395.1	high	similar to Protein kinase domain containing protein; expressed
Sb01g038400.1	high	similar to Mitochondrial carrier protein; expressed
Sb01g038460.1	high	similar to Asparagine synthetase; putative; expressed
Sb01g038470.1	high	similar to Expressed protein
Sb01g038480.1	high	similar to Expressed protein
Sb01g038530.1	high	similar to Rhodanese-like family protein; putative
Sb01g038660.1	high	similar to Phosphatidylinositol transfer protein; expressed
Sb01g038670.1	high	similar to Putative uncharacterized protein
Sb01g038700.1	high	similar to RNA recognition motif family protein; expressed
Sb01g038760.1	high	similar to L-ascorbate peroxidase 1; cytosolic
Sb01g038765.1	high	similar to Expressed protein
Sb01g038780.1	high	similar to Topoisomerase Spo11
Sb01g038810.1	high	similar to 50S ribosomal protein L10
Sb01g038820.1	high	similar to Two-component response regulator-like PRR73
Sb01g038870.1	high	weakly similar to Putative uncharacterized protein
Sb01g038900.1	high	similar to IN2-1 protein
Sb01g038910.1	high	similar to IN2-1 protein; putative; expressed
Sb01g038970.1	high	similar to Putative uncharacterized protein
Sb01g039030.1	high	similar to Putative uncharacterized protein
Sb01g039060.1	high	similar to Os03g0280700 protein
Sb01g039090.1	high	weakly similar to Chromosome undetermined scaffold_53; whole genome shotgun sequence
Sb01g039100.1	high	similar to Uncharacterized plant-specific domain TIGR01589 family protein; expressed
Sb01g039120.1	high	similar to Putative uncharacterized protein
Sb01g039240.1	high	similar to Histone H2A
Sb01g039250.1	high	similar to Histone H2A
Sb01g039285.1	low	weakly similar to MAR-binding protein; putative; expressed
Sb01g039360.1	high	similar to 33 kDa secretory protein; putative; expressed
Sb01g039390.1	high	similar to Heat shock cognate 70 kDa protein
Sb01g039615.1	high	similar to Protein phosphatase 2C containing protein; expressed
Sb01g039670.1	high	similar to Putative uncharacterized protein
Sb01g039680.1	high	similar to Haloacid dehalogenase-like hydrolase family protein; putative; expressed
Sb01g039690.1	high	similar to Laccase-10 precursor
Sb01g039850.1	high	similar to Fringe protein; putative; expressed
Sb01g039860.1	high	weakly similar to Putative uncharacterized protein OSJNBa0071M09.19
Sb01g039890.1	high	similar to Putative uncharacterized protein
Sb01g039940.1	high	similar to LIM domain-containing protein; putative; expressed
Sb01g039970.1	high	similar to Lipase; putative; expressed
Sb01g039980.1	high	similar to Fructose-1;6-bisphosphatase; chloroplast precursor
Sb01g039990.1	high	similar to 17.4 kDa class I heat shock protein 3
Sb01g040000.1	high	similar to 17.4 kDa class I heat shock protein 3
Sb01g040030.1	high	similar to 17.4 kDa class I heat shock protein 3
Sb01g040060.1	high	similar to OTU-like cysteine protease family protein; expressed
Sb01g040070.1	high	similar to Expressed protein
Sb01g040100.1	high	similar to RNA recognition motif family protein; expressed
Sb01g040120.1	high	similar to 50S ribosomal protein L4; chloroplast; putative; expressed
Sb01g040270.1	high	similar to Putative uncharacterized protein
Sb01g040280.1	high	similar to Putative uncharacterized protein
Sb01g040410.1	high	similar to Expressed protein
Sb01g040430.1	high	similar to Os03g0261100 protein
Sb01g040540.1	high	similar to Chemocyanin; putative; expressed
Sb01g040580.1	high	similar to Expressed protein
Sb01g040630.1	high	similar to Expressed protein
Sb01g040710.1	high	similar to Expressed protein
Sb01g040730.1	high	similar to FAR1 family protein; expressed
Sb01g040750.1	high	similar to Beta-galactosidase 6 precursor
Sb01g040830.1	high	similar to NB-ARC domain containing protein; expressed
Sb01g040890.1	high	similar to Os03g0253200 protein
Sb01g040910.1	high	similar to Myb family transcription factor; putative
Sb01g040980.1	high	similar to Putative uncharacterized protein
Sb01g040990.1	high	similar to TB2/DP1; HVA22 family protein; expressed
Sb01g041015.1	low	weakly similar to Rap8; putative; expressed
Sb01g041020.1	high	similar to Expressed protein
Sb01g041180.1	high	similar to Heat shock protein 26
Sb01g041200.1	high	similar to Expressed protein
Sb01g041250.1	high	weakly similar to Os08g0548400 protein
Sb01g041280.1	high	similar to SCUTL1; putative; expressed
Sb01g041290.1	high	similar to Thaumatin family protein; expressed
Sb01g041360.1	high	similar to Expressed protein
Sb01g041390.1	high	similar to Senescence-associated protein; expressed
Sb01g041550.1	high	similar to Purple acid phosphatase 1; putative; expressed
Sb01g041570.1	high	similar to Purple acid phosphatase 1; putative; expressed
Sb01g041580.1	high	similar to Type I inositol-1;4;5-trisphosphate 5-phosphatase CVP2; putative; expressed
Sb01g041635.1	low	Predicted protein
Sb01g041640.1	high	similar to Deoxymugineic acid synthase1
Sb01g041700.1	high	similar to Glutamate decarboxylase
Sb01g041760.1	high	similar to Peroxidase
Sb01g041770.1	high	similar to Class III peroxidase 39 precursor
Sb01g041830.1	high	similar to Putative uncharacterized protein
Sb01g041920.1	high	similar to Expressed protein
Sb01g042000.1	high	similar to Poly polymerase catalytic domain containing protein; expressed
Sb01g042010.1	high	similar to Inositol 1;3;4-trisphosphate 5/6-kinase
Sb01g042040.1	high	similar to Branched-chain-amino-acid aminotransferase 5; chloroplast; putative; expressed
Sb01g042120.1	high	similar to Putative phytosulfokine peptide precursor
Sb01g042150.1	high	similar to CMV 1a interacting protein 1; putative; expressed
Sb01g042190.1	high	similar to Os03g0232800 protein
Sb01g042200.1	high	similar to Haemolysin-III related family protein; expressed
Sb01g042230.1	high	similar to Putative uncharacterized protein
Sb01g042330.1	high	similar to Putative uncharacterized protein
Sb01g042350.1	high	similar to Putative uncharacterized protein
Sb01g042380.1	high	similar to Os03g0224300 protein
Sb01g042450.1	high	similar to Glutamine synthetase root isozyme 1
Sb01g042470.1	high	similar to Cytochrome P450 family protein; expressed
Sb01g042490.1	high	similar to Os03g0222600 protein
Sb01g042500.1	high	similar to Os03g0222600 protein
Sb01g042530.1	high	similar to MA3 domain-containing protein; putative; expressed
Sb01g042550.1	high	similar to Putative uncharacterized protein
Sb01g042560.1	high	similar to Putative uncharacterized protein
Sb01g042600.1	high	similar to Very-long-chain fatty acid condensing enzyme; putative; expressed
Sb01g042680.1	high	similar to DnaK protein; expressed
Sb01g042690.1	high	similar to Sugar carrier protein C; putative; expressed
Sb01g042740.1	high	similar to Os03g0216700 protein
Sb01g042880.1	high	similar to Expressed protein
Sb01g042900.1	high	similar to Os12g0240900 protein
Sb01g042970.1	high	Predicted protein
Sb01g043030.1	high	similar to Beta-glucosidase
Sb01g043040.1	high	Predicted protein
Sb01g043200.1	high	similar to Os03g0211500 protein
Sb01g043280.1	high	similar to Cp protein; putative
Sb01g043470.1	high	similar to Putative uncharacterized protein OSJNBa0014O06.3
Sb01g043480.1	high	similar to Integral membrane protein; putative; expressed
Sb01g043490.1	high	similar to Putative uncharacterized protein
Sb01g043570.1	high	similar to Helix-loop-helix DNA-binding domain containing protein
Sb01g043600.1	high	similar to Transposon protein; putative; unclassified; expressed
Sb01g043610.1	high	similar to D-type cyclin
Sb01g043630.1	high	similar to Hydrolase; alpha/beta fold family protein; expressed
Sb01g043720.1	high	similar to 1;4-beta-xylanase; putative; expressed
Sb01g043780.1	high	similar to Expressed protein
Sb01g043850.1	high	similar to Expressed protein
Sb01g043910.1	high	similar to Homeobox domain containing protein; expressed
Sb01g043950.1	high	similar to Uncharacterized plant-specific domain TIGR01568 family protein; expressed
Sb01g043980.1	high	similar to Cupin family protein; expressed
Sb01g044000.1	high	similar to Sugar transporter family protein; expressed
Sb01g044010.1	high	similar to Mannitol transporter; putative; expressed
Sb01g044020.1	high	similar to Expressed protein
Sb01g044050.1	high	similar to Satase isoform II
Sb01g044090.1	high	similar to Sulfate transporter ST1
Sb01g044130.1	high	similar to Putative uncharacterized protein
Sb01g044270.1	high	similar to Expressed protein
Sb01g044290.1	high	similar to Inositol-3-phosphate synthase
Sb01g044410.1	high	similar to AP2 domain containing protein; expressed
Sb01g044540.1	high	similar to Putative uncharacterized protein
Sb01g044570.1	high	similar to Os03g0190000 protein
Sb01g044580.1	high	similar to Oxidoreductase; zinc-binding dehydrogenase family protein; expressed
Sb01g044590.1	high	similar to Oxidoreductase; zinc-binding dehydrogenase family protein; expressed
Sb01g044620.1	high	similar to Homeobox domain containing protein; expressed
Sb01g044640.1	high	similar to Helix-loop-helix DNA-binding domain containing protein; expressed
Sb01g044660.1	high	similar to Os03g0188100 protein
Sb01g044960.1	high	similar to Expressed protein
Sb01g045000.1	high	similar to Cation-transporting ATPase
Sb01g045030.1	high	similar to Expressed protein
Sb01g045040.1	high	weakly similar to AP2 domain containing protein; expressed
Sb01g045050.1	high	weakly similar to AP2 domain containing protein; expressed
Sb01g045060.1	high	similar to AP2 domain containing protein; expressed
Sb01g045070.1	high	Predicted protein
Sb01g045180.1	high	weakly similar to Putative uncharacterized protein
Sb01g045230.1	high	similar to Putative uncharacterized protein
Sb01g045260.1	high	similar to Serine/threonine-protein kinase NAK; putative; expressed
Sb01g045300.1	high	similar to Hydrolase; alpha/beta fold family protein; expressed
Sb01g045410.1	high	similar to Expressed protein
Sb01g045480.1	high	similar to Hydrolase; carbon-nitrogen family protein; expressed
Sb01g045530.1	high	similar to Os12g0176500 protein
Sb01g045600.1	high	Predicted protein
Sb01g045630.1	high	weakly similar to Transposon protein; putative; CACTA; En/Spm sub-class
Sb01g045660.1	high	similar to Leucine zipper protein
Sb01g045680.1	high	similar to Alanine-glyoxylate aminotransferase 2; mitochondrial; putative; expressed
Sb01g045690.1	high	similar to BHLH family protein; putative; expressed
Sb01g045710.1	high	similar to Os03g0171300 protein
Sb01g045740.1	high	similar to Putative DNA-binding protein
Sb01g045840.1	high	similar to Putative zinc finger DNA-binding protein
Sb01g045850.1	high	similar to Cellulose synthase-like A4
Sb01g045980.1	high	similar to Expressed protein
Sb01g045990.1	high	similar to Putative uncharacterized protein
Sb01g046000.1	high	similar to Putative uncharacterized protein
Sb01g046010.1	high	similar to Putative uncharacterized protein
Sb01g046040.1	high	weakly similar to Putative uncharacterized protein
Sb01g046120.1	high	similar to TPR Domain containing protein; expressed
Sb01g046350.1	high	similar to Putative uncharacterized protein
Sb01g046410.1	high	similar to Sulfate transporter 3.1; putative; expressed
Sb01g046440.1	high	similar to Expressed protein
Sb01g046470.1	high	similar to Expressed protein
Sb01g046490.1	high	similar to Rab28 protein
Sb01g046525.1	high	similar to Chromosome chr6 scaffold_3; whole genome shotgun sequence
Sb01g046620.1	high	similar to ABC transporter family protein; putative; expressed
Sb01g046680.1	high	similar to Expansin-A25 precursor
Sb01g046700.1	high	similar to Expansin-A12 precursor
Sb01g046710.1	high	similar to FAD binding domain containing protein; expressed
Sb01g046720.1	high	similar to Putative uncharacterized protein
Sb01g046730.1	high	similar to FAD binding domain containing protein; expressed
Sb01g046790.1	high	similar to Os03g0152400 protein
Sb01g046820.1	high	similar to Heavy metal-associated domain containing protein; expressed
Sb01g046890.1	high	similar to High affinity phosphate transporter 2
Sb01g046940.1	high	similar to Putative uncharacterized protein
Sb01g047080.1	high	similar to Transmembrane protein; putative; expressed
Sb01g047150.1	high	similar to Ras family protein; expressed
Sb01g047200.1	high	similar to DENN domain containing protein; expressed
Sb01g047250.1	high	similar to Os03g0145000 protein
Sb01g047270.1	high	similar to Xyloglucan galactosyltransferase KATAMARI1 homolog
Sb01g047330.1	high	similar to Putative uncharacterized protein
Sb01g047345.1	high	similar to Expressed protein
Sb01g047450.1	high	similar to Myb-like DNA-binding domain containing protein
Sb01g047460.1	low	similar to Zinc finger family protein; putative; expressed
Sb01g047470.1	high	weakly similar to Putative uncharacterized protein OSJNBa0071K18.16
Sb01g047480.1	high	similar to Putative uncharacterized protein
Sb01g047490.1	high	similar to Os03g0141800 protein
Sb01g047500.1	high	similar to Beta-amylase
Sb01g047550.1	high	similar to Expressed protein
Sb01g047640.1	high	similar to Cytochrome P450 family protein; expressed
Sb01g047690.1	high	similar to POT family protein; expressed
Sb01g047710.1	high	similar to Expressed protein
Sb01g047940.1	high	similar to Basic helix-loop-helix; putative; expressed
Sb01g047980.1	high	similar to Glutathione S-transferase GST 9
Sb01g048000.1	high	similar to Glutathione S-transferase GST 13
Sb01g048020.1	high	similar to Putative uncharacterized protein
Sb01g048030.1	high	similar to Putative uncharacterized protein
Sb01g048040.1	high	similar to Serine O-acetyltransferase family protein; expressed
Sb01g048050.1	high	similar to Putative uncharacterized protein
Sb01g048095.1	high	similar to Chitin elicitor-binding protein precursor
Sb01g048100.1	high	similar to Chitin elicitor-binding protein precursor
Sb01g048120.1	high	similar to Expressed protein
Sb01g048140.1	high	similar to Basic endochitinase; putative; expressed
Sb01g048190.1	high	similar to Expansin-like A1 precursor
Sb01g048200.1	high	similar to AMP-binding enzyme family protein; expressed
Sb01g048280.1	high	similar to Catalase isozyme 2
Sb01g048300.1	high	similar to Serine/threonine-protein kinase Cx32; chloroplast; putative; expressed
Sb01g048380.1	high	similar to Putative gamma-thionin
Sb01g048450.1	high	similar to Putative 3-beta hydroxysteroid dehydrogenase/isomerase
Sb01g048490.1	high	similar to Gb|AAD32907.1
Sb01g048500.1	high	similar to Seven transmembrane protein Mlo1
Sb01g048540.1	high	similar to Putative uncharacterized protein
Sb01g048565.1	high	Predicted protein
Sb01g048600.1	high	similar to ESTs AU029294
Sb01g048610.1	high	similar to ESTs AU078251
Sb01g048640.1	high	weakly similar to Putative uncharacterized protein
Sb01g048680.1	high	similar to Putative uncharacterized protein
Sb01g048772.1	low	similar to Os05g0128200 protein
Sb01g048860.1	high	similar to Beta-carotene hydroxylase; putative; expressed
Sb01g048870.1	high	similar to 50S ribosomal protein L5; chloroplast precursor
Sb01g048880.1	high	similar to Polygalacturonase; putative; expressed
Sb01g048950.1	high	similar to Putative uncharacterized protein
Sb01g049030.1	high	similar to Oxidoreductase; 2OG-Fe oxygenase family protein; expressed
Sb01g049040.1	high	similar to Oxygen evolving complex protein-like
Sb01g049050.1	high	similar to Plastid ribosomal protein L11
Sb01g049120.1	high	similar to Putative uncharacterized protein
Sb01g049200.1	high	similar to LEM3 family/CDC50 family protein; expressed
Sb01g049280.1	high	similar to Putative serine protease
Sb01g049330.1	high	similar to Putative uncharacterized protein
Sb01g049410.1	high	similar to Expressed protein
Sb01g049420.1	high	similar to Glycosyl hydrolases family 16 protein; expressed
Sb01g049490.1	high	similar to F-box family protein; putative; expressed
Sb01g049500.1	high	similar to F-box family protein; putative; expressed
Sb01g049550.1	high	similar to Putative uncharacterized protein
Sb01g049590.1	high	similar to Arginine/serine-rich-splicing factor RSP31
Sb01g049710.1	high	similar to Putative uncharacterized protein
Sb01g049750.1	high	similar to Putative uncharacterized protein
Sb01g049800.1	high	similar to Os03g0111400 protein
Sb01g049810.1	high	similar to Remorin; C-terminal region family protein; expressed
Sb01g049830.1	high	similar to Nonspecific lipid-transfer protein 2; putative; expressed
Sb01g049970.1	high	similar to Putative heme binding protein cemA
Sb01g050070.1	high	similar to Glycosyl hydrolases family 16 protein; expressed
Sb01g050150.1	high	similar to Transmembrane protein; putative; expressed
Sb01g050270.1	high	similar to Expressed protein
Sb01g050400.1	high	similar to Putative uncharacterized protein
Sb01g050420.1	high	similar to OSJNBa0010H02.23 protein
Sb01g050430.1	high	similar to Beta-expansin 3
Sb01g050435.1	high	weakly similar to Expansin-B7 precursor
Sb01g050670.1	high	similar to Oleosin
Sb02g000230.1	high	similar to Tic62 protein; putative; expressed
Sb02g000300.1	high	weakly similar to Laccase-14 precursor
Sb02g000340.1	high	similar to Putative potassium transporter
Sb02g000350.1	high	Predicted protein
Sb02g000470.1	high	similar to Class III peroxidase 97 precursor
Sb02g000500.1	high	similar to Putative peroxidase 1
Sb02g000520.1	high	similar to Os07g0104600 protein
Sb02g000540.1	high	similar to Extensin-like protein
Sb02g000620.1	high	similar to Putative uncharacterized protein P0617C02.122-1
Sb02g000630.1	high	similar to Putative quinone oxidoreductase
Sb02g000920.1	high	similar to Putative uncharacterized protein
Sb02g000970.1	high	similar to UDP-glucose dehydrogenase
Sb02g001050.1	high	weakly similar to Putative 4-coumarate--CoA ligase 1
Sb02g001070.1	high	similar to Putative receptor-like protein kinase
Sb02g001140.1	high	similar to Putative peroxidase
Sb02g001300.1	high	similar to Putative uncharacterized protein
Sb02g001320.1	high	similar to Putative uncharacterized protein
Sb02g001340.1	high	similar to Putative uncharacterized protein
Sb02g001370.1	high	similar to Putative uncharacterized protein
Sb02g001460.1	high	similar to Slr1753 protein
Sb02g001590.1	high	similar to Os07g0119000 protein
Sb02g001610.1	high	similar to Putative uncharacterized protein
Sb02g001670.1	high	weakly similar to Putative uncharacterized protein
Sb02g001700.1	high	similar to Os02g0455400 protein
Sb02g001730.1	high	Predicted protein
Sb02g001850.1	high	weakly similar to Putative uncharacterized protein
Sb02g001860.1	high	similar to Putative uncharacterized protein
Sb02g001870.1	high	similar to Os07g0525900 protein
Sb02g001880.1	high	weakly similar to Putative uncharacterized protein OSJNBa0057M23.132
Sb02g001940.1	high	weakly similar to Os07g0123900 protein
Sb02g001950.1	high	similar to Phytosulfokine peptide precursor
Sb02g001960.1	high	similar to Chromatin complex subunit A101
Sb02g002300.1	high	similar to Putative uncharacterized protein
Sb02g002540.1	high	similar to Early nodulin 75-like protein
Sb02g002560.1	low	Predicted protein
Sb02g002690.1	high	similar to 23 kDa polypeptide of photosystem II
Sb02g002710.1	high	weakly similar to Early nodulin 75-like protein
Sb02g002720.1	high	similar to Early nodulin 75-like protein
Sb02g002740.1	high	similar to Early nodulin 75-like protein
Sb02g002800.1	high	similar to Os07g0144500 protein
Sb02g002830.1	high	similar to Putative Photosystem II 10 kDa polypeptide; chloroplast
Sb02g002960.1	high	similar to Photosystem I reaction center subunit psaK; chloroplast precursor
Sb02g003030.1	high	similar to Putative uncharacterized protein
Sb02g003080.1	high	similar to Os07g0152200 protein
Sb02g003090.1	high	similar to Os07g0152700 protein
Sb02g003250.1	high	similar to Putative uncharacterized protein
Sb02g003270.1	high	similar to D-amino acid oxidase
Sb02g003280.1	high	similar to Putative uncharacterized protein OSJNBa0024L18.10
Sb02g003340.1	high	similar to C3HC4-type RING zinc finger protein-like
Sb02g003370.1	high	similar to Peptide transporter-like
Sb02g003480.1	high	similar to Putative RING zinc finger protein
Sb02g003510.1	high	similar to Steroid 5alpha-reductase-like protein
Sb02g003520.1	high	similar to Putative uncharacterized protein
Sb02g003530.1	high	similar to Putative uncharacterized protein
Sb02g003580.1	high	similar to Putative uncharacterized protein
Sb02g003620.1	high	similar to Os07g0162700 protein
Sb02g003630.1	high	similar to Putative uncharacterized protein
Sb02g003710.1	high	Predicted protein
Sb02g003720.1	high	similar to Putative uncharacterized protein
Sb02g003910.1	high	similar to Putative uncharacterized protein
Sb02g003980.1	high	similar to Putative uncharacterized protein
Sb02g004000.1	high	similar to Putative tyrosine phosphatase
Sb02g004200.1	high	similar to Os07g0175500 protein
Sb02g004210.1	high	similar to Os07g0175500 protein
Sb02g004220.1	high	similar to Non-specific lipid-transfer protein
Sb02g004250.1	high	similar to Putative uncharacterized protein
Sb02g004260.1	high	similar to Os07g0176500 protein
Sb02g004300.1	high	similar to Putative uncharacterized protein
Sb02g004380.1	high	similar to Os07g0178800 protein
Sb02g004390.1	high	similar to Early light-inducible protein ELIP
Sb02g004433.1	high	Predicted protein
Sb02g004480.1	high	similar to Putative uncharacterized protein
Sb02g004630.1	high	similar to Putative uncharacterized protein
Sb02g004650.1	high	similar to Xylanase inhibitor protein 1 precursor
Sb02g004660.1	high	similar to Xylanase inhibitor
Sb02g004670.1	high	similar to Auxin-responsive protein IAA24
Sb02g004840.1	high	similar to Putative uncharacterized protein
Sb02g004970.1	high	similar to Histone H2A
Sb02g005070.1	high	similar to ATPase-like protein
Sb02g005120.1	high	similar to Putative nodule-specific protein
Sb02g005160.1	high	similar to Peptidyl-prolyl cis-trans isomerase
Sb02g005180.1	high	similar to Similarity to limonene cyclase
Sb02g005310.1	low	Predicted protein
Sb02g005320.1	low	similar to NB-ARC domain containing protein; expressed
Sb02g005350.1	high	similar to Putative uncharacterized protein
Sb02g005370.1	high	similar to Putative uncharacterized protein
Sb02g005380.1	high	similar to 1-deoxy-D-xylulose 5-phosphate synthase
Sb02g005430.1	high	weakly similar to Putative uncharacterized protein OSJNBb0003E08.28
Sb02g005470.1	high	weakly similar to Putative uncharacterized protein
Sb02g005570.1	high	similar to F-box domain containing protein; expressed
Sb02g005600.1	high	similar to AAA-type ATPase-like
Sb02g005700.1	high	similar to Os07g0193000 protein
Sb02g005750.1	high	similar to Os07g0194500 protein
Sb02g006115.1	high	similar to Os07g0205000 protein
Sb02g006130.1	high	similar to Putative uncharacterized protein
Sb02g006210.1	high	similar to Quinone reductase 2
Sb02g006300.1	high	similar to CAA30376.1 protein
Sb02g006320.1	high	similar to Alkaline alpha galactosidase 1
Sb02g006680.1	high	similar to GRAB1 protein
Sb02g006780.1	high	Predicted protein
Sb02g006860.1	high	similar to Kelch repeat containing protein
Sb02g006880.1	high	weakly similar to Putative uncharacterized protein
Sb02g006920.1	high	similar to Putative uncharacterized protein OSJNBa0086N05.106
Sb02g006930.1	high	similar to Os07g0231400 protein
Sb02g006960.1	high	similar to Putative uncharacterized protein
Sb02g007090.1	high	similar to Putative uncharacterized protein
Sb02g007110.1	high	similar to Putative uncharacterized protein
Sb02g007140.1	high	similar to Putative uncharacterized protein
Sb02g007160.1	high	weakly similar to Expressed protein
Sb02g007220.1	high	Predicted protein
Sb02g007280.1	high	weakly similar to Putative uncharacterized protein P0418E08.140
Sb02g007350.1	high	similar to Os07g0120300 protein
Sb02g007360.1	high	similar to Os07g0120300 protein
Sb02g007410.1	high	similar to Thionin like protein
Sb02g007540.1	high	similar to OSIGBa0105N24.4 protein
Sb02g007640.1	high	weakly similar to Putative uncharacterized protein
Sb02g007650.1	high	similar to Os07g0251200 protein
Sb02g007660.1	high	similar to Os07g0251200 protein
Sb02g007680.1	high	similar to Putative uncharacterized protein
Sb02g007730.1	high	similar to Putative IAA amidohydrolase
Sb02g007750.1	high	similar to Beta-glucosidase aggregating factor
Sb02g007870.1	high	similar to Putative uncharacterized protein
Sb02g007930.1	high	similar to Copper amine oxidase
Sb02g007970.1	high	similar to Autophagy-related protein 3
Sb02g007990.1	high	similar to Putative uncharacterized protein
Sb02g008740.1	high	similar to OSIGBa0111L12.4 protein
Sb02g008930.1	high	similar to Putative uncharacterized protein
Sb02g008970.1	high	similar to Pathogenesis related protein-1
Sb02g009120.1	high	similar to Probable aldehyde oxidase 4
Sb02g009135.1	low	similar to Putative uncharacterized protein P0557D09.30
Sb02g009140.1	high	similar to Probable aldehyde oxidase 1
Sb02g009160.1	high	similar to Putative uncharacterized protein
Sb02g009170.1	high	similar to Putative uncharacterized protein
Sb02g009220.1	high	similar to Putative Cytochrome P450
Sb02g009300.1	high	similar to Putative uncharacterized protein
Sb02g009310.1	high	similar to Putative uncharacterized protein
Sb02g009320.1	high	similar to Putative uncharacterized protein
Sb02g009340.1	high	similar to Putative uncharacterized protein
Sb02g009400.1	high	weakly similar to Chromosome chr6 scaffold_3; whole genome shotgun sequence
Sb02g009410.1	high	similar to Os07g0293000 protein
Sb02g009420.1	high	similar to Putative uncharacterized protein
Sb02g009580.1	high	weakly similar to Receptor-like kinase
Sb02g009600.1	high	similar to Putative uncharacterized protein
Sb02g009680.1	high	similar to Expressed protein
Sb02g009870.1	high	similar to Granule bound starch synthase IIa
Sb02g009990.1	high	weakly similar to Putative uncharacterized protein
Sb02g010050.1	high	similar to Putative uncharacterized protein
Sb02g010065.1	high	similar to Putative uncharacterized protein
Sb02g010080.1	high	similar to Hydrophobic LEA-like protein
Sb02g010120.1	low	weakly similar to Putative uncharacterized protein
Sb02g010160.1	high	similar to Putative uncharacterized protein
Sb02g010190.1	high	similar to Photosystem I reaction center subunit IV; chloroplast precursor
Sb02g010230.1	high	similar to Similar to F12P19.3 [imported]-Arabidopsis thaliana
Sb02g010250.1	high	similar to Putative uncharacterized protein
Sb02g010351.1	high	similar to Putative uncharacterized protein
Sb02g010480.1	high	similar to Putative uncharacterized protein P0443H10.1
Sb02g010500.1	high	similar to Serine carboxypeptidase family protein
Sb02g010590.1	high	similar to Putative uncharacterized protein
Sb02g010720.1	high	similar to Beta-expansin 4 precursor
Sb02g010790.1	high	similar to Aquaporin PIP2-6
Sb02g010830.1	high	similar to Aquaporin PIP2-6
Sb02g011010.1	high	similar to Os07g0459200 protein
Sb02g011070.1	high	similar to Putative acyltransferase
Sb02g011270.1	high	Predicted protein
Sb02g011791.1	high	Predicted protein
Sb02g011890.1	high	similar to Cytosolic monodehydroascorbate reductase
Sb02g011895.1	high	similar to Putative uncharacterized protein
Sb02g011900.1	high	similar to Putative uncharacterized protein
Sb02g011920.1	high	similar to Fatty acyl coA reductase
Sb02g012370.1	high	similar to Putative uncharacterized protein
Sb02g012400.1	high	similar to Putative uncharacterized protein
Sb02g012470.1	high	similar to Putative uncharacterized protein
Sb02g012910.1	high	similar to Os09g0572700 protein
Sb02g012920.1	high	similar to Os09g0572700 protein
Sb02g013010.1	high	similar to Os09g0106700 protein
Sb02g013030.1	high	similar to Putative uncharacterized protein
Sb02g013070.1	high	similar to Putative tyrosine specific protein phosphatase protein
Sb02g013080.1	low	Predicted protein
Sb02g013100.1	high	similar to Putative receptor-like kinase RHG1
Sb02g013190.1	high	similar to Putative uncharacterized protein
Sb02g014250.1	high	similar to Cyclin-D3-2
Sb02g017220.1	high	similar to Os09g0272000 protein
Sb02g018540.1	high	similar to Os09g0278000 protein
Sb02g018640.1	high	similar to Rhodanese family protein-like
Sb02g018670.1	high	similar to Putative uncharacterized protein P0651G05.14
Sb02g018870.1	high	similar to Putative uncharacterized protein
Sb02g019380.1	high	similar to Putative uncharacterized protein
Sb02g019460.1	high	similar to Peptidyl-prolyl cis-trans isomerase
Sb02g019490.1	high	similar to Putative phosphomannomutase
Sb02g019550.1	high	similar to GDSL-lipase-like
Sb02g020230.1	high	Predicted protein
Sb02g020290.1	high	similar to Putative uncharacterized protein
Sb02g020410.1	high	similar to Glucose-1-phosphate adenylyltransferase
Sb02g020470.1	high	similar to B0103C08-B0602B01.5 protein
Sb02g020475.1	high	similar to Os09g0130800 protein
Sb02g020760.1	high	similar to Putative bZIP transcription factor
Sb02g020830.1	high	similar to Os09g0307300 protein
Sb02g020910.1	high	similar to Os09g0309700 protein
Sb02g021020.1	high	similar to H0211A12.2 protein
Sb02g021090.1	high	similar to Phosphoenolpyruvate carboxylase 2
Sb02g021190.1	high	weakly similar to Myb family protein-like
Sb02g021450.1	high	similar to Putative uncharacterized protein
Sb02g021490.1	high	similar to Crocetin dialdehyde-like
Sb02g022080.1	high	similar to NAD dependent epimerase/dehydratase family protein; expressed
Sb02g022088.1	low	Predicted protein
Sb02g022090.1	high	similar to Os09g0325700 protein
Sb02g022095.1	low	Predicted protein
Sb02g022160.1	high	similar to Methylenetetrahydrofolate dehydrogenase-like
Sb02g022230.1	high	similar to Betanidin-5-O-glucosyltransferase-like
Sb02g022250.1	high	similar to Putative uncharacterized protein
Sb02g022280.1	high	weakly similar to Transcription factor WRKY74
Sb02g022300.1	high	similar to Cytochrome b5-like
Sb02g022340.1	high	similar to Os09g0334800 protein
Sb02g022440.1	high	similar to Putative uncharacterized protein
Sb02g022510.1	high	similar to Membrane protein-like
Sb02g022540.1	high	similar to Putative uncharacterized protein
Sb02g022650.1	high	similar to Putative OsD305
Sb02g022660.1	high	similar to Serine/threonine-specific receptor protein kinase-like
Sb02g022690.1	high	similar to Os09g0356000 protein
Sb02g022700.1	high	similar to Serine/threonine-specific receptor protein kinase-like
Sb02g022730.1	high	similar to Putative uncharacterized protein
Sb02g022733.1	high	similar to Serine/threonine-specific receptor protein kinase-like
Sb02g022740.1	high	weakly similar to Os09g0356000 protein
Sb02g022900.1	high	similar to Putative uncharacterized protein
Sb02g022920.1	high	similar to Putative uncharacterized protein
Sb02g022933.1	high	similar to Os08g0398700 protein
Sb02g023110.1	high	weakly similar to Putative uncharacterized protein
Sb02g023130.1	high	similar to Putative uncharacterized protein
Sb02g023150.1	high	similar to Os09g0365900 protein
Sb02g023170.1	high	similar to Putative uncharacterized protein P0564H06.4
Sb02g023340.1	high	similar to Transporter-like protein
Sb02g023360.1	high	similar to Putative uncharacterized protein
Sb02g023470.1	high	similar to Os09g0374900 protein
Sb02g023480.1	high	similar to Enolase
Sb02g023583.1	high	similar to Os08g0414500 protein
Sb02g023600.1	high	weakly similar to RING finger 1
Sb02g023610.1	high	similar to Putative trehalose-6-phosphate synthase
Sb02g023630.1	high	similar to Os09g0378700 protein
Sb02g023650.1	high	Predicted protein
Sb02g023740.1	high	similar to Putative uncharacterized protein P0027G10.62
Sb02g023770.1	high	similar to Putative Cytochrome P450
Sb02g024050.1	high	similar to Endoglucanase 22 precursor
Sb02g024056.1	low	weakly similar to Os09g0394500 protein
Sb02g024060.1	high	similar to Putative hexose transporter
Sb02g024070.1	high	similar to Inositol 1;4;5-trisphosphate 5-phosphatase-like protein
Sb02g024130.1	high	similar to Putative uncharacterized protein
Sb02g024160.1	high	similar to Putative nuclear protein p30
Sb02g024170.1	high	similar to Putative nuclear protein p30
Sb02g024190.1	high	similar to Putative uncharacterized protein
Sb02g024240.1	high	weakly similar to Putative uncharacterized protein
Sb02g024250.1	high	similar to Myb factor
Sb02g024290.1	high	Predicted protein
Sb02g024330.1	high	similar to Putative cytochrome P450 monooxygenase CYP72A5
Sb02g024480.1	high	similar to Putative uncharacterized protein P0431A03.17
Sb02g024550.1	high	similar to Putative uncharacterized protein
Sb02g024560.1	high	similar to Putative uncharacterized protein P0643D11.9
Sb02g024710.1	high	similar to Putative uncharacterized protein
Sb02g024770.1	high	similar to Putative uncharacterized protein
Sb02g024780.1	high	similar to Putative uncharacterized protein
Sb02g024830.1	high	weakly similar to Putative uncharacterized protein
Sb02g024990.1	high	similar to Putative uncharacterized protein
Sb02g025010.1	high	similar to Putative uncharacterized protein
Sb02g025030.1	high	similar to Streptococcal hemagglutinin-like protein
Sb02g025050.1	high	similar to Integral membrane transporter-like protein
Sb02g025060.1	high	similar to Putative nucleoid DNA-binding protein cnd41; chloroplast
Sb02g025160.1	low	similar to Major ampullate spidroin 2-2
Sb02g025170.1	high	similar to Silk fibroin heavy chain-like protein
Sb02g025210.1	high	similar to Os09g0426500 protein
Sb02g025240.1	high	similar to Putative uncharacterized protein
Sb02g025270.1	high	similar to Putative uncharacterized protein
Sb02g025280.1	high	similar to Putative uncharacterized protein
Sb02g025350.1	high	similar to R2R3-MYB transcription factor-like protein
Sb02g025420.1	high	similar to Putative uncharacterized protein OSJNBa0039E17.34
Sb02g025430.1	high	similar to Putative uncharacterized protein OSJNBa0039E17.34
Sb02g025470.1	high	weakly similar to Putative uncharacterized protein
Sb02g025510.1	high	similar to Endosperm tissue precursor
Sb02g025580.1	high	similar to Putative uncharacterized protein
Sb02g025590.1	high	similar to Os09g0436900 protein
Sb02g025610.1	high	similar to Auxin-induced protein-like
Sb02g025640.1	high	similar to Os09g0437500 protein
Sb02g025675.1	high	similar to Putative uncharacterized protein OJ1328_D07.26
Sb02g025720.1	high	similar to Putative uncharacterized protein
Sb02g025775.1	high	similar to Putative uncharacterized protein
Sb02g025790.1	high	similar to Aldehyde dehydrogenase
Sb02g025810.1	high	similar to Putative uncharacterized protein
Sb02g025840.1	high	similar to Putative uncharacterized protein
Sb02g025910.1	high	similar to Putative Avr9/Cf-9 rapidly elicited protein 264
Sb02g025930.1	high	similar to Putative uncharacterized protein
Sb02g026020.1	high	similar to Major intrinsic protein-like
Sb02g026040.1	high	similar to Putative UDP-glucosyltransferase
Sb02g026050.1	high	similar to Plant viral-response family protein-like
Sb02g026070.1	high	similar to Plant viral-response family protein-like
Sb02g026075.1	high	similar to Putative uncharacterized protein
Sb02g026160.1	high	similar to Putative uncharacterized protein
Sb02g026280.1	high	similar to 1-aminocyclopropane-1-carboxylate oxidase
Sb02g026330.1	high	similar to Putative Erwinia induced protein 1
Sb02g026340.1	high	similar to Putative aspartic proteinase nepenthesin I
Sb02g026350.1	high	similar to Putative uncharacterized protein
Sb02g026390.1	high	similar to Putative uncharacterized protein
Sb02g026430.1	high	similar to Putative asparate aminotransferase
Sb02g026440.1	high	similar to 1-phosphatidylinositol-4-phosphate 5-kinase-like protein
Sb02g026490.1	high	similar to Os09g0454600 protein
Sb02g026500.1	high	similar to Putative uncharacterized protein
Sb02g026570.1	high	similar to Putative uncharacterized protein
Sb02g026590.1	high	similar to Putative heat shock factor
Sb02g026600.1	high	similar to Abscisic acid 8'-hydroxylase 3
Sb02g026680.1	high	similar to Putative uncharacterized protein
Sb02g026700.1	high	similar to BRI1-KD interacting protein 119
Sb02g026816.1	high	similar to Putative PrMC3
Sb02g027030.1	high	similar to FH protein interacting protein FIP1-like
Sb02g027040.1	high	similar to Putative uncharacterized protein
Sb02g027080.1	high	similar to Glutathione S-transferase GST 36
Sb02g027130.1	high	similar to Putative uncharacterized protein
Sb02g027200.1	high	similar to RING-H2 zinc finger protein ATL6-like
Sb02g027240.1	high	weakly similar to Putative uncharacterized protein
Sb02g027260.1	high	similar to Putative uncharacterized protein
Sb02g027270.1	high	similar to Putative uncharacterized protein
Sb02g027280.1	high	similar to Isoamylase-type starch debranching enzyme ISO3
Sb02g027300.1	high	similar to Homeodomain leucine zipper protein
Sb02g027350.1	high	similar to Putative ABC transporter
Sb02g027520.1	high	similar to Putative uncharacterized protein
Sb02g027570.1	high	similar to Cellulose synthase-like protein OsCslE1
Sb02g027640.1	low	weakly similar to Putative uncharacterized protein
Sb02g027850.1	high	weakly similar to Putative uncharacterized protein P0463D04.12
Sb02g027900.1	high	similar to Photosystem I reaction center subunit V; chloroplast precursor
Sb02g027910.1	high	Predicted protein
Sb02g027930.1	high	similar to Putative uncharacterized protein
Sb02g028010.1	high	similar to Os09g0482600 protein
Sb02g028130.1	high	similar to Putative uncharacterized protein
Sb02g028180.1	high	similar to Os09g0484800 protein
Sb02g028200.1	high	similar to Os09g0484900 protein
Sb02g028210.1	high	similar to Os09g0484900 protein
Sb02g028255.1	high	similar to Os09g0487200 protein
Sb02g028300.1	high	similar to Os09g0487900 protein
Sb02g028370.1	high	similar to Putative uncharacterized protein
Sb02g028380.1	high	similar to Os09g0489500 protein
Sb02g028400.1	high	similar to Os09g0491100 protein
Sb02g028430.1	high	weakly similar to Putative uncharacterized protein
Sb02g028500.1	high	similar to AT-hook motif nuclear localized protein 2
Sb02g028520.1	high	similar to Putative uncharacterized protein
Sb02g028580.1	high	weakly similar to Putative cinnamoyl-CoA reductase
Sb02g028590.1	high	similar to Putative uncharacterized protein
Sb02g028620.1	high	similar to Putative uncharacterized protein
Sb02g028700.1	high	similar to Dihydro-flavanoid reductase-like protein
Sb02g028940.1	high	similar to Os09g0498800 protein
Sb02g028960.1	high	similar to Os09g0499000 protein
Sb02g029020.1	high	similar to Os09g0501100 protein
Sb02g029130.1	high	similar to Os09g0504000 protein
Sb02g029170.1	high	weakly similar to Zinc finger protein family-like
Sb02g029200.1	high	similar to Acyl-[acyl-carrier protein] thioesterase
Sb02g029210.1	high	similar to Os09g0505400 protein
Sb02g029220.1	high	weakly similar to Regulatory protein-like
Sb02g029280.1	high	similar to Os05g0207200 protein
Sb02g029300.1	high	similar to Squamosa promoter-binding-like protein 18
Sb02g029350.1	high	similar to Putative uncharacterized protein
Sb02g029370.1	high	similar to Expressed protein
Sb02g029460.1	high	similar to Os09g0509100 protein
Sb02g029570.1	high	weakly similar to Putative uncharacterized protein
Sb02g029580.1	high	weakly similar to Putative uncharacterized protein
Sb02g029600.1	high	weakly similar to Putative uncharacterized protein
Sb02g029630.1	high	similar to Auxin-induced protein-like
Sb02g029640.1	high	similar to Os09g0511600 protein
Sb02g029710.1	high	similar to AT3g03310/T21P5_27
Sb02g029950.1	high	similar to Putative uncharacterized protein
Sb02g030020.1	high	similar to Putative indole-3-acetate beta-glucosyltransferase
Sb02g030050.1	high	similar to Putative uncharacterized protein
Sb02g030060.1	high	similar to Putative uncharacterized protein
Sb02g030080.1	high	similar to Putative uncharacterized protein
Sb02g030090.1	high	similar to Os09g0518700 protein
Sb02g030180.1	high	weakly similar to Putative uncharacterized protein P0669G04.10
Sb02g030220.1	high	similar to Putative uncharacterized protein P0669G04.14
Sb02g030330.1	high	similar to SbCBF6
Sb02g030500.1	high	similar to UDP-galactose epimerase
Sb02g030520.1	high	Predicted protein
Sb02g030530.1	high	similar to Chromosome chr16 scaffold_86; whole genome shotgun sequence
Sb02g030540.1	high	similar to Ras-related protein Rab11B
Sb02g030640.1	high	similar to Putative uncharacterized protein
Sb02g030660.1	high	similar to Homeodomain leucine zipper protein
Sb02g030730.1	high	similar to Putative Cytochrome P450
Sb02g030740.1	high	similar to Putative Cytochrome P450
Sb02g030770.1	high	similar to Putative uncharacterized protein OJ1254_E07.6
Sb02g030830.1	high	similar to Senescence-inducible chloroplast stay-green protein
Sb02g030970.1	high	similar to Putative uncharacterized protein
Sb02g031030.1	high	similar to Triosephosphate isomerase
Sb02g031070.1	high	similar to Putative uncharacterized protein
Sb02g031120.1	high	similar to Os09g0536300 protein
Sb02g031130.1	high	similar to Putative uncharacterized protein
Sb02g031160.1	high	similar to RNase S-like protein
Sb02g031170.1	high	similar to S-like RNase
Sb02g031200.1	high	similar to Putative pollenless3
Sb02g031230.1	high	weakly similar to Putative uncharacterized protein
Sb02g031360.1	high	similar to PREDICTED: similar to solute carrier family 15; member 4
Sb02g031400.1	high	similar to Putative uncharacterized protein
Sb02g031440.1	high	similar to Putative uncharacterized protein
Sb02g031460.1	high	similar to Chloroplast nucleoid DNA-binding protein-like protein
Sb02g031500.1	high	similar to Putative NEP1-interacting protein
Sb02g031530.1	high	similar to Putative uncharacterized protein P0478E02.19
Sb02g031540.1	high	similar to Os09g0543100 protein
Sb02g031640.1	high	similar to Putative uncharacterized protein
Sb02g031770.1	high	similar to Putative uncharacterized protein
Sb02g031780.1	high	similar to Putative uncharacterized protein
Sb02g031870.1	high	similar to Putative uncharacterized protein
Sb02g031940.1	high	similar to Flavin containing monooxygenase 3-like
Sb02g031950.1	high	similar to Flavin-containing monooxygenase 3-like
Sb02g031970.1	high	similar to Putative uncharacterized protein
Sb02g032120.1	high	similar to Os09g0551000 protein
Sb02g032130.1	high	similar to Putative uncharacterized protein
Sb02g032160.1	high	weakly similar to Os09g0551900 protein
Sb02g032280.1	high	similar to Os09g0553700 protein
Sb02g032310.1	high	similar to Os09g0554000 protein
Sb02g032320.1	high	similar to Os09g0554200 protein
Sb02g032330.1	high	similar to Os09g0554300 protein
Sb02g032360.1	high	similar to Os09g0483400 protein
Sb02g032370.1	high	similar to Os09g0555500 protein
Sb02g032440.1	high	similar to Uncharacterized protein At5g20380.1
Sb02g032640.1	high	similar to Cytochrome P450 reductase
Sb02g032800.1	high	similar to Molybdenum cofactor sulfurase-like protein 1
Sb02g032815.1	high	similar to Putative uncharacterized protein
Sb02g032820.1	high	similar to Tetratricopeptide repeat; putative; expressed
Sb02g032900.1	high	similar to Putative undecaprenyl pyrophosphate synthetase
Sb02g033070.1	high	similar to Expansin-like A3 precursor
Sb02g033080.1	high	similar to Os07g0475700 protein
Sb02g033100.1	high	similar to Putative uncharacterized protein
Sb02g033230.1	high	similar to OSIGBa0115A19.4 protein
Sb02g033290.1	high	similar to H0525E10.7 protein
Sb02g033330.1	high	similar to Putative uncharacterized protein
Sb02g033580.1	high	similar to Putative uncharacterized protein
Sb02g033590.1	high	similar to 2Fe-2S iron-sulfur cluster protein-like
Sb02g033640.1	high	similar to Peptidyl-prolyl cis-trans isomerase
Sb02g033760.1	high	similar to Putative uncharacterized protein
Sb02g033780.1	high	similar to Putative uncharacterized protein OSJNBb0055I24.117
Sb02g033790.1	high	similar to Class III peroxidase 102 precursor
Sb02g033830.1	high	weakly similar to Chromosome chr1 scaffold_22; whole genome shotgun sequence
Sb02g033970.1	high	similar to Putative uncharacterized protein
Sb02g034090.1	high	similar to Putative MATE efflux protein family protein
Sb02g034130.1	high	similar to Os07g0503500 protein
Sb02g034370.1	high	similar to Adenosine 5'-phosphosulfate reductase 2
Sb02g034435.1	high	similar to Putative glycine-rich cell wall structural protein
Sb02g034460.1	high	weakly similar to Putative uncharacterized protein
Sb02g034580.1	high	similar to Putative uncharacterized protein
Sb02g034590.1	high	similar to Putative aconitate hydratase; cytoplasmic
Sb02g034660.1	high	similar to Protein phosphatase type 2C
Sb02g034690.1	high	weakly similar to Putative uncharacterized protein P0650C03.15
Sb02g034700.1	high	weakly similar to Putative uncharacterized protein OSJNBa0036M16.104
Sb02g034720.1	high	similar to Os07g0516600 protein
Sb02g034760.1	high	similar to Putative uncharacterized protein OSJNBa0036M16.111-1
Sb02g034790.1	high	similar to AAA-type ATPase-like protein
Sb02g034850.1	high	similar to Putative uncharacterized protein
Sb02g034990.1	high	similar to Putative uncharacterized protein
Sb02g035020.1	high	similar to Putative uncharacterized protein
Sb02g035040.1	high	similar to Putative uncharacterized protein
Sb02g035050.1	high	similar to Putative uncharacterized protein
Sb02g035060.1	high	similar to GTPase activating protein-like
Sb02g035090.1	high	weakly similar to Lipase (Class 3) family-like protein
Sb02g035110.1	high	weakly similar to Lipase (Class 3) family-like protein
Sb02g035120.1	high	similar to Os07g0528900 protein
Sb02g035140.1	high	weakly similar to Putative uncharacterized protein
Sb02g035160.1	high	similar to Chromosome chr10 scaffold_179; whole genome shotgun sequence
Sb02g035170.1	high	similar to Protein translation factor SUI1 homolog
Sb02g035250.1	high	similar to Os07g0531500 protein
Sb02g035370.1	high	similar to Receptor-like protein kinase-like
Sb02g035400.1	high	weakly similar to Putative uncharacterized protein OJ1058_A12.122
Sb02g035440.1	high	similar to Putative serine/threonine-specific protein kinase
Sb02g035450.1	high	similar to Os07g0537500 protein
Sb02g035460.1	high	similar to Putative uncharacterized protein
Sb02g035465.1	high	similar to Os07g0539700 protein
Sb02g035480.1	high	similar to Putative uncharacterized protein
Sb02g035490.1	high	similar to Putative uncharacterized protein
Sb02g035500.1	high	similar to Putative serine/threonine-specific protein kinase
Sb02g035520.1	high	similar to Putative uncharacterized protein
Sb02g035530.1	high	similar to Serine/threonine kinase receptor-like protein
Sb02g035540.1	high	similar to Serine/threonine kinase receptor-like protein
Sb02g035550.1	high	similar to Putative uncharacterized protein
Sb02g035560.1	high	similar to Putative uncharacterized protein
Sb02g035570.1	high	similar to Os07g0542900 protein
Sb02g035590.1	high	similar to Beta-amylase
Sb02g035600.1	high	similar to Beta-amylase
Sb02g035610.1	high	similar to Oxygen-evolving enhancer protein 3-1; chloroplast precursor
Sb02g035720.1	high	similar to Putative uncharacterized protein OJ1612_A04.103
Sb02g035970.1	high	similar to Putative uncharacterized protein
Sb02g035990.1	high	similar to Cellulose synthase-like protein OsCslF3
Sb02g036000.1	high	similar to Cellulose synthase-like protein OsCslF3
Sb02g036010.1	high	similar to Cellulose synthase-like protein OsCslF3
Sb02g036133.1	high	similar to Putative uncharacterized protein
Sb02g036136.1	high	similar to Putative uncharacterized protein
Sb02g036180.1	high	similar to Putative equilibrative nucleoside transporter ENT8 splice variant
Sb02g036220.1	high	similar to Putative uncharacterized protein
Sb02g036250.1	high	similar to Myb protein
Sb02g036260.1	high	similar to Chlorophyll a/b-binding protein CP29 precursor
Sb02g036290.1	high	similar to Putative uncharacterized protein P0567H04.20
Sb02g036310.1	high	similar to Monosaccharide transporter 6
Sb02g036340.1	high	similar to Chromosome chr19 scaffold_4; whole genome shotgun sequence
Sb02g036360.1	high	similar to Putative uncharacterized protein
Sb02g036370.1	high	similar to Putative organic cation transporter
Sb02g036380.1	high	similar to Chlorophyll a-b binding protein of LHCII type III; chloroplast precursor
Sb02g036440.1	high	similar to Putative uncharacterized protein
Sb02g036520.1	high	similar to Putative uncharacterized protein
Sb02g036690.1	high	similar to Putative symbiosis receptor-like kinase
Sb02g036750.1	high	similar to Polygalacturonase inhibitor 1 precursor
Sb02g036810.1	high	similar to Remorin-like protein
Sb02g036836.1	high	similar to Putative uncharacterized protein
Sb02g037090.1	high	weakly similar to Putative uncharacterized protein OJ1699_E05.13
Sb02g037190.1	high	similar to Putative uncharacterized protein
Sb02g037280.1	high	similar to Putative uncharacterized protein
Sb02g037310.1	high	similar to Putative fasciclin-like arabinogalactan-protein
Sb02g037340.1	high	similar to Putative uncharacterized protein
Sb02g037350.1	high	similar to Zeamatin precursor
Sb02g037410.1	high	similar to LHCI-680; photosystem I antenna protein
Sb02g037470.1	high	similar to Os07g0578200 protein
Sb02g037560.1	high	similar to Homeodomain leucine zipper protein 14
Sb02g037590.1	high	similar to Os07g0582400 protein
Sb02g037790.1	high	weakly similar to Putative uncharacterized protein OJ1113_E01.102
Sb02g037840.1	high	similar to Plasma membrane-bound peroxidase 2b
Sb02g037925.1	high	weakly similar to Putative uncharacterized protein
Sb02g037970.1	high	similar to Os07g0588200 protein
Sb02g037990.1	high	similar to Transcription factor (BHLH)-like protein
Sb02g038000.1	high	similar to Putative uncharacterized protein
Sb02g038120.1	low	similar to Glutathione transferase
Sb02g038130.1	high	similar to Glutathione transferase
Sb02g038140.1	high	similar to Os07g0664400 protein
Sb02g038170.1	high	similar to Probable indole-3-acetic acid-amido synthetase GH3.8
Sb02g038180.1	high	similar to Putative uncharacterized protein
Sb02g038210.1	high	similar to Chromosome chr2 scaffold_11; whole genome shotgun sequence
Sb02g038310.1	high	similar to Os07g0597200 protein
Sb02g038390.1	high	weakly similar to ZPT4-4 (Zinc-finger protein)-like protein
Sb02g038470.1	high	similar to Early nodulin 75-like protein
Sb02g038520.1	high	similar to Putative uncharacterized protein
Sb02g038530.1	high	similar to Putative uncharacterized protein
Sb02g038560.1	high	similar to Glucosyltransferase IS10a-like
Sb02g038570.1	high	similar to Putative uncharacterized protein
Sb02g038620.1	high	similar to Putative uncharacterized protein OSJNBb0018H10.21
Sb02g038630.1	high	Predicted protein
Sb02g038680.1	high	similar to Putative peptide transporter
Sb02g038700.1	high	similar to Putative uncharacterized protein
Sb02g038770.1	high	similar to Putative reversibly glycosylated polypeptide
Sb02g038810.1	high	similar to Protein EGG APPARATUS-1
Sb02g038840.1	high	similar to Putative uncharacterized protein
Sb02g038870.1	high	similar to Putative transcription factor
Sb02g038960.1	high	similar to Os07g0608200 protein
Sb02g039050.1	high	weakly similar to CHP-rich zinc finger protein-like
Sb02g039060.1	high	similar to Putative uncharacterized protein
Sb02g039080.1	high	similar to Os07g0613000 protein
Sb02g039120.1	high	similar to Putative uncharacterized protein P0616D06.108
Sb02g039170.1	high	similar to Os07g0614600 protein
Sb02g039230.1	high	similar to Beta-ketoacyl-ACP synthase
Sb02g039240.1	high	similar to Putative (S)-2-hydroxy-acid oxidase
Sb02g039300.1	high	weakly similar to EREB-like protein
Sb02g039310.1	high	similar to Putative uncharacterized protein
Sb02g039315.1	low	similar to Os07g0438500 protein
Sb02g039350.1	high	similar to Putative glycerophosphoryl diester phosphodiesterase 2
Sb02g039360.1	high	similar to Ring-H2 zinc finger protein
Sb02g039430.1	high	similar to Os07g0619200 protein
Sb02g039433.1	high	similar to Os07g0619200 protein
Sb02g039440.1	high	similar to Putative uncharacterized protein
Sb02g039470.1	high	similar to Patatin-like protein
Sb02g039480.1	high	similar to Putative caltractin
Sb02g039590.1	high	similar to Putative uncharacterized protein
Sb02g039670.1	high	similar to Putative uncharacterized protein
Sb02g039680.1	high	similar to Hydrolase-like protein
Sb02g039770.1	high	weakly similar to Putative uncharacterized protein P0524E08.124
Sb02g039790.1	high	similar to Sister of ramosa 3
Sb02g039830.1	high	similar to WD domain; G-beta repeat containing protein
Sb02g039860.1	high	similar to Non-specific lipid-transfer protein
Sb02g039910.1	high	similar to Putative uncharacterized protein
Sb02g039970.1	high	similar to Os07g0626800 protein
Sb02g039980.1	high	similar to Putative uncharacterized protein
Sb02g040030.1	high	similar to Putative uncharacterized protein OJ1339_F05.143
Sb02g040040.1	high	similar to Putative uncharacterized protein OJ1339_F05.142
Sb02g040060.1	high	similar to Thiazole biosynthetic enzyme 1-1; chloroplast precursor
Sb02g040170.1	high	similar to Putative uncharacterized protein
Sb02g040190.1	high	similar to Putative uncharacterized protein
Sb02g040200.1	high	similar to Putative uncharacterized protein
Sb02g040220.1	high	similar to Zinc finger protein-like
Sb02g040230.1	high	similar to Putative uncharacterized protein
Sb02g040240.1	high	similar to Putative uncharacterized protein
Sb02g040260.1	high	similar to Chloroplast 29 kDa ribonucleoprotein
Sb02g040350.1	high	similar to Putative uncharacterized protein
Sb02g040410.1	high	weakly similar to Putative uncharacterized protein P0455H11.108
Sb02g040520.1	high	similar to Putative cytochrome P450
Sb02g040610.1	high	similar to Pyruvate dehydrogenase kinase isoform 2
Sb02g040640.1	high	similar to Putative uncharacterized protein
Sb02g040650.1	high	similar to 1-Cys peroxiredoxin PER1
Sb02g040660.1	high	similar to Putative uncharacterized protein
Sb02g040670.1	high	similar to Putative uncharacterized protein
Sb02g040680.1	high	similar to Putative uncharacterized protein
Sb02g040720.1	high	Predicted protein
Sb02g040740.1	high	similar to Putative uncharacterized protein
Sb02g040750.1	high	similar to Putative uncharacterized protein
Sb02g040770.1	high	similar to Putative uncharacterized protein
Sb02g040840.1	high	similar to Os12g0464400 protein
Sb02g040890.1	high	similar to Lipase-like protein
Sb02g040900.1	high	similar to Os08g0300200 protein
Sb02g040950.1	high	similar to Lipase-like protein
Sb02g041040.1	high	similar to Putative esterase
Sb02g041050.1	high	similar to Putative esterase
Sb02g041080.1	high	similar to Trad-like protein
Sb02g041170.1	high	similar to Putative uncharacterized protein
Sb02g041190.1	high	similar to Putative uncharacterized protein P0503D09.103
Sb02g041242.1	high	Predicted protein
Sb02g041590.1	high	similar to Putative uncharacterized protein
Sb02g041680.1	high	similar to Putative uncharacterized protein
Sb02g041820.1	high	similar to DT-related protein
Sb02g042010.1	high	similar to Zinc finger protein family-like
Sb02g042030.1	high	similar to Nucleolar protein Nop56; putative; expressed
Sb02g042115.1	high	similar to Os07g0663500 protein
Sb02g042120.1	high	similar to Os07g0663600 protein
Sb02g042140.1	high	similar to Os07g0663600 protein
Sb02g042190.1	high	similar to Sodium/hydrogen exchanger
Sb02g042210.1	high	similar to Tubby protein; putative; expressed
Sb02g042280.1	high	similar to Putative GDSL-motif lipase/hydrolase
Sb02g042310.1	high	similar to Putative triacylglycerol lipase
Sb02g042320.1	high	similar to Putative uncharacterized protein
Sb02g042480.1	high	similar to Putative uncharacterized protein P0470D12.115
Sb02g042530.1	high	weakly similar to Putative uncharacterized protein OSJNBb0008A05.5
Sb02g042580.1	high	similar to Putative uncharacterized protein
Sb02g042680.1	high	similar to Putative uncharacterized protein
Sb02g042730.1	high	similar to Putative uncharacterized protein
Sb02g042740.1	high	similar to Putative uncharacterized protein
Sb02g042760.1	high	similar to AP2 domain transcription factor EREBP
Sb02g042840.1	high	similar to Plasma membrane-bound peroxidase 2b
Sb02g042850.1	high	similar to Peroxidase precursor
Sb02g042860.1	high	similar to Plasma membrane-bound peroxidase 3-1
Sb02g042870.1	high	similar to Pox1 protein
Sb02g042880.1	high	similar to Putative uncharacterized protein
Sb02g042940.1	high	similar to Putative uncharacterized protein
Sb02g043130.1	high	similar to Putative uncharacterized protein
Sb02g043175.1	high	similar to Putative uncharacterized protein OSJNBa0008J01.29
Sb02g043220.1	high	similar to Os07g0683600 protein
Sb02g043250.1	high	similar to IN2-1 protein; putative; expressed
Sb02g043260.1	high	similar to Osr40g3 protein
Sb02g043270.1	high	similar to GRAB2 protein
Sb02g043280.1	high	similar to Putative uncharacterized protein
Sb02g043350.1	high	similar to Ethylene-insensitive-3-like protein
Sb02g043450.1	high	similar to WSI76 protein induced by water stress
Sb02g043570.1	high	Predicted protein
Sb02g043600.1	high	Predicted protein
Sb02g043670.1	high	similar to Nicotianamine synthase 3
Sb02g043740.1	high	similar to Putative uncharacterized protein
Sb02g043770.1	high	similar to Brittle stalk-2-like protein 8
Sb02g043810.1	high	similar to Putative uncharacterized protein P0034A04.101-1
Sb02g043826.1	low	Predicted protein
Sb02g043940.1	high	similar to Probable AMP deaminase
Sb02g043980.1	high	similar to Putative omega-3 fatty acid desaturase
Sb02g044055.1	high	similar to Putative uncharacterized protein
Sb02g044060.1	high	similar to Ascorbate peroxidase
Sb03g000200.1	high	similar to Os01g0248000 protein
Sb03g000210.1	high	similar to Putative ABA induced plasma membrane protein
Sb03g000240.1	high	similar to WRKY transcription factor 1
Sb03g000510.1	high	similar to Probable protein ABIL3
Sb03g000663.1	high	weakly similar to Os01g0234100 protein
Sb03g000700.1	high	similar to Salt stress root protein RS1
Sb03g000786.1	low	similar to Putative uncharacterized protein
Sb03g000810.1	high	similar to Putative uncharacterized protein
Sb03g000830.1	high	Predicted protein
Sb03g000850.1	high	similar to Os01g0229800 protein
Sb03g000860.1	high	similar to Os01g0229800 protein
Sb03g000870.1	high	similar to Putative uncharacterized protein P0485D09.14
Sb03g001040.1	high	similar to Putative uncharacterized protein
Sb03g001070.1	high	similar to Putative uncharacterized protein
Sb03g001080.1	high	similar to Putative uncharacterized protein
Sb03g001100.1	high	similar to Putative uncharacterized protein P0452F10.6
Sb03g001113.1	high	similar to Putative uncharacterized protein
Sb03g001116.1	high	weakly similar to Os01g0226600 protein
Sb03g001130.1	high	similar to Putative uncharacterized protein P0492F05.31
Sb03g001170.1	high	similar to Os01g0225600 protein
Sb03g001250.1	high	similar to Os01g0225000 protein
Sb03g001310.1	high	similar to Os01g0223600 protein
Sb03g001320.1	high	similar to Putative uncharacterized protein
Sb03g001350.1	high	similar to Putative uncharacterized protein
Sb03g001430.1	high	similar to Putative uncharacterized protein
Sb03g001520.1	high	similar to At5g53190
Sb03g001560.1	high	similar to Endoglucanase 2 precursor
Sb03g001670.1	high	similar to Putative uncharacterized protein
Sb03g001750.1	high	similar to Putative 4-methyl-5(B-hydroxyethyl)-thiazol monophosphate biosynthesis enzyme
Sb03g001800.1	high	similar to Putative uncharacterized protein P0515G01.44-2
Sb03g001810.1	high	similar to Putative uncharacterized protein
Sb03g001840.1	high	weakly similar to Putative uncharacterized protein
Sb03g001880.1	high	similar to Putative uncharacterized protein
Sb03g001890.1	high	similar to Putative uncharacterized protein
Sb03g001940.1	high	similar to Transcription factor PCF5
Sb03g001980.1	high	similar to Os01g0212700 protein
Sb03g002050.1	high	similar to BZIP transcription factor RF2b-like
Sb03g002060.1	high	similar to Sterol C-22 desaturase-like
Sb03g002080.1	high	similar to Putative uncharacterized protein
Sb03g002090.1	high	similar to Putative uncharacterized protein
Sb03g002130.1	high	similar to Putative uncharacterized protein
Sb03g002150.1	high	similar to GA 2-oxidase 5
Sb03g002240.1	high	similar to Putative uncharacterized protein
Sb03g002250.1	high	similar to Putative uncharacterized protein
Sb03g002340.1	high	similar to Putative uncharacterized protein
Sb03g002360.1	high	similar to Putative uncharacterized protein
Sb03g002400.1	high	similar to Carnitine racemase-like
Sb03g002410.1	high	similar to OSJNBa0049B20.21 protein
Sb03g002490.1	high	similar to Aquaporin NIP1-2
Sb03g002580.1	high	similar to Putative uncharacterized protein
Sb03g002620.1	high	similar to Metallothionein
Sb03g002630.1	high	similar to AP2 domain transcription factor TaDREB2
Sb03g002660.1	high	similar to Class III HD-Zip protein 5
Sb03g002710.1	high	similar to Monoglyceride lipase isoform 2-like
Sb03g002935.1	high	similar to Putative uncharacterized protein
Sb03g002970.1	high	similar to Monothiol glutaredoxin-S2
Sb03g002997.1	high	Predicted protein
Sb03g003070.1	high	similar to 1-aminocyclopropane-1-carboxylic acid synthase
Sb03g003080.1	high	similar to Putative uncharacterized protein
Sb03g003100.1	high	similar to Putative MCB2 protein
Sb03g003110.1	high	similar to CCCH-type zinc finger protein-like
Sb03g003120.1	high	similar to Typical P-type R2R3 Myb protein
Sb03g003140.1	high	similar to Putative uncharacterized protein
Sb03g003190.1	high	similar to Hexokinase-8
Sb03g003200.1	high	similar to Auxin-responsive protein IAA2
Sb03g003210.1	high	similar to Syringomycin biosynthesis enzyme-like
Sb03g003240.1	high	similar to Putative uncharacterized protein
Sb03g003280.1	high	similar to Cytokinin dehydrogenase 1 precursor
Sb03g003310.1	high	similar to Putative uncharacterized protein
Sb03g003360.1	high	weakly similar to WRKY transcription factor 10
Sb03g003370.1	high	similar to WRKY transcription factor 6-like
Sb03g003530.1	high	similar to 17.8 kDa class II heat shock protein
Sb03g003550.1	high	similar to Putative uncharacterized protein
Sb03g003590.1	high	similar to Putative uncharacterized protein
Sb03g003620.1	high	similar to Putative inositol polyphosphate 5-phosphatase
Sb03g003630.1	high	similar to Putative uncharacterized protein
Sb03g003675.1	high	similar to Os01g0182300 protein
Sb03g003685.1	high	similar to Putative uncharacterized protein
Sb03g003730.1	high	similar to Putative leucine-rich repeat/extensin 1
Sb03g003745.1	low	weakly similar to Putative uncharacterized protein
Sb03g003750.1	high	similar to Putative uncharacterized protein
Sb03g003830.1	high	similar to 3'-N-debenzoyltaxol N-benzoyltransferase-like
Sb03g004000.1	high	similar to Putative uncharacterized protein
Sb03g004020.1	high	similar to GA 3beta-hydroxylase
Sb03g004080.1	high	similar to Putative uncharacterized protein
Sb03g004110.1	high	similar to Putative uncharacterized protein
Sb03g004180.1	high	similar to Os01g0175700 protein
Sb03g004190.1	high	similar to Putative uncharacterized protein OSJNBa0089K24.31
Sb03g004210.1	high	similar to Putative uncharacterized protein
Sb03g004300.1	high	similar to Os01g0173900 protein
Sb03g004330.1	high	similar to Putative uncharacterized protein
Sb03g004360.1	high	similar to Putative polygalacturonase
Sb03g004370.1	high	similar to Putative uncharacterized protein
Sb03g004380.1	high	similar to Putative peroxidase
Sb03g004430.1	high	similar to Putative glucose-6-phosphate/phosphate-translocator
Sb03g004445.1	high	similar to Os01g0171800 protein
Sb03g004540.1	high	similar to Chromosome chr14 scaffold_21; whole genome shotgun sequence
Sb03g004560.1	high	similar to Photosystem I reaction center subunit XI; chloroplast precursor
Sb03g004600.1	high	similar to Typical P-type R2R3 Myb protein
Sb03g004630.1	high	similar to P0028E10.22 protein
Sb03g004730.1	high	similar to Photosystem II reaction centre X protein containing protein; expressed
Sb03g004780.1	high	weakly similar to P0028E10.1 protein
Sb03g004790.1	high	similar to Os05g0165400 protein
Sb03g004800.1	high	similar to Putative uncharacterized protein
Sb03g004830.1	high	similar to Putative uncharacterized protein
Sb03g004850.1	high	similar to Os01g0670100 protein
Sb03g004860.1	high	similar to S-receptor kinase-like
Sb03g004870.1	high	similar to Histone H4
Sb03g004900.1	high	similar to Putative uncharacterized protein
Sb03g004930.1	high	Predicted protein
Sb03g004950.1	high	similar to Putative uncharacterized protein
Sb03g005060.1	high	similar to Putative uncharacterized protein B1189A09.45
Sb03g005090.1	high	similar to OSJNBa0038P21.7 protein
Sb03g005166.1	high	similar to Os03g0733800 protein
Sb03g005220.1	high	similar to Putative uncharacterized protein
Sb03g005240.1	high	similar to Chromosome chr8 scaffold_115; whole genome shotgun sequence
Sb03g005280.1	high	similar to EST D25138(R3286) corresponds to a region of the predicted gene
Sb03g005285.1	low	Predicted protein
Sb03g005360.1	high	similar to Similar to Hordeum vulgare carboxypeptidase D
Sb03g005490.1	high	similar to Putative uncharacterized protein
Sb03g005530.1	high	similar to Putative uncharacterized protein
Sb03g005550.1	high	similar to Histones H3 and H4
Sb03g005555.1	high	similar to Putative uncharacterized protein
Sb03g005750.1	high	similar to Expressed protein
Sb03g005760.1	high	similar to Universal stress protein
Sb03g005770.1	high	weakly similar to Putative uncharacterized protein
Sb03g005920.1	high	similar to Putative uncharacterized protein P0009G03.26
Sb03g005990.1	high	similar to Putative uncharacterized protein P0009G03.21
Sb03g006050.1	high	similar to OSJNBb0056F09.1 protein
Sb03g006090.1	high	similar to Metallothionein-like protein
Sb03g006210.1	high	similar to MADS-box transcription factor TaAGL42
Sb03g006290.1	high	similar to Putative acyltransferase
Sb03g006300.1	high	similar to Putative acyltransferase
Sb03g006310.1	high	similar to Putative uncharacterized protein P0024G09.30
Sb03g006330.1	high	similar to Putative uncharacterized protein
Sb03g006365.1	high	Predicted protein
Sb03g006420.1	high	similar to Putative uncharacterized protein
Sb03g006480.1	high	similar to Putative uncharacterized protein
Sb03g006590.1	high	similar to Putative uncharacterized protein
Sb03g006690.1	high	similar to Putative uncharacterized protein P0443D08.40
Sb03g006715.1	high	similar to Putative receptor serine/threonine kinase PR5K
Sb03g006870.1	high	similar to Heat shock protein 17.2
Sb03g006880.1	high	similar to Heat shock protein 17.2
Sb03g006890.1	high	similar to 16.9 kDa class I heat shock protein 1
Sb03g006920.1	high	similar to Putative uncharacterized protein
Sb03g006930.1	high	similar to Os01g0135700 protein
Sb03g006950.1	high	similar to Os01g0134900 protein
Sb03g006970.1	high	similar to Putative uncharacterized protein
Sb03g007100.1	high	weakly similar to Putative uncharacterized protein
Sb03g007170.1	high	similar to Wound induced protein homolog
Sb03g007180.1	high	similar to Putative uncharacterized protein
Sb03g007220.1	high	similar to Putative uncharacterized protein
Sb03g007240.1	high	similar to NPR1 interactor
Sb03g007280.1	high	similar to Putative uncharacterized protein P0408F06.22
Sb03g007320.1	high	similar to Putative uncharacterized protein P0408F06.3
Sb03g007380.1	high	similar to Mannose-6-phosphate isomerase
Sb03g007420.1	high	weakly similar to Putative uncharacterized protein
Sb03g007470.1	high	similar to Spore coat protein-like
Sb03g007550.1	high	similar to Putative uncharacterized protein
Sb03g007685.1	low	similar to Putative uncharacterized protein
Sb03g007700.1	high	similar to Histone H2B.5
Sb03g007770.1	high	similar to Putative uncharacterized protein
Sb03g007780.1	high	similar to Putative uncharacterized protein
Sb03g007800.1	high	similar to Putative uncharacterized protein P0684C01.11
Sb03g007810.1	high	similar to Os01g0121200 protein
Sb03g007830.1	high	similar to Putative uncharacterized protein
Sb03g007950.1	high	similar to Glycosyltransferase
Sb03g007960.1	high	similar to Glycosyltransferase
Sb03g007990.1	high	Predicted protein
Sb03g008010.1	high	similar to HGA6; putative; expressed
Sb03g008020.1	high	similar to HGA6
Sb03g008060.1	high	similar to Putative uncharacterized protein
Sb03g008100.1	high	similar to Ser/Thr receptor-like kinase precursor
Sb03g008150.1	high	similar to Putative rust resistance kinase Lr10
Sb03g008260.1	high	weakly similar to Putative uncharacterized protein
Sb03g008290.1	high	weakly similar to Os01g0111500 protein
Sb03g008330.1	high	similar to Peptidyl-prolyl cis-trans isomerase
Sb03g008440.1	high	Predicted protein
Sb03g008450.1	high	weakly similar to EBNA-1
Sb03g008460.1	high	similar to Putative PHO1-like protein
Sb03g008570.1	high	weakly similar to Putative uncharacterized protein
Sb03g008620.1	high	similar to Putative uncharacterized protein P0005A05.34
Sb03g008720.1	high	Predicted protein
Sb03g008740.1	high	similar to Putative uncharacterized protein
Sb03g008760.1	high	similar to Isoflavone reductase homolog IRL
Sb03g008870.1	high	similar to Putative uncharacterized protein
Sb03g008930.1	high	similar to Sterol-8;7-isomerase
Sb03g008950.1	high	similar to Putative uncharacterized protein OSJNBb0008A05.1
Sb03g009010.1	high	similar to Light-induced protein 1-like
Sb03g009110.1	high	similar to Putative uncharacterized protein
Sb03g009190.1	high	similar to Putative L-pipecolic acid oxidase
Sb03g009350.1	high	similar to Putative uncharacterized protein
Sb03g009360.1	low	similar to Putative serine type endopeptidase inhibitor
Sb03g009370.1	high	similar to Putative serine type endopeptidase inhibitor
Sb03g009390.1	high	weakly similar to Putative uncharacterized protein
Sb03g009430.1	high	similar to Putative uncharacterized protein
Sb03g009450.1	high	weakly similar to Putative uncharacterized protein
Sb03g009480.1	high	similar to Putative uncharacterized protein
Sb03g009500.1	high	similar to Os01g0250600 protein
Sb03g009610.1	high	similar to Putative uncharacterized protein
Sb03g009710.1	high	similar to Os01g0253400 protein
Sb03g009740.1	high	similar to Putative uncharacterized protein
Sb03g009750.1	high	similar to Putative uncharacterized protein P0705D01.7-1
Sb03g009840.1	high	similar to Putative cinnamoyl-CoA reductase
Sb03g009860.1	high	similar to Zinc inducible protein
Sb03g009910.1	high	similar to FPF1 protein-like
Sb03g010055.1	high	similar to Os01g0260100 protein
Sb03g010060.1	high	Predicted protein
Sb03g010230.1	high	similar to Putative uncharacterized protein
Sb03g010250.1	high	similar to Peroxidase
Sb03g010450.1	high	Predicted protein
Sb03g010460.1	high	similar to Os01g0266400 protein
Sb03g010545.1	high	similar to Putative uncharacterized protein P0011D01.8
Sb03g010570.1	high	similar to Os01g0267300 protein
Sb03g010620.1	high	similar to Putative major facilitator superfamily antiporter
Sb03g010700.1	high	similar to Os01g0269000 protein
Sb03g010730.1	high	similar to Putative cystatin
Sb03g010820.1	high	similar to Os01g0272800 protein
Sb03g010970.1	high	similar to Putative transcription factor
Sb03g011060.1	high	similar to Mitochondrial import receptor subunit tom40-like
Sb03g011080.1	high	weakly similar to Putative uncharacterized protein
Sb03g011090.1	high	similar to Putative uncharacterized protein
Sb03g011240.1	high	similar to Major facilitator superfamily antiporter
Sb03g011280.1	high	similar to Putative uncharacterized protein
Sb03g011290.1	high	similar to Os01g0279000 protein
Sb03g011310.1	high	similar to Ribosomal protein; chloroplast-like
Sb03g011410.1	high	similar to Putative integrin beta 4 binding protein
Sb03g011430.1	high	Predicted protein
Sb03g011470.1	high	similar to OSJNBa0036E02.28 protein
Sb03g011555.1	low	Predicted protein
Sb03g011590.1	high	similar to Germin-like protein 4
Sb03g011610.1	high	similar to Peptidyl-prolyl cis-trans isomerase
Sb03g011640.1	high	similar to MYB18 protein
Sb03g011660.1	high	Predicted protein
Sb03g011720.1	high	similar to Putative uncharacterized protein
Sb03g011880.1	high	similar to Putative uncharacterized protein
Sb03g011980.1	high	similar to Putative uncharacterized protein
Sb03g011990.1	high	similar to Putative uncharacterized protein
Sb03g012000.1	high	weakly similar to Chromosome chr7 scaffold_42; whole genome shotgun sequence
Sb03g012280.1	high	similar to Os01g0296200 protein
Sb03g012360.1	high	similar to Oxidoreductase; 2OG-Fe oxygenase family protein
Sb03g012440.1	high	similar to Putative uncharacterized protein
Sb03g012480.1	high	similar to Knotted1-type homeobox protein OSH6
Sb03g012500.1	high	similar to Putative uncharacterized protein
Sb03g012510.1	high	similar to Os01g0303600 protein
Sb03g012520.1	high	similar to Putative ER6 protein
Sb03g012550.1	high	similar to R2R3 Myb transcription factor MYB-IF35
Sb03g012590.1	high	similar to HKT8
Sb03g012640.1	high	similar to OJ1116_C07.3 protein
Sb03g012690.1	high	weakly similar to Putative uncharacterized protein
Sb03g012760.1	high	similar to Putative uncharacterized protein
Sb03g012820.1	high	similar to Putative uncharacterized protein
Sb03g012890.1	high	similar to Ethylene-responsive factor-like protein 1
Sb03g012940.1	high	similar to Os01g0314800 protein
Sb03g012950.1	high	similar to Os01g0314800 protein
Sb03g012990.1	high	similar to Putative L-pipecolic acid oxidase
Sb03g013010.1	high	similar to ASF/SF2-like pre-mRNA splicing factor SRP30
Sb03g013013.1	low	similar to ASF/SF2-like pre-mRNA splicing factor SRP30
Sb03g013040.1	high	similar to Phospholipase-like protein
Sb03g013050.1	high	weakly similar to Putative uncharacterized protein B1153F04.11
Sb03g013070.1	high	similar to Putative pectinacetylesterase
Sb03g013140.1	high	similar to Putative PTI1-like kinase
Sb03g013170.1	high	similar to S-adenosylmethionine synthetase 1
Sb03g013200.1	high	similar to Class III peroxidase 14 precursor
Sb03g013210.1	high	similar to Class III peroxidase 15 precursor
Sb03g013220.1	high	similar to Putative peroxidase
Sb03g013340.1	high	similar to Putative uncharacterized protein
Sb03g013350.1	high	similar to Putative early nodule-specific protein ENOD8
Sb03g013370.1	high	similar to Os01g0330100 protein
Sb03g013400.1	high	similar to Putative uncharacterized protein
Sb03g013460.1	high	similar to Putative serine carboxypeptidase II; CP-MII
Sb03g013470.1	high	similar to Putative uncharacterized protein
Sb03g013530.1	high	similar to H+-pyrophosphatase
Sb03g013660.1	high	similar to Putative uncharacterized protein P0676G05.3
Sb03g013700.1	high	similar to Putative uncharacterized protein B1045F02.28
Sb03g013740.1	high	weakly similar to Putative uncharacterized protein
Sb03g013820.1	high	similar to Os01g0959200 protein
Sb03g014130.1	high	similar to Multidrug resistance-associated protein MRP1
Sb03g014360.1	high	similar to Os02g0670500 protein
Sb03g014426.1	high	Predicted protein
Sb03g014430.1	high	similar to Respiratory burst oxidase protein B
Sb03g014470.1	high	similar to Os01g0363600 protein
Sb03g014480.1	high	similar to Putative uncharacterized protein P0503E05.9
Sb03g014720.1	high	similar to Putative uncharacterized protein
Sb03g014790.1	high	similar to Glutaredoxin-C1 precursor
Sb03g014800.1	high	similar to Glutaredoxin-C1 precursor
Sb03g015070.1	high	similar to Glutathione S-transferase GST 8
Sb03g016510.1	high	similar to Peroxidase family protein; expressed
Sb03g016720.1	high	weakly similar to Heavy-metal-associated domain-containing protein-like
Sb03g021040.1	high	similar to Sterol desaturase family protein; expressed
Sb03g021860.1	high	similar to Putative uncharacterized protein
Sb03g022080.1	high	similar to Putative wall-associated kinase 4
Sb03g022990.1	high	similar to Os01g0529800 protein
Sb03g023131.1	high	similar to Os01g0529800 protein
Sb03g024260.1	high	similar to Putative uncharacterized protein
Sb03g024460.1	high	similar to Os01g0543100 protein
Sb03g024470.1	high	Predicted protein
Sb03g024476.1	low	Predicted protein
Sb03g024480.1	high	similar to Putative uncharacterized protein
Sb03g024500.1	high	similar to Putative uncharacterized protein
Sb03g024820.1	high	similar to Ca2+/H+-exchanging protein
Sb03g024830.1	high	similar to Putative uncharacterized protein
Sb03g024850.1	high	similar to Os01g0556700 protein
Sb03g024890.1	high	similar to Putative uncharacterized protein B1110C07.46
Sb03g025120.1	high	similar to Putative protein ABIL2
Sb03g025150.1	high	similar to Putative uncharacterized protein
Sb03g025160.1	high	similar to Putative uncharacterized protein
Sb03g025190.1	high	similar to Putative sialin
Sb03g025260.1	high	similar to Putative uncharacterized protein
Sb03g025280.1	high	similar to Chromosome chr17 scaffold_12; whole genome shotgun sequence
Sb03g025300.1	high	similar to Putative uncharacterized protein
Sb03g025440.1	high	similar to Legumain-like protease precursor
Sb03g025455.1	low	similar to Cysteine-rich extensin-like protein-2
Sb03g025610.1	high	similar to Os01g0117500 protein
Sb03g025650.1	high	weakly similar to Putative uncharacterized protein
Sb03g025730.1	high	similar to Putative calmodulin-binding protein
Sb03g025750.1	high	similar to ZmGR2c protein
Sb03g025770.1	high	similar to Heat shock transcription factor HSF8-like
Sb03g025860.1	high	weakly similar to Basic helix-loop-helix (BHLH) family protein-like
Sb03g026000.1	high	similar to Putative uncharacterized protein
Sb03g026070.1	high	similar to Protein phosphatase 2C
Sb03g026170.1	high	weakly similar to WRKY transcription factor 28-like
Sb03g026220.1	high	similar to Putative uncharacterized protein
Sb03g026270.1	high	similar to Os01g0586600 protein
Sb03g026280.1	high	Predicted protein
Sb03g026330.1	high	similar to Putative uncharacterized protein
Sb03g026360.1	high	similar to Putative uncharacterized protein
Sb03g026460.1	high	similar to Embryo-abundant protein EMB-like
Sb03g026625.1	high	similar to Putative uncharacterized protein
Sb03g026630.1	high	similar to Putative uncharacterized protein
Sb03g026640.1	high	similar to Putative uncharacterized protein
Sb03g026750.1	high	similar to GDSL-lipase-like
Sb03g026790.1	high	similar to OSIGBa0097P08.2 protein
Sb03g026820.1	high	similar to Os01g0595100 protein
Sb03g026840.1	high	similar to Hydrolase-like
Sb03g026970.1	high	similar to Nucleoid DNA-binding protein cnd41-like
Sb03g027020.1	high	similar to Os01g0600500 protein
Sb03g027030.1	high	similar to Chlorophyll A-B binding protein (CAB); putative
Sb03g027040.1	high	similar to Chlorophyll a-b binding protein 1; chloroplast precursor
Sb03g027120.1	high	similar to Putative uncharacterized protein
Sb03g027330.1	high	similar to Heat shock-like protein
Sb03g027340.1	high	Predicted protein
Sb03g027395.1	high	similar to Chromosome chr11 scaffold_13; whole genome shotgun sequence
Sb03g027480.1	high	similar to Pleiotropic drug resistance protein 3
Sb03g027510.1	high	similar to Pleiotropic drug resistance protein 3
Sb03g027650.1	high	similar to Putative uncharacterized protein P0410E03.33-1
Sb03g027720.1	high	similar to Lysophospholipase 2-like
Sb03g028020.1	high	similar to Putative uncharacterized protein
Sb03g028060.1	high	similar to Putative uncharacterized protein
Sb03g028080.1	high	similar to Phosphoglucomutase/phosphomannomutase; C-terminal domain; putative
Sb03g028090.1	high	similar to DEAD-box ATP-dependent RNA helicase 25
Sb03g028190.1	high	similar to Arbutin synthase-like
Sb03g028200.1	high	weakly similar to Putative uncharacterized protein
Sb03g028250.1	high	similar to Phytochrome / protein kinase-like
Sb03g028290.1	high	similar to Disease resistance protein-like
Sb03g028360.1	high	similar to Putative uncharacterized protein P0501G01.17
Sb03g028410.1	high	similar to Os01g0624000 protein
Sb03g028490.1	high	similar to Putative uncharacterized protein
Sb03g028530.1	high	similar to DNA-binding protein WRKY2-like
Sb03g028560.1	high	similar to Cytochrome P450-like
Sb03g028620.1	high	similar to Cytochrome P450
Sb03g028630.1	high	similar to Cytochrome P450-like
Sb03g028650.1	high	similar to Cytochrome P450-like
Sb03g028670.1	high	similar to Cytochrome P450 monooxygenase CYP72A26
Sb03g028700.1	high	similar to Os01g0628900 protein
Sb03g028790.1	high	similar to Beta 1;3-glucanase-like
Sb03g028810.1	high	similar to Putative uncharacterized protein
Sb03g028820.1	high	similar to Putative uncharacterized protein
Sb03g028870.1	high	similar to YZ1
Sb03g028880.1	high	similar to NADPH-dependent reductase A1-a
Sb03g028930.1	high	similar to Pectinesterase-like
Sb03g028940.1	high	similar to CBS domain protein-like
Sb03g028960.1	high	similar to 10A19I.8
Sb03g029020.1	high	similar to Hydrolase-like
Sb03g029060.1	high	similar to Glucosyltransferase IS5a-like
Sb03g029160.1	high	similar to Putative uncharacterized protein
Sb03g029170.1	high	similar to Carbonic anhydrase
Sb03g029180.1	high	similar to Carbonic anhydrase
Sb03g029190.1	high	similar to Carbonic anhydrase; chloroplast precursor
Sb03g029270.1	high	similar to Os01g0641800 protein
Sb03g029290.1	high	similar to Putative uncharacterized protein P0039G05.26
Sb03g029300.1	high	similar to Os01g0642600 protein
Sb03g029370.1	high	weakly similar to Putative uncharacterized protein P0510C12.40
Sb03g029390.1	high	similar to Little protein 1
Sb03g029440.1	high	similar to Putative uncharacterized protein
Sb03g029480.1	high	similar to Os01g0647000 protein
Sb03g029550.1	high	weakly similar to S-receptor kinase-like
Sb03g029630.1	high	similar to Putative uncharacterized protein
Sb03g029650.1	high	similar to Putative uncharacterized protein
Sb03g029700.1	high	similar to Lustrin A-like
Sb03g029730.1	high	similar to Os01g0652700 protein
Sb03g029790.1	high	similar to Putative uncharacterized protein
Sb03g029830.1	high	similar to Os01g0654400 protein
Sb03g029870.1	high	similar to Putative uncharacterized protein OSJNBa0049H05.23
Sb03g029890.1	high	similar to Protein phosphatase 2C-like
Sb03g029930.1	high	weakly similar to Putative uncharacterized protein
Sb03g029990.1	high	similar to Transcription factor Pti6-like
Sb03g030040.1	high	similar to Os01g0658700 protein
Sb03g030050.1	high	similar to ABRE-binding factor BZ-1
Sb03g030080.1	high	similar to Putative uncharacterized protein P0684E06.19
Sb03g030090.1	high	similar to Fimbriata-like
Sb03g030100.1	high	similar to PRm 3
Sb03g030260.1	high	similar to Putative uncharacterized protein P0445H04.43
Sb03g030270.1	high	similar to 50S ribosomal protein L12; chloroplast precursor
Sb03g030290.1	high	similar to Expressed protein
Sb03g030340.1	high	similar to Mannan endo-1;4-beta-mannosidase 1 precursor
Sb03g030350.1	high	similar to Os01g0663400 protein
Sb03g030360.1	high	similar to PCD/DCoH-like protein 2-like
Sb03g030400.1	high	similar to S-receptor kinase homolog-like
Sb03g030520.1	high	weakly similar to Putative uncharacterized protein
Sb03g030530.1	high	similar to Phosphatidic acid phosphatase beta-like
Sb03g030540.1	high	similar to Os01g0666200 protein
Sb03g030580.1	high	similar to Os01g0666700 protein
Sb03g030630.1	high	similar to Putative uncharacterized protein
Sb03g030690.1	high	similar to Arabinogalactan protein-like
Sb03g030720.1	high	similar to Os01g0668600 protein
Sb03g030740.1	high	similar to Auxin response factor 2
Sb03g030900.1	high	similar to Putative uncharacterized protein
[truncated: 3,158 more rows]
