# Supplementary material for: Functional annotation of the transcriptome of Sorghum bicolor in response to osmotic stress and abscisic acid
Source: BMC Genomics. 2011 Oct 18;12:514. doi: 10.1186/1471-2164-12-514 (PMC3219791; doi:10.1186/1471-2164-12-514)
Supplement: Additional file 5 — Oligonucleotides used for qRT-PCR. aGeneIDs in bold have unknown protein function. bqPCR results comparing treated vs. control samples; passed - qPCR results agreed with RNA-Seq data; failed - qPCR results did not agree with RNA-Seq data. [file 1471-2164-12-514-S5.XLSX]

## Sheet: Sheet1
Additional File 5: Oligonucleotides used for qRT-PCR
GeneIDa	Forward	Reverse	ABA rootsb	ABA shootsb	PEG rootsb	PEG shootsb
Sb01g002400.1	GTCAAGCCCACCGACTACTTC	GAGAACTCCTTCTCTGCGACAC	passed			passed
Sb01g004090.1	CTTCGTCAACACCGAGTTCAA	AACGTGTTGTTCTCCAGCTTTACT	failed		passed
Sb01g004240.1	AGCGAGTGATGATTACTAGGCTTC	CATCAGCGTCAGGTTCTCATC	passed	failed
Sb01g009590.1	ACCAATGTGCTCCCCTTCAC	AGCTTCTTGACAATATCCTTGACAG	passed
Sb01g009650.1	CTTCAACCAGTTTAAGGAGATACCC	AGTTAGATTCCACTGGTGCAGTT			passed
Sb01g011240.1	CAACCTACCCTACAGCACCAAC	CATCGACTTCTTGTCATCGAACT	passed
Sb01g013290.1	GTTCAGAACACTCGAGAAACGAA	CCGATGAGTTCTGTGAATTTTG	passed
Sb01g032250.1	AGGTCAGTCAATCAAGATACAAACG	AATTGCCCTCCTCAACATAAAAG	passed			passed
Sb01g032820.1	CGGTTGCTGGTGTATGAGTACAT	GTTTCTCGTGGTTGTGAAGGAA	passed
Sb01g034670.1	CCGTTCTACTACCCCTCCATC	AGATATTCTTGGCCTTGGTGAC	passed	passed	passed	passed
Sb01g035890.1	GGGTCTATGGTTTCTGGAAGTATGT	ACACAGTAACAGTTGAGCAAGCTAC	passed	passed		passed
Sb01g035960.1	CATGCCATGGAACATATGAAAG	CATCTTCCTTGGTGAAGCATAGAG		passed
Sb01g037270.1	TCTTGGCCTACATTTGTTCTTATTG	ATCTCACGTCCGTCGTCAAC	passed
Sb01g038670.1	CCAGTACGGTCAGCAAGAGG	GACGTTCCTGGAGGTGCTC	passed	passed	passed	passed
Sb01g038917.1	GCTTGTTATGTCAGAAGTTAAGTTGG	CAGGTCCCTTTTTCTAAATTTAACC	failed
Sb01g040980.1	GATAGCTTCATATACAGCCATAGCC	ATCGATGCTTCTCTTCGTTCTC		passed
Sb01g046680.1	GTCTACAGAGCCGGCATCATC	ACGTTGGAGAACTGCACCAG	passed		failed
Sb01g046720.1	CTGTTGAAGAAGATGTACCCAGAGT	CCAGATCCTTCAGCTTCTGACTA	passed
Sb01g047150.1	GGATGTCTCTTTGTCGAGAGTAGTG	TTTCAGAGTGTTCCTCTTAACAACC		passed
Sb02g000930.1	ATCGATTGTCTGTGCGAGGA	CAGGAACGGGAACGACAAGT	passed
Sb02g003080.1	CCAAACTTATTGACATTTCCAACTC	AGTTCCAACAAAACTACTCCGAAAC	passed
Sb02g003720.1	CAACTCAGATGGATTGCTTATCTCT	GGTGGCTCCCCAGATGC	passed	passed	passed	passed
Sb02g006130.1	GTTTCATTCAGATAAACAGCGAGAT	AGTAGCCCAGGACGTATTCCTT	passed
Sb02g010190.1	AGATCCTGAGGAGGGAGTCCTAC	CGTAGTTGTTGGTGGACACG		passed	failed
Sb02g018870.1	ATGAACAAGGTCGCCGCTAT	CCTGTCTGGTGGTCAGGATG	passed
Sb02g022630.1	GATGTGAAGAGCAGCAACATACTCT	ACATGGAGTTGACGTCGTAGG	passed		passed
Sb02g023010.1	GGCTCAATATTTTCTAGATCACCAG	CTAATGTCCAGGAATCGACTACACT	passed
Sb02g024480.1	ACCCAAGATTACTAATGACAGCATC	AGAGATGACATTTTGTGCAGGTTA	failed	failed	passed
Sb02g024990.1	GTTGCTCCTGCTTCAGGTCAC	ACGTCCGGATGAAGTGGAAG	passed
Sb02g025930.1	GACTTCGACAAGCAGTTCTGG	GACCTTCTCGACCAGCGTCT		passed	passed
Sb02g028700.1	GGGAGATACCTGTGCAGCTC	TCAGCTGGTACGACTGCTTG	passed		passed
Sb02g030740.1	GATCGCATCAAAGCTACTATCGAG	CAGATATCCCATTCTGCTCAGG	failed			failed
Sb02g031440.1	CTGCTTCTCTAGCAAAGAAGTATGG	CTCCATCAATTTAAACTCCGAAAAT		passed		passed
Sb02g032815.1	CCTGGTGTTTTTGAGATAGTTGG	TTCTTTGTAAGTGCTCTTGATTTTG		passed
Sb02g035170.1	AAGATCTCAAGAAAGAGTTTTGCTG	TGATGTGTTCCTTCTTCACAATG		passed
Sb02g040350.1	GCTCTAGGTCCCCTCGTTATTATAG	CGGAGTACGACCTCTCTCTAAGTCT	passed	passed		passed
Sb02g040950.1	GTTCAAGCAGGTGCTCTCCA	GGAACAAGGGGTGGATGTAGT	passed			passed
Sb02g041330.1	ACCACCATTGGAGGAAGCTCTAC	CTCGTACCGGTCGAAATGCT	passed
Sb02g042010.1	ATGGAAATAAACAGCAAAGTTGTTC	ATATCCACAGGTCAGCAGAGTTTAC	passed
Sb02g042115.1	AAGAAGATGTTGTTCAGAGCAGTG	CCTCTGTGAGTCATCAGCTGTAGTA			passed
Sb02g042280.1	GCTCATCACAAACTACCCCAACTAC	GATGTACTTGGCGAGCAGCA			passed
Sb03g000860.1	AACCATTGGAGGCCAAAAC	CAGTGCACGATGCCTTTCAC		passed
Sb03g002150.1	ACGGCTTCTTCGTCAACGTC	CCGAAGAAGACCATGGACAC	passed
Sb03g002710.1	TACCCTCATATCAGAGAGAAACTGG	GTGCCACCAGAGAGAAGATGG		passed
Sb03g003750.1	GTTCGTATCGGCAACGAGTG	GAATCAGTGAAATCTGCTCATGTCT		passed		passed
Sb03g004380.1	GTGTCATGCGCTGATATCCTT	GAGAGTCTCCCGTCTCTTCTCC	passed
Sb03g006690.1	CCAGAGCTCAACACTCTCAGG	GAGTGGTAGGTGAGGAAGCAG		passed		passed
Sb03g010730.1	AAATCAATCCAAGAGAGATCCAACT	GAATATCAAATTTTGCAAAGTCCTC	passed
Sb03g011240.1	AAAACAATGCAGTGACACAAGAAC	TAATGAGGAATAGGATCTGATCACC	passed	passed	passed	passed
Sb03g011620.1	CGTGGAGATCCCCTGCTAC	CTTCACGTCCTTGGGATCG		passed		passed
Sb03g021040.1	AACTTTGCTCCTCTTTTCACCTACT	ACATTCTGCTAGATTCTTCAGCTTC	passed	passed	passed	passed
Sb03g025260.1	AGCTTAGCCTGTGTCTCTGATGTAG	GACGTTGGAGAAGGTGATGTTC	passed
Sb03g033030.1	AGGAGAACAAGGACATCTTCATCTA	GGCATTAAACAAATCCTGATCAAAG	passed	passed
Sb03g034700.1	CATCAAATGCAGCAGAAAAGG	GCCCTTGTAGCTCCGTATCTC	failed	failed
Sb03g036640.1	GTTTCTACGAAGAAGACCTTGATCTC	CAGCACCTCGCTGTAGTTGAC	passed
Sb03g038500.1	AGTTGAAGGTTGGGATGCAC	TCTCAAGGTGATAGCTCTCCATATC		passed
Sb03g039360.1	CTATGTCGCCTTCACCGACAC	CACAGCTTCATGTCACTCTGAAC	passed	passed		passed
Sb03g040970.1	GAGTTGTTGAGAGAACAGGAAGAGC	CAAATCTACCACTGCATTGAGTTC	passed	passed		passed
Sb03g041000.1	GGTAGTAACCAAAGAATCACTGGAG	ACATCGTTCTTGTTCTTTCCTCTC	passed
Sb03g041590.1	CTCAATGCTTCTCATAGAAATCCAG	CGACACGTAGAAGATGGTTGTC	passed		passed
Sb03g041840.1	CAGATATCGTGGCTCTCCATC	ACTTTGTCCATCGGGGTCAC		passed	passed
Sb03g042770.1	TACATGGTAATGGAATCTTCAGCTC	ATCAGCTCTGTCCCGAACTATAAC	passed
Sb03g043750.1	GTCTATGTCACTGATGATGGTCAAG	AAGTGAGTTGGTCACGTATATCCTC	failed	passed
Sb04g004080.1	ACGTCGAGATGGAGATGGAC	GGTTCATTGTCTGCATGAGC	passed
Sb04g004920.1	GTGGAGTAAAGCAGTCTGGTCTAGG	ATTTCAGGACTCAACCCAAGTTT	failed	failed
Sb04g007380.1	ATGGAAGAGGCTGATGTCTTGT	ATGAGCCTCCATACCTGTCTTTC	passed		passed
Sb04g009380.1	CAGACCTCAGTCACCTTACCCTAAT	TTTAATATCCTCTAGACCCGGTTTC	passed	passed
Sb04g010430.1	CGTCATCGTCGTTCTATTCG	TGAGGTTAAATGGAGTTTTGTCTTC	passed	passed		passed
Sb04g011330.1	CTCTTCTAAAGAACATGACGCTACC	TGCTACAACTCTTCATCACTAGCTC	passed
Sb04g021560.1	GAGAAGAAGAAGCAGGACGAC	AGATTATCCAGCGCTTCGTTT	passed
Sb04g022250.1	AGCTCGTCAACATCGACTTCC	ACTTCCGGAGGATGTACTTTGC	passed
Sb04g027270.1	TGCTATAATGTTGTGAAAGGTGAAA	CTAAGATGATTGCTTCCATCCAC	passed
Sb04g027590.1	TTCAATAACTACAAGGATCAGTTTGG	TGACTTTCTCGAAGTATCTGTCAGG	passed	passed
Sb04g029740.1	ACCCCGTCAGGAATGTTTG	ATGTCGAAGGTGTAGTTGATCTCC	passed
Sb04g030660.1	GAGGACGTGGAGTACCAAGG	CTTGGGAGCAACCTCGAATC	failed	failed	failed
Sb05g000760.1	AGCAGATCATGATAGGATCAATCG	GCTCGGTAATGTTTGTAGTTTCAGT	passed
Sb05g004900.1	CCTCTACGTTCTAGTGCCAAACTAC	GTCCTAGGAAGGAGTTGGATATGAT	passed		passed
Sb05g009360.1	ACAAGGACGCCGAATTCAAG	ACGCTATGGGTGATGAACTTCT			passed
Sb05g009950.1	GGAGAAAGAGGCCAAGAACTG	GTGCTTACGATGGAGATCACAAC	passed		passed
Sb05g018800.1	TGAGCTAAATATTGCTAGAAACAACC	ATCCTAGGACTCATCAAGCCATC			passed
Sb05g018890.1	AGACTTCACTGATGTGATGCTCTC	CTTCCAAGACCGAAGATGATGT	failed
Sb05g022280.1	GACAGCATAACGGCCTATAACATC	TATTGGGTACTCCTACATGACTGGT	passed	passed	passed	passed
Sb05g022320.1	AATTCTGCTCTGAGGACATAGAGAT	CGATCATTAAGGTCCTCACATACTT			passed
Sb05g022740.1	TGTCATGTTCATTATGCCTATTCTG	CTCTCATCACACATGTGCTTTTCT	passed
Sb05g022745.1	ACTGATCAATATGCAACAAGAGTCA	GGAACAAGTTACGGTAGTTTCCATAG	passed			passed
Sb05g024090.1	GTGTCATGCTGTTAGAGATTGTGAC	AGGTTGTAGACGCCACCTAGATT	failed			failed
Sb05g026610.1	GACGACAAGAGCCATAATACCATC	CTCTTCTCATTGAGTCTGGAGATTG	passed
Sb06g000540.1	CGTTGGAGAAAGAAGCTGAAG	AAGAACAAATATTGCTTTGGTGTTC	passed		passed
Sb06g001260.1	CATGCCTCTGGCAACATCAC	GTACACAGTCTCCATGTCACACAAC	passed		passed
Sb06g003190.1	TTCAATGATTCACAATCTGATATGG	TGTATTCTAGAGGAGAACCGGAATC	passed
Sb06g003350.1	CTTCGACAATCTCAATCAGAAGC	AAGGGGAAGTCTCTGGTGATCT	passed
Sb06g013760.1	GATCTACCTCCTCGCCATCTC	CACCACGTACACCTGGAACAG	passed		passed	passed
Sb06g016770.1	ACCCTTTGAGCTGTGCTACG	ATGACGAAACCCGGTTCTGA		passed	passed	passed
Sb06g017080.1	CAGGGATTCTCTTTGGATGATTAGT	AGAGCAATGAATTGTATGTTTCCTC		passed		passed
Sb06g017660.1	GAGATTGAGATGCTCAGAAACAAG	AGTAGTTTCTCTCCATGGTTAGCTG			passed	passed
Sb06g018250.1	AGTACGCGTCGTCCTGAAAG	GAGACGAGGTAGGAGGAAACG	passed
Sb06g018590.1	CTGTTCGTCGTTGGTGGATTAG	GAACGTGCACATGCAGATCA	passed		passed
Sb06g020045.1	CGGGTGGACCATACACGAC	CTCTGCACGTTGTACCTCAGATG	passed		passed	passed
Sb06g021020.1	CTGGAAGAAGCACAGGAAATTAGTA	CACGGTTAATGCAAGCTTTGT	passed
Sb06g021670.1	ACAGAAGATTTCATCAACATACAGC	TCGAAGTTCATGCCGAAAAC	passed
Sb06g023670.1	ATCAAGTACGCCGTGGACTG	AGGAGGTGGAACATGTAGTCGTAG		passed
Sb06g025230.1	AAATGATCAGGGAGATTCTCAAAG	ATAAGCATAAGCACTTCTTGTCCAC	passed
Sb06g025450.1	AAGCTGCAGGAGAATATGAAAAAGT	GTTCTTTGTTGTCCGGAGTAGC	passed	passed	passed	passed
Sb06g025840.1	TCATTCATGCAGATTCAGTGTTC	TATCTTCACTAACAGATCCACGTCA	passed
Sb06g026270.1	AGGATTTTGCTTATGATGTCTTTG	CTACACGAGTGAAGGATACCTCTTG				passed
Sb06g027350.1	AGAGCTACACCTTCGAGCCACT	TTAGAGATAGTCTTG	failed
Sb06g027360.1	ATGAGTGGTGATGGCCGGAAAAAG	ATTCTTCCTGAACAATTCTGCTCTC	failed	failed
Sb06g028160.1	AGCTCTGCTACGATAAGGTGCT	CCACTTGTTGAAGCAGGTGAC	passed		passed
Sb06g029450.1	CCAAGAACTACACGATCCAGTG	AAGCTGCACGCCTTGTAGTC	passed
Sb06g030370.1	CAACTGCATCACCTTCATCTTC	CTCTTCATCTTGTTGTTGCTCAG	passed
Sb06g033860.1	ACAGGAGGTGTGGAGAAAGAAG	CGAGTTGCATGTTGATGAAAG	passed			passed
Sb07g000920.1	GAAGAAGCCTATGGAAATACTCTGA	TATGAAGAATTCTCTTTCTGGGATG	failed
Sb07g001610.1	GAGTCTATGGGTTCCTTTCATTTTC	GCGCTCTACAATAGCTTCCTTTAC	passed
Sb07g002500.1	AGACGGTTCTGGTGGAGAATC	TCATCTTTTCCATGAGGTGACA	passed
Sb07g006380.1	AGGAGCCCAAAATCTATAACAACAT	TCTTCACTAGCCTTCTTTTTCAAGT		passed
Sb07g022730.1	AGGTACCCGCGCAAGG	ACTGCACATGGTCGTGCTC	failed	failed		failed
Sb07g026190.1	GGTGATACTGAGCAATGATGCTAC	ACGATATCAGTCACAGCTTTCAGA	failed
Sb07g026380.1	TACGGACTGTCCTACTTCTCG	GACTCTTTCTTCCGCACCTC	passed	failed
Sb07g028740.1	GAGCTCAGCCACCTTGAACTT	GCAGTCGTCTACCTCCTCTACTTT	passed		passed	passed
Sb08g004915.1	TACTGCTTCTCCATCAACCTCAT	CGTAGAAGCCTAAGACGGTGAG	passed
Sb08g009550.1	CTTCGTAACACTTCCAGCAATAAAG	GTCAAACATGTCACCCATTATCTTC		failed
Sb08g014070.1	AACACATCCTCGACTTCTTCAAC	TCTGCTTGTACAGCTTGTCG	passed	passed	passed	passed
Sb08g022970.1	CTTCACAGGACCCCTCAACTACTAC	GTCGTTCTTGCTGAGTATGAATTTT		passed
Sb09g003150.1	GTTGCGCCTAGCTACGTCTTC	CTAACTTCTCTCTACCCATTGACGA	passed			failed
Sb09g004600.1	ATTCTGAAGCTTGTCAATGGAAAC	TCTCATCTGGTTGCAATATAAACAC	passed	passed		passed
Sb09g017210.1	AGCTGGTTTTTCTTTTGTTTGTAAC	TTTCATACTAATGGGAGAGATGAGC				passed
Sb09g018630.1	AATCAGCCGAAACTCAAATGAATC	ATATATTCCATGTTGCTCAAACCTC	passed	passed	passed	passed
Sb09g020200.1	ATCCTCGCCGAGAACATCTAC	TCTCCAGGTTCTCTTTGTGCTTAC		passed
Sb09g020240.1	GAGCTCGACGTCCTTATCTCC	GCCCGGCGTTACTATAGCTG	passed	passed		passed
Sb09g020750.1	CAAGGGCGACAAGACCAACT	CACGCCTTTCTTGTTGTAGATTC	passed			passed
Sb09g021670.1	GTCCTTGAGGCGATCCTGAC	CACGAACGAACAGGGACAAC		failed
Sb09g021730.1	CTCAGCAGCAATAATCAAGTAGAGC	GCGGTTTTCATCTTTGCACTAT	failed
Sb09g022100.1	AAGAGAATAAGCAACGTCCGAAT	CGTTGGTCTTAAGGTCCTCCT	passed		passed
Sb09g022930.1	GTGAGGCCAAGCAATCAAG	TTAATGCATAGCCACAGTATCCAC	passed	passed		passed
Sb09g023410.1	AAGATCTTGTTGTGAAAATCAAAGG	TCTGTCAAGTATTTCATTCAGATGG				passed
Sb09g023520.1	GTACATGGCGCTCGTCTATGAGTA	ATGTCTTCACGTCCCTGTGAAT			passed
Sb09g024060.1	AACTACCTCATGCAACTGATGAAAG	GGTATTGCAGGTCATAACTGTGTTC		passed	passed
Sb09g026130.1	GAACTCGGACAGCATCTACGAC	CACGACTTGATCTTCTGCTTGTAG	passed	passed		passed
Sb09g027360.1	ATGTTCTACGGAGGGAGCTAGG	CAGAGCTCCGTTTCAGCTTC	passed	passed		passed
Sb09g029440.1	CTGTGATATGCCGTATCCTGATT	CTTCATCACGTTTGCTAAAGAGC			passed
Sb09g030070.1	ATCAGGAAATGTAATCGATGATACG	CTACTTTGTTTCTTCGGGGATGT		passed
Sb09g030250.1	CTGCTCGTCCTCGATTACCTC	CAGGTTGGACGACTTGATGT				passed
Sb09g030890.1	CTCAGGATTTTCTACGAGTCATTGT	GTATGCTTTCTTTGCTCTCTCTGG		passed
Sb10g002740.1	AGTGCTTCAAGACGCACCAC	GAACCACACCTCCACCTGTC	passed	passed
Sb10g002880.1	CGTGCATCCCTTGATCAGAA	CAGCAACTGTTGAGATGATGAGTG			passed
Sb10g002890.1	ACTATTGCCTCCGCGATTC	GCAACCGTTGAGATGATGAG			passed
Sb10g006260.1	ATGTCTGCTGGTTTCTACTGAGGTT	ACTGCTAATACCACAGCTACTGCAC	passed	passed
Sb10g007020.1	GACCTTCTTGGAGTTCTTCAACTG	CTCGTACCACGAGAAGTCCAC	failed
Sb10g007630.1	ATGCTCAGCAGCGTTCTTCTAGT	CCTGTTCTTGAGGTCGTACAGG	passed
Sb10g009480.1	CTCAACTACGAGGCCATCATC	CCTCCCACTACCCACATGTTC		passed
Sb10g010020.1	TTGTCGTACAATAACTTGAGTGGTC	TATAGGGATAGAACATCGGTTTCAG			passed
Sb10g011530.1	CCACTTCTCAGGCTCCATTTC	CTTCACTCTCTCCACGGAACC	passed
Sb10g019620.1	GATGAGAGGAAGCTCATCAATCA	GATTAGAGCACATCGGATCTTGT	passed
Sb10g019680.1	CTCAGTGGCTCTCTATTTGTATTCG	GTGTACGTGAGGATGAAGATGGT	passed		passed
Sb10g020900.1	CAAAAGCATCCAAGTAACCAAAG	GGTGTTTCTGTCCTCAAGATAGTG	passed	passed
Sb10g028480.1	GCGTCAACTTCAACCTCGAC	GGTCGCTACCGATCCTGTACT	passed	passed	passed	passed
Sb10g028690.1	TGTCCGAGGACGAGGAAGAG	CGGAGAAGAAGTTGGACAGG	passed	passed
aGeneIDs in bold have unknown protein function.
bqPCR results comparing treated vs. control samples; passed - qPCR results agreed with RNA-Seq data; failed - qPCR results did not agree with RNA-Seq data.
