# Supplementary material for: Functional annotation of the transcriptome of Sorghum bicolor in response to osmotic stress and abscisic acid
Source: BMC Genomics. 2011 Oct 18;12:514. doi: 10.1186/1471-2164-12-514 (PMC3219791; doi:10.1186/1471-2164-12-514)
Supplement: Additional file 6 — Enrichment p-values for GO biological processes categories. aGO categories falling under Other do so because they are found as enriched for groups of DE genes which are not easily grouped according to differential expression in tissue or treatment. [file 1471-2164-12-514-S6.XLSX]

## Sheet: Sheet1
Additional File 6: Enrichment p-values for GO biological processes categories
		Up				Down
		ABA vs. NaOH		PEG vs. H2O		ABA vs. NaOH		PEG vs. H2O
Treatment-Specific Enrichment	GO Category	Root	Shoot	Root	Shoot	Root	Shoot	Root	Shoot
All up	response to high light intensity	<10-10	<10-9	<0.001	<10-12
All up	response to wounding	<10-4	<0.01	<0.001	<0.01
All up	response to hydrogen peroxide	<10-6	<10-7	<10-4	<10-10
All up	response to heat	<10-7	<10-8	<10-5	<10-11
All up	choline biosynthetic process	<0.001	<0.01	<0.01	<0.01
All Up; ABA Shoot - Down	response to stress	<0.001	<0.01	<10-6	<10-6		<0.01
All Up; ABA Shoot - Down	response to cold	<10-8	<10-5	<0.001	<10-8		<0.01
All Up; ABA Root - Down	response to water deprivation	<10-9	<10-5	<0.001	<10-6	<0.01
All Up; ABA Root - Down	response to abscisic acid stimulus	<10-7	<10-7	<10-4	<10-8	<10-4
ABA - Up	regulation of stomatal movement	<0.001	<0.001
ABA - Up	abscisic acid catabolic process	<0.001	<0.01
ABA - Up	release of seed from dormancy	<0.001	<0.01
ABA - Up	response to red light	<0.01	<0.01
ABA - Up	maintence of seed dormancy	<0.01	<0.01
ABA - Up	boron transport	<0.01	<0.01
ABA - Up; PEG Root - Up	flavonoid biosynthetic process	<0.001	<10-4	<0.01
ABA - Up; PEG Shoot - Up	response to osmotic stress	<0.01	<0.001		<10-4
ABA - Up; PEG Shoot - Up	response to reactive oxygen species	<0.01	<0.001		<10-5
ABA - Up; PEG Shoot - Up	response to water	<0.01	<0.01		<0.001
ABA - Up; PEG Shoot - Up	negative regulation of abscisic acid mediated signaling pathway	<10-5	<10-4		<10-4
ABA Root - Up	regulation of transcription, D-dependent	<0.01
ABA Root - Up	acidic amino acid transport	<0.01
ABA Root - Up	carotene metabolic process	<0.01
ABA Root - Up	succite transport	<0.01
ABA Root - Up	lipid storage	<0.01
ABA Root - Up	raffinose family oligosaccharide biosynthetic process	<0.01
ABA Root - Up	'de novo' pyrimidine base biosynthetic process	<0.01
ABA Root - Up	cellular copper ion homeostasis	<0.01
ABA Root - Up	response to other organism	<0.01
ABA Root - Up	abscisic acid biosynthetic process	<0.01
ABA Root - Up	sucrose biosynthetic process	<0.01
ABA Root - Up	mannitol biosynthetic process	<0.01
ABA Root - Up	post-embryonic root development	<0.01
ABA Root - Up	mRNA metabolic process	<0.01
ABA Root - Up	nitric oxide mediated signal transduction	<0.01
ABA Root - Up	sucrose metabolic process	<0.01
ABA Root - Up	transmembrane transport	<0.01
ABA Root - Up	S-methylmethionine cycle	<0.01
ABA Root - Up	starch biosynthetic process	<0.01
ABA Root - Up	carbohydrate transport	<0.01
ABA Root - Up	glucose mediated signaling pathway	<0.001
ABA Root - Up	basic amino acid transport	<0.001
ABA Root - Up	abscisic acid mediated signaling pathway	<0.001
ABA Root - Up	thiamin biosynthetic process	<0.001
ABA Root - Up	neutral amino acid transport	<0.001
ABA Root - Up	seed oilbody biogenesis	<0.001
ABA Root - Up	thiamin metabolic process	<0.001
ABA Root - Up	thiamin diphosphate biosynthetic process	<0.001
ABA Root - Up; PEG Root - Down	response to nitrate	<0.01						<0.01
ABA Shoot - Up	proanthocyanidin biosynthetic process		<0.001
ABA Shoot - Up	magnesium ion transport		<0.001
ABA Shoot - Up	sulfate assimilation		<0.01
ABA Shoot - Up	protein amino acid dephosphorylation		<0.01
ABA Shoot - Up	sodium ion transport		<0.01
ABA Shoot - Up	high-affinity iron ion transport		<0.01
ABA Shoot - Up	phyllome development		<0.01
ABA Shoot - Up	cysteine biosynthetic process		<0.01
ABA Shoot - Up	fatty acid metabolic process		<0.01
ABA Shoot - Up; ABA Root - Down	organ senescence		<0.01			<0.01
PEG - Up	maltose biosynthetic process			<0.01	<0.001
PEG - Up	defense response to fungus			<0.01	<0.01
PEG - Up	response to absence of light			<0.01	<0.01
PEG Root - Up	nodulation			<0.001
PEG Root - Up	cellular glucan metabolic process			<0.001
PEG Root - Up	regulation of epithelial cell differentiation			<0.01
PEG Root - Up	response to hypoxia			<0.01
PEG Root - Up	response to ethylene stimulus			<0.01
PEG Root - Up	xenobiotic catabolic process			<0.01
PEG Root - Up	glutamine biosynthetic process			<0.01
PEG Root - Up	cellulose catabolic process			<0.01
PEG Root - Up	acetate metabolic process			<0.01
PEG Root - Up	xylan catabolic process			<0.01
PEG Root - Up	gibberellin biosynthetic process			<0.01
PEG Root - Up	response to UV			<0.01
PEG Root - Up	response to cytokinin stimulus			<0.01
PEG Root - Up	response to toxin			<0.01
PEG Root - Up	lactation			<0.01
PEG Root - Up	cell death			<0.01
PEG Root - Up	regulation of programmed cell death			<0.01
PEG Root - Up; ABA Root - Down	response to jasmonic acid stimulus			<0.01		<10-7
PEG Root - Up; ABA Root - Down	plant-type cell wall modification during multidimensiol cell growth			<0.01		<10-9
PEG Root - Up; ABA Root - Down	plant-type hypersensitive response			<0.01		<0.001
PEG Root - Up; ABA Root - Down	response to salicylic acid stimulus			<0.01		<10-6
PEG Root - Up; ABA Root - Down	unidimensiol cell growth			<0.01		<10-6
PEG Root - Up; ABA Shoot - Down	plant-type cell wall organization			<0.01			<0.01
PEG Root - Up; ABA Shoot - Down	toxin catabolic process			<10-10			<0.001
PEG Shoot - Up	cellular response to water deprivation				<0.001
PEG Shoot - Up	specification of carpel identity				<0.001
PEG Shoot - Up	regulation of metabolic process				<0.01
PEG Shoot - Up	regulation of chlorophyll biosynthetic process				<0.01
PEG Shoot - Up	meristem maintence				<0.01
PEG Shoot - Up	cellular ion homeostasis				<0.01
PEG Shoot - Up	long-day photoperiodism, flowering				<0.01
PEG Shoot - Up	embryonic development				<0.01
PEG Shoot - Up	glycolysis				<0.01
PEG Shoot - Up	response to lithium ion				<0.01
PEG Shoot - Up; ABA Shoot - Down	defense response				<0.01		<0.01
PEG Shoot - Up; ABA Shoot - Down	anther development				<0.01		<10-5
PEG Shoot - Up; ABA Shoot - Down	female meiosis chromosome segregation				<0.01		<0.01
ABA - Down	trehalose biosynthetic process					<0.01	<10-4
ABA - Down	cell morphogenesis involved in differentiation					<0.01	<0.01
ABA - Down	trichoblast differentiation					<0.01	<0.01
ABA - Down; PEG Root - Down	lipid metabolic process					<10-5	<0.001	<10-6
ABA - Down; PEG Root - Down	lignin catabolic process					<10-5	<10-5	<0.01
ABA - Down; PEG Shoot - Down	oligopeptide transport					<0.01	<0.01		<10-4
ABA Root - Down	transmembrane receptor protein tyrosine kise signaling pathway					<10-4
ABA Root - Down	recognition of pollen					<10-4
ABA Root - Down	response to gibberellin stimulus					<0.001
ABA Root - Down	response to desiccation					<0.001
ABA Root - Down	response to fungus					<0.001
ABA Root - Down	plant-type cell wall biogenesis					<0.001
ABA Root - Down	secondary cell wall biogenesis					<0.01
ABA Root - Down	systemic acquired resistance					<0.01
ABA Root - Down	nucleoside metabolic process					<0.01
ABA Root - Down	glycolipid transport					<0.01
ABA Root - Down	response to zinc ion					<0.01
ABA Root - Down	seed coat development					<0.01
ABA Root - Down	metal ion transport					<0.01
ABA Root - Down	auxin homeostasis					<0.01
ABA Root - Down	chitin-based embryonic cuticle biosynthetic process					<0.01
ABA Root - Down	response to molecule of oomycetes origin					<0.01
ABA Root - Down	cellular respiration					<0.01
ABA Root - Down	lign biosynthetic process					<10-8
ABA Root - Down; PEG Shoot - Down	protein amino acid phosphorylation					<10-10			<0.01
ABA Shoot - Down	photosynthesis						<10-7
ABA Shoot - Down	nucleosome assembly						<10-7
ABA Shoot - Down	stamen morphogenesis						<10-7
ABA Shoot - Down	chlorophyll biosynthetic process						<10-6
ABA Shoot - Down	petal formation						<10-6
ABA Shoot - Down	red light signaling pathway						<10-4
ABA Shoot - Down	regulation of circadian rhythm						<10-4
ABA Shoot - Down	protein-chromophore linkage						<0.001
ABA Shoot - Down	two-component signal transduction system (phosphorelay)						<0.001
ABA Shoot - Down	photosynthesis, light harvesting in photosystem I						<0.01
ABA Shoot - Down	photosynthesis, dark reaction						<0.01
ABA Shoot - Down	phototropism						<0.01
ABA Shoot - Down	phylloquinone biosynthetic process						<0.01
ABA Shoot - Down	reductive pentose-phosphate cycle						<0.01
ABA Shoot - Down	cytokinin mediated signaling pathway						<0.01
ABA Shoot - Down	ossification						<0.01
ABA Shoot - Down	cell redox homeostasis						<0.01
ABA Shoot - Down	fatty acid biosynthetic process						<0.01
ABA Shoot - Down	negative regulation of transcription						<0.01
ABA Shoot - Down	ferredoxin metabolic process						<0.01
ABA Shoot - Down	cellular catabolic process						<0.01
PEG Root - Down	antibiotic transport							<0.001
PEG Root - Down	nitrate transport							<0.001
PEG Root - Down	lateral root development							<0.001
PEG Root - Down	sulfolipid biosynthetic process							<0.001
PEG Root - Down	phenylpropanoid metabolic process							<0.001
PEG Root - Down	glycolipid biosynthetic process							<0.01
PEG Root - Down	megagametogenesis							<0.01
PEG Root - Down	auxin efflux							<0.01
PEG Root - Down	phosphate transport							<0.01
PEG Shoot - Down	zinc ion transport								<10-5
PEG Shoot - Down	aging								<0.01
PEG Shoot - Down	ammonium transport								<0.01
PEG Shoot - Down	response to brassinosteroid stimulus								<0.01
PEG Shoot - Down	malate transport								<0.01
PEG Shoot - Down	cytokinin catabolic process								<0.01
PEG Shoot - Down	cotyledon development								<0.01
PEG Shoot - Down	proteolysis								<0.01
PEG Shoot - Down	formation of organ boundary								<0.01
Tissue-Specific Enrichment
Root - Down	hydrogen peroxide catabolic process					<0.001		<10-7
Root - Down	response to freezing					<0.001		<0.01
Root - Down	phenylpropanoid biosynthetic process					<0.001		<10-5
Root - Down	phospholipid metabolic process					<0.001		<0.01
Root - Down	glycerol metabolic process					<0.01		<0.001
Root - Down	cellular response to phosphate starvation					<0.01		<10-4
Root - Up	phosphatidylcholine biosynthetic process	<0.001		<0.01
Shoot - altered	heat acclimation		<10-4		<0.001				<0.001
Othera
	lipid transport	<0.01	<10-4		<0.001	<10-9	<0.001	<0.01
	xenobiotic metabolic process	<10-4		<10-4	<10-5		<0.01
	chitin catabolic process	<10-5		<10-7	<0.001				<0.001
	cell wall macromolecule catabolic process	<10-5		<10-7	<0.01
	photoinhibition	<10-7	<10-8		<10-8
	response to auxin stimulus	<0.01		<0.001		<0.01
	response to salt stress	<10-5	<0.001			<0.001
	oxylipin biosynthetic process		<0.01	<0.01	<0.001
	glycerol-3-phosphate transport		<0.01					<0.001
	carbohydrate metabolic process		<0.01			<10-6
	photosynthesis, light harvesting		<0.01				<10-4	<0.001
	plant-type cell wall loosening			<0.01	<0.001	<10-9
	hyperosmotic salinity response			<0.01	<0.01	<0.001
	response to nematode			<0.01		<10-5	<0.01		<10-4
	response to oxidative stress			<0.01		<10-16		<0.01
	oxidation reduction			<0.01		<0.001	<10-4
	multidrug transport			<0.01		<0.01
	metabolic process			<0.01		<10-4	<0.01
	sexual reproduction				<0.01	<0.01	<10-4
aGO categories falling under Other do so because they are found as enriched for groups of DE genes which are not easily grouped according to differential expression in tissue or treatment.
