# Supplementary material for: Functional annotation of the transcriptome of Sorghum bicolor in response to osmotic stress and abscisic acid
Source: BMC Genomics. 2011 Oct 18;12:514. doi: 10.1186/1471-2164-12-514 (PMC3219791; doi:10.1186/1471-2164-12-514)
Supplement: Additional file 7 — SorghumCyc pathway Z-score enrichment analysis for genes differentially expressed in treatment vs. control roots and shoots. ¹Observed Counts = The number of DE genes found within a given pathway. 2Expected Counts = The number of DE genes expected within a given pathway based on the size of the pathway and DE gene list (see Methods). 3A Z-score ≥ 2 with a corresponding p-value ≤ 0.05 is indicative of an enriched pathway. [file 1471-2164-12-514-S7.XLSX]

## Sheet: ABAvsNaOH.gramene.csv
Additional File 7: SorghumCyc pathway Z-score enrichment analysis for genes differentially expressed in treatment vs. control roots and shoots
SorghumCyc pathway Z-score enrichment analysis for genes differentially expressed in ABA- vs. NaOH-treated roots and shoots
Roots
Gramene Pathway	Observed Counts¹	Expected Counts²	Z-score³	p-Value	Gene Names
betanidin degradation	130	70.484	7.973	0	Sb01g004160;Sb01g007230;Sb01g016730;Sb01g016910;Sb01g020830;Sb01g027330;Sb01g028620;Sb01g028683;Sb01g028690;Sb01g030530;Sb01g031360;Sb01g034420;Sb01g034470;Sb01g034740;Sb01g036000;Sb01g041760;Sb01g042690;Sb01g044000;Sb01g044010;Sb01g047450;Sb01g049280;Sb02g000470;Sb02g000500;Sb02g001140;Sb02g009600;Sb02g020470;Sb02g024060;Sb02g024250;Sb02g025810;Sb02g033790;Sb02g036310;Sb02g037590;Sb02g037840;Sb0…
phaseic acid biosynthesis	8	1.716	5.187	0	Sb02g026600;Sb04g030660;Sb05g001190;Sb05g024916;Sb05g024930;Sb07g022990;Sb08g017540;Sb10g028220
triacylglycerol degradation	57	34.742	4.159	0	Sb01g002630;Sb01g006080;Sb01g021130;Sb01g034810;Sb01g035480;Sb01g039360;Sb01g042490;Sb01g042500;Sb02g019550;Sb02g033330;Sb02g035090;Sb02g035110;Sb02g040890;Sb02g042310;Sb03g001320;Sb03g001810;Sb03g001840;Sb03g001880;Sb03g009750;Sb03g013040;Sb03g016510;Sb03g026750;Sb03g029630;Sb03g041590;Sb03g041840;Sb04g009090;Sb04g010100;Sb04g023550;Sb04g028415;Sb04g029540;Sb05g000200;Sb05g005980;Sb05g006010;Sb0…
stachyose biosynthesis	5	1.144	3.897	0.002	Sb01g004130;Sb02g006320;Sb06g020280;Sb07g028620;Sb10g004960
gibberellin biosynthesis III (early C-13 hydroxylation)	21	10.151	3.699	0.001	Sb01g000580;Sb01g014560;Sb01g029130;Sb01g030560;Sb02g012470;Sb03g003240;Sb03g004020;Sb03g012360;Sb04g037510;Sb05g006570;Sb06g014550;Sb06g022880;Sb06g026340;Sb08g016350;Sb08g016370;Sb08g016390;Sb09g002350;Sb10g005170;Sb10g005180;Sb10g005220;Sb10g024350
gibberellin biosynthesis IV (Gibberella fujikuroi)	21	10.294	3.625	0.001	Sb01g000580;Sb01g014560;Sb01g029130;Sb01g030560;Sb02g012470;Sb03g003240;Sb03g012360;Sb04g037510;Sb05g006570;Sb06g014550;Sb06g022880;Sb06g026340;Sb08g016350;Sb08g016370;Sb08g016390;Sb09g002350;Sb10g005170;Sb10g005180;Sb10g005220;Sb10g022520;Sb10g024350
gibberellin biosynthesis I (non C-3, non C-13 hydroxylation)	20	9.865	3.504	0.001	Sb01g000580;Sb01g014560;Sb01g029130;Sb01g030560;Sb02g012470;Sb03g003240;Sb03g012360;Sb04g037510;Sb05g006570;Sb06g014550;Sb06g022880;Sb06g026340;Sb08g016350;Sb08g016370;Sb08g016390;Sb09g002350;Sb10g005170;Sb10g005180;Sb10g005220;Sb10g024350
flavonol biosynthesis	20	9.865	3.504	0.001	Sb01g000580;Sb01g014560;Sb01g029130;Sb01g030560;Sb02g012470;Sb03g003240;Sb03g012360;Sb04g037510;Sb05g006570;Sb06g014550;Sb06g022880;Sb06g026340;Sb08g016350;Sb08g016370;Sb08g016390;Sb09g002350;Sb10g005170;Sb10g005180;Sb10g005220;Sb10g024350
gibberellin biosynthesis II (early C-3 hydroxylation)	20	9.865	3.504	0.001	Sb01g000580;Sb01g014560;Sb01g029130;Sb01g030560;Sb02g012470;Sb03g003240;Sb03g012360;Sb04g037510;Sb05g006570;Sb06g014550;Sb06g022880;Sb06g026340;Sb08g016350;Sb08g016370;Sb08g016390;Sb09g002350;Sb10g005170;Sb10g005180;Sb10g005220;Sb10g024350
choline biosynthesis I	3	0.572	3.469	0.01	Sb03g031950;Sb04g032625;Sb09g027360
methionine degradation II	7	2.288	3.37	0.004	Sb01g044130;Sb02g003520;Sb02g003530;Sb02g026430;Sb03g026220;Sb05g021590;Sb05g021600
S-methylmethionine cycle	3	0.715	2.92	0.023	Sb03g036040;Sb08g020830;Sb09g000490
anthocyanin biosynthesis (pelargonidin 3-O-glucoside, cyanidin 3-O-glucoside)	21	12.152	2.76	0.006	Sb01g000580;Sb01g014560;Sb01g029130;Sb01g030560;Sb02g012470;Sb02g026040;Sb03g003240;Sb03g012360;Sb04g037510;Sb05g006570;Sb06g014550;Sb06g022880;Sb06g026340;Sb08g016350;Sb08g016370;Sb08g016390;Sb09g002350;Sb10g005170;Sb10g005180;Sb10g005220;Sb10g024350
γ-glutamyl cycle	57	41.604	2.639	0.003	Sb01g002510;Sb01g004320;Sb01g015790;Sb01g021640;Sb01g022420;Sb01g029000;Sb01g038050;Sb01g040540;Sb01g041200;Sb01g045740;Sb01g047330;Sb02g012910;Sb02g012920;Sb02g022933;Sb02g027240;Sb02g027260;Sb02g027300;Sb02g030660;Sb02g034790;Sb02g034850;Sb02g038140;Sb02g042120;Sb02g042140;Sb03g002150;Sb03g002240;Sb03g002250;Sb03g004360;Sb03g012280;Sb03g025260;Sb03g026170;Sb03g028530;Sb03g031170;Sb03g031210;Sb0…
cellulose biosynthesis	31	20.302	2.594	0.007	Sb01g001430;Sb01g012380;Sb01g024390;Sb01g025310;Sb01g042560;Sb02g024050;Sb02g027570;Sb02g035460;Sb02g035480;Sb02g035490;Sb02g035520;Sb02g035990;Sb02g036000;Sb02g036010;Sb02g038770;Sb02g040200;Sb03g001560;Sb03g045460;Sb03g045480;Sb03g045490;Sb03g045520;Sb03g045630;Sb04g001960;Sb04g006850;Sb04g021700;Sb04g028070;Sb06g021760;Sb06g032760;Sb07g001480;Sb09g018730;Sb10g020900
starch biosynthesis	24	15.012	2.527	0.01	Sb01g016730;Sb01g031360;Sb01g042690;Sb01g044000;Sb01g044010;Sb02g020410;Sb02g024060;Sb02g027280;Sb02g036310;Sb02g037590;Sb03g028080;Sb04g010400;Sb06g015360;Sb06g018540;Sb06g018590;Sb06g018630;Sb06g024830;Sb06g029050;Sb08g016530;Sb09g022100;Sb09g028810;Sb09g029610;Sb10g004160;Sb10g030776
fructan biosynthesis	4	1.43	2.324	0.042	Sb04g000620;Sb06g023760;Sb06g031910;Sb06g031920
fructan degradation	4	1.43	2.324	0.042	Sb04g000620;Sb06g023760;Sb06g031910;Sb06g031920
nitrate reduction I	12	6.577	2.293	0.024	Sb01g038130;Sb01g039690;Sb02g000300;Sb03g038030;Sb03g038550;Sb03g039520;Sb03g039570;Sb03g039970;Sb03g039980;Sb05g000680;Sb05g002760;Sb09g022460
methylglyoxal degradation I	5	2.002	2.292	0.038	Sb01g012840;Sb03g004330;Sb06g003070;Sb07g005460;Sb09g005270
coumarin biosynthesis (via 2-coumarate)	11	6.291	2.035	0.04	Sb01g010840;Sb01g043030;Sb02g028400;Sb02g029640;Sb03g037780;Sb06g019830;Sb06g022490;Sb08g007570;Sb09g018180;Sb10g012220;Sb10g022300
DIMBOA-glucoside degradation	11	6.291	2.035	0.04	Sb01g010840;Sb01g043030;Sb02g028400;Sb02g029640;Sb03g037780;Sb06g019830;Sb06g022490;Sb08g007570;Sb09g018180;Sb10g012220;Sb10g022300
linamarin degradation	11	6.291	2.035	0.04	Sb01g010840;Sb01g043030;Sb02g028400;Sb02g029640;Sb03g037780;Sb06g019830;Sb06g022490;Sb08g007570;Sb09g018180;Sb10g012220;Sb10g022300
cytokinins 7-N-glucoside biosynthesis	41	30.739	2.034	0.018	Sb01g002860;Sb01g007600;Sb01g007640;Sb01g014390;Sb01g031560;Sb01g035890;Sb02g007090;Sb02g007110;Sb02g007140;Sb02g022230;Sb02g023340;Sb02g023360;Sb02g026040;Sb02g030050;Sb02g038560;Sb02g039670;Sb03g028190;Sb03g028200;Sb03g029060;Sb03g032050;Sb04g003400;Sb04g005960;Sb04g023920;Sb04g026870;Sb04g036240;Sb05g002710;Sb05g005880;Sb05g017280;Sb05g021870;Sb05g023240;Sb06g018490;Sb06g033023;Sb07g004500;Sb0…
cytokinins 9-N-glucoside biosynthesis	41	30.739	2.034	0.018	Sb01g002860;Sb01g007600;Sb01g007640;Sb01g014390;Sb01g031560;Sb01g035890;Sb02g007090;Sb02g007110;Sb02g007140;Sb02g022230;Sb02g023340;Sb02g023360;Sb02g026040;Sb02g030050;Sb02g038560;Sb02g039670;Sb03g028190;Sb03g028200;Sb03g029060;Sb03g032050;Sb04g003400;Sb04g005960;Sb04g023920;Sb04g026870;Sb04g036240;Sb05g002710;Sb05g005880;Sb05g017280;Sb05g021870;Sb05g023240;Sb06g018490;Sb06g033023;Sb07g004500;Sb0…
cytokinins-O-glucoside biosynthesis	41	30.739	2.034	0.018	Sb01g002860;Sb01g007600;Sb01g007640;Sb01g014390;Sb01g031560;Sb01g035890;Sb02g007090;Sb02g007110;Sb02g007140;Sb02g022230;Sb02g023340;Sb02g023360;Sb02g026040;Sb02g030050;Sb02g038560;Sb02g039670;Sb03g028190;Sb03g028200;Sb03g029060;Sb03g032050;Sb04g003400;Sb04g005960;Sb04g023920;Sb04g026870;Sb04g036240;Sb05g002710;Sb05g005880;Sb05g017280;Sb05g021870;Sb05g023240;Sb06g018490;Sb06g033023;Sb07g004500;Sb0…
¹Observed Counts = The number of DE genes found within a given pathway.
²Expected Counts = The number of DE genes expected within a given pathway based on the size of the pathway and DE gene list (see Methods).
³A Z-score ≥2 with a corresponding p-Value ≤0.05 is indicative of an enriched pathway.
Shoots
Gramene Pathway	Observed Counts¹	Expected Counts²	Z-score³	p-Value	Gene Names
13-LOX and 13-HPL pathway	5	1.105	3.866	0.003	Sb01g011030;Sb01g011050;Sb03g042440;Sb06g031350;Sb08g023120
divinyl ether biosynthesis II (13-LOX)	5	1.105	3.866	0.003	Sb01g011030;Sb01g011050;Sb03g042440;Sb06g031350;Sb08g023120
sulfite oxidation III	3	0.473	3.828	0.008	Sb01g008450;Sb02g034370;Sb05g025240
photosynthesis, light reaction	2	0.237	3.777	0.018	Sb02g002960;Sb02g027900
glycogen biosynthesis II (from UDP-D-Glucose)	8	2.446	3.709	0.002	Sb01g008940;Sb02g009870;Sb02g020410;Sb02g027280;Sb04g001320;Sb04g021540;Sb09g029610;Sb10g030776
trehalose biosynthesis I	8	2.525	3.599	0.003	Sb01g033800;Sb01g042380;Sb02g023610;Sb03g034640;Sb04g027650;Sb04g035560;Sb07g020100;Sb09g025790
glutamate degradation III	5	1.262	3.47	0.006	Sb01g035960;Sb01g041700;Sb01g045680;Sb06g028440;Sb07g022670
sulfate reduction I (assimilatory)	3	0.552	3.433	0.013	Sb01g008450;Sb02g034370;Sb05g025240
gibberellin biosynthesis I (non C-3, non C-13 hydroxylation)	13	5.444	3.392	0.002	Sb01g000580;Sb01g014540;Sb01g014550;Sb01g030560;Sb01g034890;Sb02g012470;Sb03g003240;Sb03g045170;Sb04g000260;Sb06g014550;Sb06g026350;Sb08g016390;Sb09g002350
flavonol biosynthesis	13	5.444	3.392	0.002	Sb01g000580;Sb01g014540;Sb01g014550;Sb01g030560;Sb01g034890;Sb02g012470;Sb03g003240;Sb03g045170;Sb04g000260;Sb06g014550;Sb06g026350;Sb08g016390;Sb09g002350
gibberellin biosynthesis II (early C-3 hydroxylation)	13	5.444	3.392	0.002	Sb01g000580;Sb01g014540;Sb01g014550;Sb01g030560;Sb01g034890;Sb02g012470;Sb03g003240;Sb03g045170;Sb04g000260;Sb06g014550;Sb06g026350;Sb08g016390;Sb09g002350
pentose phosphate pathway (non-oxidative branch)	14	6.075	3.37	0.002	Sb01g019850;Sb01g028700;Sb01g039690;Sb01g047500;Sb02g035590;Sb02g035600;Sb03g038550;Sb03g039530;Sb03g039970;Sb05g000680;Sb06g004280;Sb09g005230;Sb09g022460;Sb09g022510
glutathione-mediated detoxification	18	8.6	3.369	0.002	Sb01g022070;Sb01g022080;Sb01g030250;Sb01g030800;Sb01g030840;Sb01g047980;Sb01g048000;Sb02g043250;Sb03g044980;Sb03g045790;Sb03g045820;Sb05g007005;Sb06g028630;Sb08g006690;Sb08g007300;Sb09g002800;Sb09g003700;Sb10g022780
anthocyanin biosynthesis (pelargonidin 3-O-glucoside, cyanidin 3-O-glucoside)	15	6.707	3.359	0.002	Sb01g000580;Sb01g014540;Sb01g014550;Sb01g030560;Sb01g034890;Sb02g012470;Sb03g003240;Sb03g040840;Sb03g045170;Sb04g000260;Sb06g014550;Sb06g026350;Sb08g016390;Sb09g002350;Sb10g001230
gibberellin biosynthesis III (early C-13 hydroxylation)	13	5.602	3.275	0.003	Sb01g000580;Sb01g014540;Sb01g014550;Sb01g030560;Sb01g034890;Sb02g012470;Sb03g003240;Sb03g045170;Sb04g000260;Sb06g014550;Sb06g026350;Sb08g016390;Sb09g002350
gibberellin biosynthesis IV (Gibberella fujikuroi)	13	5.681	3.218	0.003	Sb01g000580;Sb01g014540;Sb01g014550;Sb01g030560;Sb01g034890;Sb02g012470;Sb03g003240;Sb03g045170;Sb04g000260;Sb06g014550;Sb06g026350;Sb08g016390;Sb09g002350
choline biosynthesis I	2	0.316	3.125	0.033	Sb03g031950;Sb09g027360
triacylglycerol degradation	31	19.173	2.87	0.003	Sb01g000430;Sb01g002630;Sb01g020000;Sb01g039360;Sb01g043470;Sb02g033330;Sb02g040950;Sb03g001670;Sb03g026750;Sb03g030340;Sb03g041840;Sb04g000310;Sb04g022180;Sb04g028730;Sb05g001300;Sb05g005980;Sb06g001450;Sb07g007570;Sb08g002330;Sb08g005660;Sb08g018530;Sb09g004130;Sb09g004600;Sb09g006590;Sb09g019276;Sb09g021250;Sb10g003420;Sb10g009140;Sb10g021250;Sb10g024910;Sb10g030570
menaquinone biosynthesis	16	8.285	2.816	0.007	Sb01g019850;Sb01g020280;Sb01g028700;Sb01g032550;Sb01g038050;Sb01g047500;Sb02g022080;Sb02g022920;Sb02g035590;Sb02g035600;Sb02g040840;Sb02g042115;Sb05g017960;Sb05g018520;Sb06g023010;Sb10g001485
starch biosynthesis	16	8.285	2.816	0.007	Sb01g008940;Sb01g044000;Sb01g044010;Sb02g009870;Sb02g019490;Sb02g020410;Sb02g024060;Sb02g027280;Sb04g010400;Sb04g021540;Sb06g018540;Sb06g024830;Sb07g003750;Sb08g016530;Sb09g029610;Sb10g030776
superpathway of gluconate degradation	12	5.839	2.672	0.011	Sb01g019850;Sb01g028700;Sb01g039690;Sb01g047500;Sb02g035590;Sb02g035600;Sb03g038550;Sb03g039530;Sb03g039970;Sb05g000680;Sb09g022460;Sb09g022510
methionine degradation II	4	1.262	2.542	0.032	Sb01g017060;Sb02g003520;Sb05g021590;Sb05g025660
sucrose biosynthesis	7	2.919	2.496	0.023	Sb01g008940;Sb01g035890;Sb02g019490;Sb02g020410;Sb04g001320;Sb09g029610;Sb10g031040
ethylene biosynthesis from methionine	26	16.964	2.326	0.012	Sb01g002630;Sb01g020280;Sb01g023750;Sb01g025840;Sb01g032550;Sb01g038050;Sb01g043470;Sb02g003520;Sb02g022080;Sb02g040840;Sb02g042115;Sb03g003070;Sb03g011610;Sb03g013170;Sb03g030340;Sb04g034520;Sb05g001300;Sb05g017960;Sb05g018520;Sb05g021590;Sb05g025660;Sb06g001450;Sb06g023010;Sb08g002330;Sb09g003800;Sb10g001485
UDP-L-arabinose biosynthesis I (from UDP-xylose)	5	1.973	2.25	0.042	Sb02g030500;Sb04g023830;Sb06g018800;Sb06g018810;Sb10g005920
γ-glutamyl cycle	33	22.96	2.235	0.011	Sb01g004320;Sb01g010500;Sb01g010510;Sb01g016970;Sb01g020280;Sb01g032550;Sb01g038050;Sb01g044620;Sb02g005600;Sb02g012910;Sb02g022080;Sb02g040840;Sb02g042115;Sb03g003360;Sb03g004360;Sb03g029270;Sb03g031170;Sb03g035000;Sb04g027290;Sb04g033180;Sb04g033380;Sb05g017960;Sb05g018520;Sb06g023010;Sb06g024000;Sb06g025750;Sb09g027160;Sb09g028360;Sb09g029500;Sb09g030320;Sb10g001485;Sb10g002740;Sb10g028600
methionine salvage pathway	24	15.938	2.138	0.02	Sb01g002630;Sb01g020280;Sb01g023750;Sb01g025840;Sb01g032550;Sb01g038050;Sb01g043470;Sb02g003520;Sb02g022080;Sb02g040840;Sb02g042115;Sb03g003070;Sb03g011610;Sb03g013170;Sb03g030340;Sb05g001300;Sb05g017960;Sb05g018520;Sb05g021590;Sb05g025660;Sb06g001450;Sb06g023010;Sb08g002330;Sb10g001485
¹Observed Counts = The number of DE genes found within a given pathway.
²Expected Counts = The number of DE genes expected within a given pathway based on the size of the pathway and DE gene list (see Methods).
³A Z-score ≥2 with a corresponding p-value ≤0.05 is indicative of an enriched pathway.

## Sheet: PEGvsH2O.gramene.csv
Additional File 7: SorghumCyc pathway Z-score enrichment analysis for genes differentially expressed in treatment vs. control roots and shoots
SorghumCyc pathway Z-score enrichment analysis for genes differentially expressed in PEG- vs. H2O-treated roots and shoots
Roots
Gramene Pathway	Observed Counts¹	Expected Counts²	Z-score³	p-Value	Gene Names
glutathione-mediated detoxification	23	5.745	7.46	0	Sb01g005990;Sb01g006010;Sb01g030870;Sb01g030880;Sb01g030890;Sb01g030950;Sb01g030980;Sb01g031030;Sb01g031040;Sb01g038900;Sb02g027080;Sb02g038120;Sb02g038130;Sb03g015070;Sb03g031780;Sb03g031790;Sb03g045790;Sb03g045800;Sb03g045810;Sb03g045840;Sb08g007310;Sb09g003690;Sb10g022780
choline biosynthesis I	2	0.211	4.005	0.015	Sb03g031950;Sb04g032625
homocysteine biosynthesis	2	0.211	4.005	0.015	Sb03g029020;Sb04g030470
betanidin degradation	45	25.984	3.991	0	Sb01g004160;Sb01g028610;Sb01g028640;Sb01g030540;Sb01g031360;Sb01g034610;Sb01g036000;Sb02g000500;Sb02g000520;Sb02g009220;Sb02g033790;Sb02g036310;Sb02g040660;Sb02g040720;Sb02g040770;Sb02g042840;Sb02g042850;Sb02g042860;Sb02g042870;Sb02g042880;Sb03g032240;Sb04g007740;Sb04g020720;Sb04g024730;Sb04g024750;Sb04g027540;Sb05g001000;Sb06g018590;Sb06g022930;Sb06g030940;Sb06g033860;Sb07g003720;Sb07g022320;Sb0…
suberin biosynthesis	9	2.741	3.9	0.001	Sb01g037600;Sb02g027930;Sb03g038160;Sb03g042910;Sb04g005210;Sb04g017460;Sb04g026560;Sb04g031010;Sb10g009600
ent-kaurene biosynthesis	2	0.264	3.477	0.025	Sb05g022290;Sb05g022320
allantoin degradation I	2	0.264	3.477	0.025	Sb01g038360;Sb03g005240
glycolate and glyoxylate degradation I	2	0.264	3.477	0.025	Sb01g038360;Sb03g005240
jasmonic acid biosynthesis	23	12.017	3.315	0.001	Sb01g006410;Sb01g028450;Sb01g031990;Sb01g032970;Sb01g036560;Sb01g040430;Sb02g006680;Sb02g025930;Sb03g032190;Sb03g037940;Sb03g041740;Sb03g041920;Sb03g042440;Sb03g042450;Sb04g007640;Sb04g021000;Sb04g023990;Sb04g029960;Sb05g021000;Sb06g000780;Sb08g014040;Sb09g020860;Sb10g007330
phenylpropanoid biosynthesis, initial reactions	3	0.632	3.061	0.022	Sb03g038160;Sb04g017460;Sb04g026560
cytokinins 7-N-glucoside biosynthesis	21	11.332	3.002	0.003	Sb01g004090;Sb01g007610;Sb01g007630;Sb01g033180;Sb02g007140;Sb02g022230;Sb02g023340;Sb02g030050;Sb02g036220;Sb03g033810;Sb04g003400;Sb04g005960;Sb04g026870;Sb05g017280;Sb05g024890;Sb06g002180;Sb06g018490;Sb07g027910;Sb09g006910;Sb10g009990;Sb10g023110
cytokinins 9-N-glucoside biosynthesis	21	11.332	3.002	0.003	Sb01g004090;Sb01g007610;Sb01g007630;Sb01g033180;Sb02g007140;Sb02g022230;Sb02g023340;Sb02g030050;Sb02g036220;Sb03g033810;Sb04g003400;Sb04g005960;Sb04g026870;Sb05g017280;Sb05g024890;Sb06g002180;Sb06g018490;Sb07g027910;Sb09g006910;Sb10g009990;Sb10g023110
cytokinins-O-glucoside biosynthesis	21	11.332	3.002	0.003	Sb01g004090;Sb01g007610;Sb01g007630;Sb01g033180;Sb02g007140;Sb02g022230;Sb02g023340;Sb02g030050;Sb02g036220;Sb03g033810;Sb04g003400;Sb04g005960;Sb04g026870;Sb05g017280;Sb05g024890;Sb06g002180;Sb06g018490;Sb07g027910;Sb09g006910;Sb10g009990;Sb10g023110
glycolipid biosynthesis	3	0.685	2.876	0.028	Sb03g006480;Sb07g027910;Sb09g019100
phenylpropanoid biosynthesis	12	6.272	2.372	0.02	Sb01g037600;Sb02g027930;Sb02g028580;Sb02g028700;Sb03g038620;Sb03g042910;Sb04g005210;Sb04g031010;Sb06g029550;Sb06g029600;Sb10g006270;Sb10g009600
¹Observed Counts = The number of DE genes found within a given pathway.
²Expected Counts = The number of DE genes expected within a given pathway based on the size of the pathway and DE gene list (see Methods).
³A Z-score ≥2 with a corresponding p-Value ≤0.05 is indicative of an enriched pathway.
Shoots
Gramene Pathway	Observed Counts¹	Expected Counts²	Z-score³	p-Value	Gene Names
13-LOX and 13-HPL pathway	6	0.696	6.529	0	Sb01g011030;Sb01g011050;Sb03g042440;Sb03g042450;Sb06g031350;Sb08g023120
divinyl ether biosynthesis II (13-LOX)	6	0.696	6.529	0	Sb01g011030;Sb01g011050;Sb03g042440;Sb03g042450;Sb06g031350;Sb08g023120
proline degradation I	7	1.839	3.915	0.002	Sb01g042200;Sb02g025790;Sb04g004920;Sb06g023975;Sb07g020650;Sb09g026810;Sb10g025870
proline degradation II	7	1.839	3.915	0.002	Sb01g042200;Sb02g025790;Sb04g004920;Sb06g023975;Sb07g020650;Sb09g026810;Sb10g025870
4-hydroxyproline degradation I	7	1.789	4.007	0.002	Sb01g042200;Sb02g025790;Sb04g004920;Sb06g023975;Sb07g020650;Sb09g026810;Sb10g025870
jasmonic acid biosynthesis	21	11.333	3	0.003	Sb01g003710;Sb01g007820;Sb01g011030;Sb01g011050;Sb01g032960;Sb01g035840;Sb01g048450;Sb02g043270;Sb03g037940;Sb03g042440;Sb03g042450;Sb04g021000;Sb04g023990;Sb05g001590;Sb05g024160;Sb06g000780;Sb06g031350;Sb07g005610;Sb08g023120;Sb09g020750;Sb09g024940
arginine degradation I (arginase pathway)	8	2.535	3.535	0.003	Sb01g013600;Sb01g042200;Sb02g025790;Sb04g004920;Sb06g023975;Sb07g020650;Sb09g026810;Sb10g025870
arginine degradation II	5	1.094	3.838	0.004	Sb02g025790;Sb04g004920;Sb06g023975;Sb07g020650;Sb09g026810
ethylene glycol degradation	5	1.094	3.838	0.004	Sb02g025790;Sb04g004920;Sb06g023975;Sb07g020650;Sb09g026810
ethylene biosynthesis from methionine	19	10.687	2.654	0.007	Sb01g002630;Sb01g023750;Sb01g025840;Sb01g032550;Sb01g038050;Sb02g003520;Sb02g003530;Sb02g040840;Sb03g013170;Sb03g030340;Sb04g033340;Sb04g034520;Sb05g001300;Sb05g018520;Sb05g021590;Sb05g025820;Sb05g025860;Sb06g001450;Sb09g003150
arginine biosynthesis IV	4	0.795	3.691	0.007	Sb01g013600;Sb01g043780;Sb03g039820;Sb09g022290
citrulline degradation	4	0.795	3.691	0.007	Sb01g042500;Sb01g043780;Sb10g009140;Sb10g009150
methionine degradation II	4	0.795	3.691	0.007	Sb01g017060;Sb02g003520;Sb02g003530;Sb05g021590
methionine salvage pathway	18	10.041	2.618	0.008	Sb01g002630;Sb01g023750;Sb01g025840;Sb01g032550;Sb01g038050;Sb02g003520;Sb02g003530;Sb02g040840;Sb03g013170;Sb03g030340;Sb04g033340;Sb05g001300;Sb05g018520;Sb05g021590;Sb05g025820;Sb05g025860;Sb06g001450;Sb09g003150
γ-glutamyl cycle	23	14.465	2.357	0.011	Sb01g010500;Sb01g010510;Sb01g016970;Sb01g032550;Sb01g038050;Sb01g041250;Sb02g040840;Sb03g003360;Sb03g012280;Sb04g033340;Sb04g033380;Sb05g018520;Sb05g025820;Sb05g025860;Sb06g024000;Sb06g025750;Sb07g024945;Sb08g023140;Sb09g003150;Sb09g006490;Sb10g028600;Sb10g028870;Sb10g030200
(deoxy)ribose phosphate degradation	3	0.497	3.644	0.011	Sb03g032720;Sb06g004280;Sb09g005230
menaquinone biosynthesis	11	5.219	2.617	0.013	Sb01g019850;Sb01g032550;Sb01g035370;Sb01g038050;Sb01g047500;Sb02g040840;Sb04g033340;Sb05g018520;Sb05g025820;Sb05g025860;Sb09g003150
choline biosynthesis I	2	0.199	4.145	0.014	Sb03g031950;Sb09g027360
GDP-mannose metabolism	4	0.994	3.097	0.015	Sb02g019490;Sb03g003190;Sb05g023560;Sb09g005840
cytokinins degradation	3	0.547	3.406	0.015	Sb03g036160;Sb07g022530;Sb09g018640
phenylalanine degradation III	17	10.14	2.246	0.019	Sb01g008730;Sb01g023750;Sb01g025840;Sb01g032550;Sb01g038050;Sb01g041700;Sb02g003520;Sb02g003530;Sb02g040840;Sb04g033340;Sb05g009360;Sb05g018520;Sb05g021590;Sb05g025820;Sb05g025860;Sb07g022670;Sb09g003150
citrulline biosynthesis	7	2.833	2.551	0.021	Sb01g013600;Sb01g043780;Sb02g025790;Sb03g039820;Sb04g004920;Sb07g020650;Sb09g022290
leucine degradation III	13	7.208	2.239	0.024	Sb01g008730;Sb01g032550;Sb01g038050;Sb01g042040;Sb02g040840;Sb03g005240;Sb04g033340;Sb05g009360;Sb05g018520;Sb05g025820;Sb05g025860;Sb09g003150;Sb09g008180
valine degradation II	13	7.208	2.239	0.024	Sb01g008730;Sb01g032550;Sb01g038050;Sb01g042040;Sb02g040840;Sb03g005240;Sb04g033340;Sb05g009360;Sb05g018520;Sb05g025820;Sb05g025860;Sb09g003150;Sb09g008180
mannose degradation	3	0.696	2.836	0.029	Sb03g003190;Sb05g023560;Sb09g005840
asparagine biosynthesis III	2	0.298	3.198	0.032	Sb01g038460;Sb05g000440
tetrapyrrole biosynthesis I	11	6.015	2.105	0.033	Sb01g013520;Sb01g013600;Sb01g032550;Sb01g038050;Sb02g040840;Sb04g033340;Sb05g018520;Sb05g025820;Sb05g025860;Sb08g006180;Sb09g003150
sucrose biosynthesis	5	1.839	2.398	0.034	Sb01g008940;Sb01g035890;Sb02g019490;Sb02g020410;Sb09g029610
proline biosynthesis III	3	0.746	2.681	0.035	Sb01g013600;Sb03g039820;Sb09g022290
calystegine biosynthesis	8	3.927	2.122	0.039	Sb01g032550;Sb01g038050;Sb02g040840;Sb04g033340;Sb05g018520;Sb05g025820;Sb05g025860;Sb09g003150
glutamate degradation III	3	0.795	2.539	0.042	Sb01g013600;Sb01g041700;Sb07g022670
sphingolipid metabolism	3	0.795	2.539	0.042	Sb01g041700;Sb03g028410;Sb07g022670
¹Observed Counts = The number of DE genes found within a given pathway.
²Expected Counts = The number of DE genes expected within a given pathway based on the size of the pathway and DE gene list (see Methods).
³A Z-score ≥2 with a corresponding p-value ≤0.05 is indicative of an enriched pathway.
