# Supplementary material for: Functional annotation of the transcriptome of Sorghum bicolor in response to osmotic stress and abscisic acid
Source: BMC Genomics. 2011 Oct 18;12:514. doi: 10.1186/1471-2164-12-514 (PMC3219791; doi:10.1186/1471-2164-12-514)
Supplement: Additional file 8 — Ratio of reactions containing differentially expressed genes to the total number of reactions within annotated pathways. aPathways are only included in this list if they contain 3 or more reactions. [file 1471-2164-12-514-S8.XLSX]

## Sheet: Slim_ReactionsPerPathwayGramene
Additional File 8: Ratio of reactions containing differentially expressed genes to the total number of reactions within annotated pathways
	ABA vs. NaOH		PEG vs. H2O
Gramene Categorya	Root	Shoot	Root	Shoot	Number of Reactions in Pathway
cytokinins 7-N-glucoside biosynthesis	1	1	1	1	7
cytokinins 9-N-glucoside biosynthesis	1	1	1	1	6
cytokinins degradation	1	1	1	1	5
cytokinins-O-glucoside biosynthesis	1	1	1	1	4
gibberellin biosynthesis I (non C-3, non C-13 hydroxylation)	1	1	1	1	4
gibberellin biosynthesis II (early C-3 hydroxylation)	1	1	1	1	3
gibberellin biosynthesis III (early C-13 hydroxylation)	1	1	1	1	5
ethylene biosynthesis from methionine	1	1	0.667	1	3
jasmonic acid biosynthesis	0.8	0.6	0.8	0.6	5
brassinosteroid biosynthesis II	0.714	1	0.714	0.714	7
aerobic respiration -- electron donor II	0.75	0.75	0.5	0.5	4
cholesterol biosynthesis I	0.7	0.6	0.6	0.6	10
cholesterol biosynthesis II (via 24,25-dihydrolanosterol)	0.7	0.6	0.6	0.6	10
cholesterol biosynthesis III (via desmosterol)	0.7	0.6	0.6	0.6	10
choline biosynthesis I	1	1	1	1	3
citrulline biosynthesis	0.833	0.5	0.5	0.667	6
dTDP-L-rhamnose biosynthesis I	1	1	0.667	1	3
glycolysis I	0.727	0.727	0.545	0.636	11
glycolysis IV (plant cytosol)	0.8	0.7	0.6	0.6	10
phenylpropanoid biosynthesis	1	0.571	1	0.857	7
proline biosynthesis I	0.667	0.667	0.667	0.667	3
proline biosynthesis II	0.667	0.667	0.667	0.667	3
ß-alanine betaine biosynthesis	1	1	1	1	3
UDP-N-acetylgalactosamine biosynthesis	0.75	0.75	0.5	0.75	4
UDP-glucose conversion	1	1	0.5	1	4
nicotine degradation II	1	1	1	1	3
nicotine degradation III	1	1	1	1	5
fructose degradation to pyruvate and lactate (anaerobic)	0.7	0.8	0.6	0.7	10
sucrose degradation to ethanol and lactate (anaerobic)	0.812	0.875	0.562	0.812	16
valine degradation II	1	0.667	1	1	3
leucine degradation III	1	0.667	1	1	3
flavonoid biosynthesis	0.75	1	0.75		4
suberin biosynthesis	0.8	1	1		5
respiration (anaerobic)-- electron donors reaction list	1	0.667	0.667		3
tyrosine degradation I	0.5	0.5	0.5		4
methionine biosynthesis II	0.667	0.667		0.667	6
phenylalanine biosynthesis I	0.667	0.667		0.667	3
proline biosynthesis III	0.667	0.667		0.667	3
ureide biosynthesis	0.667	0.667		0.667	3
sucrose biosynthesis	1	0.6		0.6	5
lactucaxanthin biosynthesis	1	0.667		0.667	3
glycogen biosynthesis II (from UDP-D-Glucose)	1	1		0.667	3
ß-alanine biosynthesis I	1	1		0.667	3
starch biosynthesis	1	1		0.8	5
anthocyanin biosynthesis (pelargonidin 3-O-glucoside, cyanidin 3-O-glucoside)	1	1		1	3
tetrapyrrole biosynthesis I	0.5	0.667		0.5	6
leucine biosynthesis	0.75	0.5		0.5	4
UDP-galactose biosynthesis (salvage pathway from galactose using UDP-glucose)	0.75	0.5		0.5	4
pentose phosphate pathway (partial)	0.667	0.667		0.667	3
sphingolipid metabolism	0.667	0.667		0.667	3
GDP-mannose metabolism	0.667	0.667		1	3
galactose degradation II	0.833	0.5		0.5	6
sucrose degradation III	0.857	1		0.714	7
arginine degradation I (arginase pathway)	1	0.667		0.667	3
purine degradation	0.5	0.5		0.75	4
methionine salvage pathway	1	0.5		0.5	4
glycolipid desaturation	1	1		1	25
phospholipid desaturation	1	1		1	4
gluconeogenesis	0.545	0.818		0.636	11
pentose phosphate pathway (non-oxidative branch)	0.6	0.6		0.6	5
pyridoxal 5'-phosphate salvage pathway	0.6	0.6		0.6	5
Calvin cycle	0.7	0.8		0.5	10
ascorbate glutathione cycle	0.8	0.6		0.6	5
valine biosynthesis	0.5		0.5	0.5	4
heme biosynthesis II	0.5	0.5			4
chlorophyllide a biosynthesis	0.6	0.6			5
vitamin E biosynthesis	0.667	0.667			3
xylulose-monophosphate cycle	0.5	0.5			4
starch degradation	0.667	0.556			9
ethanol fermentation to acetate	0.667	0.667			3
fatty acid ß-oxidation I	0.75	0.5			4
glycolipid biosynthesis	0.6		0.6		5
aerobic respiration -- electron donors reaction list	0.667		0.667		3
glycerol degradation I	1		0.667		3
reductive TCA cycle I		0.5		0.5	8
respiration (anaerobic)		0.5		0.6	10
ascorbate biosynthesis		0.6		0.6	5
mixed acid fermentation		0.6		0.8	5
GA12 biosynthesis	0.5				6
ornithine biosynthesis	0.5				4
thiamine biosynthesis	0.5				4
phospholipid biosynthesis II	0.545				11
de novo biosynthesis of pyrimidine ribonucleotides	0.556				9
gibberellin biosynthesis IV (Gibberella fujikuroi)	0.625				8
serine biosynthesis	0.667				3
carotenoid biosynthesis	0.727				11
tryptophan biosynthesis	0.8				5
triacylglycerol biosynthesis	1				3
salvage pathways of purine and pyrimidine nucleotides	0.5				12
valine degradation I	0.6				5
arginine degradation VI (arginase 2 pathway)	0.667				3
glutamine degradation III	0.667				3
superpathway of gluconate degradation	0.667				3
glycine cleavage complex	0.667				3
fatty acid ß-oxidation II (plant, saturated)	0.75				4
phospholipases	0.75				4
glutathione-mediated detoxification	1				3
biotin biosynthesis II		0.5			4
purine nucleotides de novo biosynthesis II		0.5			14
biotin biosynthesis I		0.667			3
menaquinone biosynthesis		0.667			3
methionine biosynthesis I		1			3
folate transformations		0.6			5
photorespiration		0.667			3
S-adenosyl-L-methionine cycle		0.667			3
homocysteine and cysteine interconversion		1			3
leucine degradation I			0.5		4
proline biosynthesis V (from arginine)				0.5	4
arginine biosynthesis IV				0.6	5
salvage pathways of adenine, hypoxanthine, and their nucleosides				0.6	5
salvage pathways of pyrimidine ribonucleotides				0.667	3
(deoxy)ribose phosphate degradation				1	3
tryptophan degradation V (side chain pathway)				1	3
aPathways are only included in this list if they contain 3 or more reactions.
