# Supplementary material for: Functional annotation of the transcriptome of Sorghum bicolor in response to osmotic stress and abscisic acid
Source: BMC Genomics. 2011 Oct 18;12:514. doi: 10.1186/1471-2164-12-514 (PMC3219791; doi:10.1186/1471-2164-12-514)
Supplement: Additional file 9 — p-Values for cis-element enrichment within 1000 bp from the transcription start sites for differentially expressed genes in response to ABA- and PEG-treatment. †B (CGT); D (AGT); H (ACT); K (GT); M (AC); N (ACGT); R (AG); S (CG); V (ACG); W (AT); Y (CT) [file 1471-2164-12-514-S9.XLSX]

## Sheet: LTab4p_CollapsedViaSeq_careplac
Additional File 9: p-Values for cis-element enrichment within 1000 bp from the transcription start sites for differentially expressed genes in response to ABA and PEG
		Up				Down
		ABA vs. NaOH		PEG vs. H2O		ABA vs. NaOH		PEG vs. H2O
Motif Class	Motif	Root	Shoot	Root	Shoot	Root	Shoot	Root	Shoot	Motif Sequence†	Motif Description
ABA responsive	ABADESI1	<0.001	<0.05		<0.01					RTACGTGGCR	Responsive to ABA and desiccation; "Motif I" of rice rab16A-D (initially called rab-21); Expressed in seeds late during embryogenesis; Induced by ABA and osmotic stress in vegetative tissues; Contains ACGT motif; transacting factor: TAF-1
ABA responsive	ABRE	<10-4								GACACGTACGT	cis-acting element involved in the abscisic acid (ABA) responsiveness on the rd29B gene
ABA responsive	ABRE/G-box		<10-5	<10-9	<10-8		<10-7		<10-4	ACACGTGGC	potential cis-acting element involved in the abscisic acid (ABA) and drought responsiveness of cor15a/involved in light responsiveness/cis-acting regulatory element; associated with TATCC T/C motif; involved in sugar repression responsiveness
ABA responsive	ABRE/G-box	<10-4	<0.01		<0.001					TACGTG	potential cis-acting element involved in the abscisic acid (ABA) and drought responsiveness of cor15a/involved in light responsiveness/cis-acting regulatory element; associated with TATCC T/C motif; involved in sugar repression responsiveness
ABA responsive	ABREATCONSENSUS		<10-6	<10-4	<10-13					YACGTGGC	ABA-responsive elements (ABREs) found in the promoter of ABA and/or stress-regulated genes; ABFs, a family of ABRE binding factors; ABF3 and ABF4 function in ABA signaling; Y=C/T
ABA responsive	ABREATRD22	<10-7	<0.01		<10-4					RYACGTGGYR	"ABRE (ABA responsive element)" in Arabidopsis (A.t.) dehydration-responsive gene rd22; R=A/G; Y=C/T
ABA responsive	ABREBZMRAB28		<0.05							TCCACGTCTC	ABA-responsive element (ABRE B) found at -105 to -96 in maize (Z.m.) rab28 (Busk & Pages, 1997); Maize rab28 is ABA-inducible in embryos and vegetative tissues
ABA responsive	ABRELATERD1								<10-13	ACGTG	ABRE-like sequence (from -199 to -195) required for etiolation-induced expression of erd1 (early responsive to dehydration) in Arabidopsis;ACGTG;ABRELATERD1 ABRE-like sequence (from -199 to -195) required for etiolation-induced expression of erd1 (early responsive to dehydration) in Arabidopsis
ABA responsive	ABREMOTIFIIIOSRAB16B/ABRE	<0.05	<0.05		<0.05					GCCGCGTGGC	"Motif III" found in the promoter of rice (O.s.) rab16B gene; Motif I (S000290) and motif III are both required for ABA responsiveness; However, each can substitute for the other/motif III; cis-acting element involved in ABA responsiveness. Motif I and III are required for ABA induction; each can substitute for the other.
ABA responsive	ABREOSRAB21	<10-10	<10-4	<0.01	<10-7					ACGTSSSC	"ABA responsive element (ABRE)" of wheat Em and rice (O.s.) rab21 genes; Proposed consensus sequence for the repeated motif (Em1a and Em1b) of wheat Em gene; S=C/G
ABA responsive	ACGTABREMOTIFA2OSEM			<10-5						ACGTGKC	Experimentally determined sequence requirement of ACGT-core of motif A in ABRE of the rice gene, OSEM; See S000281; DRE and ABRE are interdependent in the ABA-responsive expression of the rd29A in Arabidopsis; K=G/T
ABA responsive, bZIP binding site	ABRECE1HVA22/CE1		<0.05							TGCCACCGG	CE1(coupling element 1) of barley HVA22 gene; possible binding site for nuclear bZIP protein; ABA responsive complex consists of a G-box, namely ABRE3 (GCCACGTACA), and CE1/coupling element with an ABRE (the closer one) involved in ABA responsiveness
ABA responsive; ABF binding site	EMBP1TAEM	<10-9	<10-4	<0.05	<10-8					CACGTGGC	Binding site of trans-acting factor EMBP-1; wheat (T.a.) Em gene; See S000015; Binding site of ABFs; ABFs (ABRE binding factors) were isolated from Arabidopsis by a yeast one-hybrid screening system; Expression ABFs is induced by ABA and various stress treatment; ABFs belongs to a distinct subfamily of bZIP proteins; Involved in ABA-mediated stress-signaling pathway
ABA responsive; CBF2 binding site	ABREZMRAB28	<10-5	<10-4		<10-5					CCACGTGG	ABRE; ABA and water-stress responses; Found in maize (Z.m.) rab28; maize rab28 is ABA-inducible in embryos and vegetative tissues; Found in the Arabidopsis (A.t.) alcohol dehydrogenase (Adh) gene promoter; "ABRE2"; Found in the maize (Z.m.) Cat1 gene promoter; Responsible for the induction by ABA; Binding site of CBF2; Arabidopsis CBF1 overexpression induces COR genes and enhances freezing tolera…
AP2-EREBP binding site	AGCBOXNPGLB/GCC box	<0.01		<0.05						AGCCGCC	"AGC box" repeated twice in a 61 bp enhancer element in tobacco (N.p.) class I beta-1,3-glucanase (GLB) gene; See S000036, S000089; "GCC-box"; Binding sequence of Arabidopsis AtERFs; AtERF1,2 and 5 functioned as activators of GCC box-dependent transcription; AtERF3 and 4 acted as repressors; AtERF proteins are stress signal-response factors; EREBP2 binding site; Conserved in most PR-protein genes…
Auxin responsive	CATATGGMSAUR					<10-14				CATATG	Sequence found in NDE element in soybean (G.m.) SAUR (Small Auxin-Up RNA) 15A gene promoter; Involved in auxin responsiveness; See S000359, S000360
Auxin responsive	TGA-1			<0.001	<0.001	<10-8				AACGAC	auxin-responsive element
BBR/BPC binding site	GAGA8HVBKN3					<0.001		<0.05		GAGAGAGAGAGAGAGA	"GA octodinucleotide repeat" found in intron IV of the barley (H.v.) gene Bkn3; Binding site for GAGA-binding factor BBR; See S000405 (GAGA element in the soy bean Gsa1 gene)
BBR/BPC binding site	GAGAGMGSA1					<0.01				GAGAGAGAGAGAGAGAGA	"GAGA element" found in the promoter of the heme and chlorophyll synthesis gene Gsa1 in soybean (G.m.); GAGA binding protein (GBP) binds to (GA)n/(CT)n DNA
bHLH binding site; Iron-depletion responsive	IRO2OS/G-box		<10-10	<10-4	<10-12					CACGTGG	OsIRO2-binding core sequence; "G-box plus G"; Transcription factor OsIRO2 is induced exclusively by Fe deficiency/cis-acting regulatory element
bZIP binding site	ACGTABOX		<10-4	<10-5	<10-7	<10-14	<10-5	<10-4	<0.05	TACGTA	"A-box" according to the nomenclature of ACGT elements by Foster et al. (FASEB J 8:192-200 (1994)); One of ACGT elements; Found in ocs gene; RITA-1 binding site (Izawa et al. 1994); "G motif" by Toyofuku et al. (1998); G motif and TATCCAY motif (a GATA motif as its antisense sequence; see S000256) are responsible for sugar repression (Toyofuku et al. 1998); See S000346
bZIP binding site	ACGTCBOX	<0.001		<0.001			<10-4			GACGTC	"C-box" according to the nomenclature of ACGT elements by Foster et al. (FASEB J 8:192-200 (1994)); One of ACGT elements; Factors groups 1, 2 and 3 have affinity for C-box (Izawa et al. J Mol Biol. 230:1131-1144 (1993)); RITA-1 binding site (Izawa et al. 1994)
bZIP binding site	CACGTGMOTIF/ABRE/G-box			<10-6						CACGTG	"CACGTG motif"; "G-box"; Binding site of Arabidopsis GBF4; C. roseus G-box binding factor 1 (CrGBF1) and 1 (CrGBF2) can act as transcriptional repressors of the Str promoter via direct interaction with the G-box; See S000345; Essential for expression of beta-phaseolin gene during embryogenesis in bean, tobacco, Arabidopsis; Tomato Pti4 (ERF) regulates defense-related gene expression via GCC box a…
bZIP binding site	CPRFPCCHS	<0.01			<0.01					CCACGTGGCC	"BoxII"; Binding site of CPRF-1, -2, -3 and -4(Common Plant Regulatory Factor) in the parsley (P.c.) light responsive chalcone synthase (CHS) gene promoter; CPRF proteins are bZIP class transcription factors; CPRF proteins participates in the light-mediated activation of the CHS gene in parsley; "ACE"; The proline-rich domains of CPRF1 and 4 activate transcription; CPRF1-containing bZIP heterodim…
bZIP binding site	SGBFGMGMAUX28	<0.001			<0.05					TCCACGTGTC	bZIP proteins SGBF-1 and SGBF-2 binding site in soybean (G.m.) GmAux28 gene promoter; see S000042
bZIP binding site; ABA responsive	ABREMOTIFAOSOSEM/ACGTABREMOTIFAOSOSEM/ABRE	<10-4	<10-4		<0.01					TACGTGTC	"motif A" ABRE-like sequence found in rice (O.s.) Osem gene promoter; Essential for activation by VP1; Important for regulation by ABA; See S000102, S000300; TRAB1, bZIP transcription factor, interacts with VP1 and mediates abscisic acid-induced transcritption/"ABRE motif A" found in the promoter of the rice (O.s.) Osem gene; ACGT-containing ABRE; Required for ABA-responsiveness and VP1 activatio…
bZIP binding site; Nitrogen responsive	GLMHVCHORD						<0.05			RTGASTCAT	"GLM (GCN4-like motif)" found in the promoter of barley (H.v.) B1- and c-hordein gene; Involved in the nitrogen response of c-hordein promoter; R=A/G; S=C/G; See also S000277 (GCN4OSGLUB1); SPA, a seed-specific basic leucine zipper protein from wheat, can activate transcription from the GCN4-like motif (GLM) of -326 LMWG-1D1 promoter (Albani et al., 1997)
Circadian regulated	CIACADIANLELHC/Circadian clock						<10-11			CAANNNNATC	Region necessary for circadian expression of tomato (L.e.) Lhc gene;CAANNNNATC;CIACADIANLELHC Region necessary for circadian expression of tomato (L.e.) Lhc gene/motif 2 to 4 times repeated in genes under the control of a circadian clock
Circadian regulated	EVENINGAT	<0.05								AAAATATCT	"Evening element" found 46 times in the promoters of 31 cycling genes in Arabidopsis thaliana (Harmer et al. 2000); Required for circadian control of gene expression; "EE (evening element) motif"; Also found in the promoter of the Solanum melongena gene encoding cysteine protease, and identified as cis-element for its circadian regulation (Rawat et al. 2005)
Common cis-acting element	CAAT-box					<0.01				CAATT	common cis-acting element in promoter and enhancer regions
Common cis-acting element	CEREGLUBOX2PSLEGA					<0.01				TGAAAACT	"cereal glutenin box" in pea legumin gene (legA); sequence homologous to the cereal glutenin gene control element ("-300 element")
Dehydration responsive	DRE1COREZMRAB17				<0.01					ACCGAGA	"DRE1" core found in maize (Z.M.) rab17 gene promoter; "DRE1" was protected, in in vivo footprinting, by a protein in embryos specifically, but in leaves, was protected when was treated with ABA and drought; rab17 is expressed during late embryogenesis, and is induced by ABA; See S000150, S000200 and S000402
Dehydration responsive	DRE2COREZMRAB17	<10-5	<10-5	<10-5	<10-5					ACCGAC	"DRE2" core found in maize (Z.M.) rab17 gene promoter; "DBF1" and "DBF2" bound to "DRE2"; rab17 is expressed during late embryogenesis, and is induced by ABA; See S000150, S000200 and S000401
Dehydration responsive	DRECRTCOREAT		<10-12	<10-9						RCCGAC	Core motif of DRE/CRT (dehydration-responsive element/C-repeat) cis-acting element found in many genes in Arabidopsis and in rice; R=G/A; Os DREB1A bound to GCCGAC more preferentially than to ACCGAC whereas At DREB1A bound to both GCCGAC and ACCGAC efficiently; See S000402 (ACCGAC); Maize ZmDREB1A bound to DRE (Qin et al. 2004); HaDREB2 in Helianthus annuus (sunflower)(Diaz-Martin et al. 2005); H…
E2F binding site	E2FBNTRNR						<0.05			GCGGCAAA	"E2Fb" found in the tobacco (N.t.) RNR (Ribonucleotide reductase) gene promoter; Binding site of tobacco E2F; Involved in upregulation of the promoter at G1/S transition; See S000366; "dE2F (distal reverse E2F element)" important for regulating specific RNR1a gene expression in respsonse to UV-C irradiation; See S000455
E2F binding site	E2FCONSENSUS			<10-6	<10-12					WTTSSCSS	"E2F consensus sequence" of all different E2F-DP-binding motifs that were experimentally verified in plants (Vandepoele et al., 2005); See also S000417, S000397, S000396, S000367, S000366; W=A/T; S=C/G
Endosperm-specific expression	AACACOREOSGLUB1		<10-4			<10-6	<0.01		<0.01	AACAAAC	Core of AACA motifs found in rice (O.s.) glutelin genes, involved in controlling the endosperm-specific expression; AACA is also closely associated with the GCN4 motif in all rice glutelin genes and together have been shown to confer endosperm-specific enhancement to the truncated -90 CaMV 35S promoter; See also S000045, S000181, S000276
Endosperm-specific expression	ACGTOSGLUB1/G-box	<10-6	<0.001	<0.001	<0.001				<0.01	GTACGTG	"ACGT motif" found in GluB-1 gene in rice (O.s.); Required for endosperm-specific expression; Conserved in the 5'-flanking region of glutelin genes; See S000276, S000277; See S000019;Combination of GCN4, AACA and ACGT motifs was found sufficient to confer a detectable level of endosperm expression; See S000353, S000354/cis-acting element with the AACA; GCN4 and Skn-1 motifs conferring endosperm-s…
Fruit specific expression	TGTCACACMCUCUMISIN	<0.01	<10-4	<0.05	<0.001					TGTCACA	"TGTCACA motif" found in the region (from -254 to -215) of cucumisin (a subtilisin-like serine protease) in the fruit of melon (Cucumis melo L.); A novel enhancer element necessary for fruit-specific expression of the cucumisin gene
Gibberellin responsive	CAREOSREP1					<10-12		<0.001		CAACTC	"CAREs (CAACTC regulatory elements)" found in the promoter region of a cystein proteinase (REP-1) gene in rice;CAACTC;CAREOSREP1 "CAREs (CAACTC regulatory elements)" found in the promoter region of a cystein proteinase (REP-1) gene in rice
Gibberellin responsive	GADOWNAT			<0.05						ACGTGTC	Sequence present in 24 genes in the GA-down regulated d1 cluster (106 genes) found in Arabidopsis seed germination; This motif is similar to ABRE (Busk and Pages 1998)
Gibberellin responsive	GARE-motif					<0.001	<0.01	<0.05		AAACAGA	gibberellin-responsive element
Gibberellin responsive	GARE2OSREP1					<0.05	<0.05			TAACGTA	"Gibberellin-responsive element (GARE)" found in the promoter region of a cystein proteinase (REP-1) gene in rice; See S000020
Gibberellin responsive	P-box		<0.05							CCTTTTG	cis-acting element involved in gibberellin responsiveness; conserved element in the upstream sequence of GA inducible genes in cereal seeds
Gibberellin responsive	TATCCACHVAL21		<0.05	<0.01						TATCCAC	"TATCCAC box" is a part of the conserved cis-acting response complex (GARC) that most often contain three sequence motifs, the TAACAAA box (see S000181), or GA-responsive element (GARE); the pyrimidine box, CCTTTT (see S000259); and the TATCCAC box, which are necessary for a full GA response
HD-Zip binding site	ATHB2ATCONSENSUS					<0.05				CAATSATTG	Recognition sequence of Arabidopsis Athb-2 protein; Athb-2 protein has a HD-Zip motif (homeodomain (HD) with a closely linked leucine zipper motif (Zip)); See S000317; S=C/G
Heat shock responsive	HSE				<0.05					AGAAAATTCG	"HSE (heat shock response element)"; consensus sequence found in the promoter regions of heat shock protein genes; HSF binding site; HsfA3, a new member of the Hsf (heat stress transcription factor) family; was isolated by yeast two-hybrid screening, using HsfA1 as a bait; HsfA3 is a single copy gene with all conserved sequence elements characteristic of a heat stress transcription factor
Histone related	CAT-box	<10-9				<10-7				GCCACT	preferential expression in meristems of the histon H4 (H4A748) promoter
Histone related	DOCT						<0.05			CACGGATC	related to the meristem specific activation of a histone H4 (H4A748) gene
Histone related	HEXAMERATH4	<10-11			<10-8					CCGTCG	hexamer motif of Arabidopsis thaliana (A.t.) histone H4 promoter;CCGTCG;HEXAMERATH4 hexamer motif of Arabidopsis thaliana (A.t.) histone H4 promoter
Histone related	HEXAT/G-box	<0.05			<0.05					TGACGTGG	"Hex motif"; Binding site of Arabidopsis (A.t.) bZIP protein TGA1 and G box binding factor GBF1; TGA1 and members of the GBF family differ in their DNA binding properties; G-Box-like element/bZIP transcription factor binding site
Histone related	HEXMOTIFTAH3H4	<10-6	<10-4	<0.01	<10-5	<0.001	<10-5			ACGTCA	"hexamer motif" found in promoter of wheat (T.a.) histone genes H3 and H4; CaMV35S; NOS; Binding with HBP-1A and HBP-1B; Binding site of wheat (T.a.) nuclear protein HBP-1 (histone DNA binding protein-1); HBP-1 has a leucine zipper motif; "hexamer motif" in type 1 element may play important roles in regulation of replication- dependent but not of replication-independent expression of the wheat hi…
Histone related	OCTAMERMOTIFTAH3H4/OCT		<0.05		<0.01					CGCGGATC	"Octamer motif" found in promoter of wheat (T.a.) histone genes H3 and H4, and corn histone genes H3 and H4; Arabidopsis histone H4; "histone-specific octamer"; About half of the Oct motifs are present together with another element, HexA, TCA or CCAAT-box, forming OCES (Oct-containing composite elements)/related to meristem specific activation of a histone H4 (H4A748) gene
Light responsive	ACE	<0.01	<10-4		<0.01					ACGTGGA	cis-acting element in promoter and enhancer; involved in light responsiveness
Light responsive	ATCT-motif						<0.05			AATCTAATCT	part of the gapA conserved DNA module array (gapA-CMA1) involved in light responsiveness
Light responsive	Box II	<0.001			<0.001					CCACGTGGC	part of the gapB conserved DNA module array (gapB-CMA1) involved with light responsiveness
Light responsive	BOXIIPCCHS/ABRE		<10-8	<0.001						ACGTGGC	Core of "Box II/G box" found in the parsley (P.c.) chs genes; Essential for light regulation (Terzaghi & Cashmore, 1995); See S000345/cis-acting element involved in the abscisic acid (ABA) responsiveness on the rd29B gene
Light responsive	G-box		<10-14	<10-13			<0.001	<0.01	<0.01	ACACGTGT	part of the chs conserved DNA module array (chs-CMA3) involved with light responsiveness
Light responsive	G-box	<10-8	<10-5		<10-11					CACGTA	part of the chs conserved DNA module array (chs-CMA3) involved with light responsiveness
Light responsive	GA-motif	<0.05								ATAGATAA	part of the LRE rbcS-(I-G) Unit in a rbcS gene
Light responsive	GBOXLERBCS	<10-8	<0.001	<0.05	<10-7					MCACGTGGC	"G box"; Conserved sequence upstream of light-regulated genes; Sequence found in the promoter region of rbcS of tomato (L.e.) and Arabidopsis; Binding with GBF; M=A/C; See S000345
Light responsive	I-box			<0.01			<0.001			CCTTATCCT	part of the gapAB conserved DNA module array (gapAB-CMA1) involved with light responsiveness
Light responsive	IBOX			<0.001			<10-6			GATAAG	"I box"; "I-box"; Conserved sequence upstream of light-regulated genes; Sequence found in the promoter region of rbcS of tomato and Arabidopsis; I box (Giuliano et al. 1988); Binding site of LeMYB1, that is a member of a novel class of myb-like proteins; LeMYBI act as a transcriptional activator
Light responsive	IBOXCORENT						<10-4			GATAAGR	"I-box core motif" in the CAMs (conserved DNA modular arrays) associated with light-responsive promoter regions; See S000124 (GATAAG), S000199 (GATAA), S000213
Light responsive	LREBOXIIPCCHS1/Box II	<0.05			<0.01		<0.05			TCCACGTGGC	"BoxII"; Light responsive element (LRE) found in the parsley (P.c.) CHS-1 (chalcone synthase-1) gene promoter; Required for light responsiveness; nuclear protein binding site; Highly conserved in various light inducible gene promoters; See S000302/involved in light responsiveness part of the Unit-1 motif
Light responsive	LRENPCABE	<0.001			<0.001					ACGTGGCA	"LRE"; A positive light regulatory element in tobacco (N.p.) CAB (cab-E) gene; Located at -241
Light responsive	MNF1ZMPPC1			<0.05						GTGCCCTT	"MNF1" binding site in maize (Z.m.) Ppc1 (phosphoenolpyruvate carboxylase) gene promoter; Involved in light induction
Light responsive	PALBOXAPC/CCGTCC-box/A-box	<10-12		<10-10						CCGTCC	Box A; Consensus; One of three putative cis-acting elements (boxes P, A, and L) of phenylalanine ammonia-lyase (PAL; EC 4.3.1.5) genes in parsley (P.c.); "None of these elements (boxes P, A, and L) alone, or the promoter region containing all of them together, conferred elicitor or light responsiveness. These elements appear to be necessary but not sufficient for elicitor- or light-mediated PAL g…
Light responsive	SORLREP3AT					<10-6				TGTATATAT	one of "Sequences Over-Represented in Light-Repressed Promoters (SORLREPs) in Arabidopsis; Computationally identified phyA-repressed motifs; See also S000487, S000489, S000490 (all SORLREPs); and also S000482, S000483, S000484, S000485, S000486 (all SORLIPs)
Low temperature responsive	LTRE1HVBLT49/LTR				<0.001					CCGAAA	"LTRE-1" (low-temperature-responsive element) in barley (H.v.) blt4.9 gene promoter; A new LTRE; A previously known LTRE is CCGAC/involved in the low-temperature response
Low temperature responsive	LTREATLTI78	<0.05		<0.001						ACCGACA	Putative low temperature responsive element (LTRE); Found in Arabidopsis thaliana (A.t.) low-temperature-induced (lti) genes, lti78 and lti65; Repeated four times in lti78 which is also known as cor78 and rd29A (see S000152)(Baker et al., Plant Mol Biol 24:701(1994)); Found also in barley low temperature responsive genes, blt4.2, blt4.6, blt4.9 (lipid transfer genes); cold inducible; See LTRECORE…
Methyl jasmote responsive	CGTCA-motif								<10-12	CGTCA	cis-acting regulatory element involved in the MeJA-responsiveness; associated with its complementary sequence TGACG 15bp downstream (palindrome).
MYB binding site	BOXLCOREDCPAL	<10-7	<10-7							ACCWWCC	Consensus of the putative "core" sequences of box-L-like sequences in carrot (D.c.) PAL1 promoter region; DCMYB1 bound to these sequences in vitro; See also S000136 (Box P), S000137 (Box A), S000138 (Box L); W=A/T
MYB binding site	CCA1ATLHCB1	<0.01								AAMAATCT	CCA1 binding site; CCA1 protein (myb-related transcription factor) interact with two imperfect repeats of AAMAATCT in Lhcb1*3 gene of Arabidopsis thaliana (A.t.); Related to regulation by phytochrome
MYB binding site	CCAAT-box						<10-4			CAACGG	possible binding site of MYBHv1 which is in agreement with the consensus target sequence pyAAC(G;T)G of the animal MYB oncoproteins.
MYB binding site	MBS					<10-12	<10-5			CAACTG	Myb binding site on the rd29B gene
MYB binding site	MYB1LEPR					<0.01				GTTAGTT	Tomato Pti4(ERF) regulates defence-related gene expression via GCC box and non-GCC box cis elements (Myb1(GTTAGTT), G box (CACGTG));GTTAGTT;MYB1LEPR Tomato Pti4(ERF) regulates defence-related gene expression via GCC box and non-GCC box cis elements (Myb1(GTTAGTT), G box (CACGTG))
MYB binding site	MYBATRD22						<0.05			CTAACCA	Binding site for MYB (ATMYB2) in dehydration-responsive gene, rd22; MYB binding site in rd22 gene of Arabidopsis thaliana; ABA-induction; Located at ca. -141 of rd22 gene; Also MYC at ca. -200 of rd22 gene; See S000174 (MYCATRD22); See S000355
MYB binding site	MYBPLANT	<10-5	<10-8			<10-13				MACCWAMC	Plant MYB binding site; Consensus sequence related to box P in promoters of phenylpropanoid biosynthetic genes such as PAL, CHS, CHI, DFR, CL, Bz1; Myb305; M=A/C; W=A/T; See S000355; The AmMYB308 and AmMYB330 transcription factors from Antirrhinum majus regulate phenylpropanoid and lignin biosynthesis in transgenic tobacco
MYB binding site	MYBPZM		<10-14							CCWACC	Core of consensus maize P (myb homolog) binding site; W=A/T; 6 bp core; Maize P gene specifies red pigmentation of kernel pericarp, cob, and other floral organs; P binds to A1 gene, but not Bz1 gene; Maize C1 (myb homolog) activates both A1 and Bz1 genes (Grotewold et al. 1994); W=A/T
MYB binding site	TATCCAOSAMY			<10-5			<10-10		<0.001	TATCCA	"TATCCA" element found in alpha-amylase promoters of rice (O.s.) at positions ca.90 to 150bp upstream of the transcription start sites; Binding sites of OsMYBS1, OsMYBS2 and OsMYBS3 which mediate sugar and hormone regulation of alpha-amylase gene expression; See also S000021 (AMYBOX2); S000256 (TATCCAY motif)
MYC binding site	BP5OSWX	<0.05	<0.05		<0.01					CAACGTG	OsBP-5 (a MYC protein) binding site in Wx promoter;CAACGTG;BP5OSWX OsBP-5 (a MYC protein) binding site in Wx promoter
MYC binding site	MYCATRD22			<10-11				<10-10		CACATG	Binding site for MYC (rd22BP1) in Arabidopsis (A.t.) dehydration-resposive gene, rd22; MYC binding site in rd22 gene of Arabidopsis thaliana; ABA-induction; Located at ca. -200 of rd22 gene; Also MYB at ca. -141 of rd22 gene; See also S000175 (MYBATRD22)
Other consensus sequences	-300MOTIFZMZEIN						<0.01			RTGAGTCAT	Motif in -300 elements of alpha-zein genes of maize (Z.m.); homologous to the sequence to which transacting factors of AP-1, fos, jun or yeast hisS bind
Other consensus sequences	AT-rich sequence	<0.05								TAAAATACT	sequence imperative for maximal ELICITOR-mediated activation of PsChs1 (2x the sequence is needed)/imperative for maximal elicitor-mediated activation of PsChs1 (2x the sequence is needed)
Other consensus sequences	HD-Zip 2					<0.05				CAATSATTG	for fundamental regulatory mechanisms that control development leaf morphology (in maize)
Other consensus sequences	INTRONLOWER						<10-4			TGCAGG	"3' intron-exon splice junctions"; Plant intron lower sequence; Consensus sequence for plant introns
Other consensus sequences	NAPINMOTIFBN					<10-4				TACACAT	Sequence found in 5' upstream region (-6, -95, -188) of napin (2S albumin) gene in Brassica napus (B.n.); Interact with a protein present in crude nuclear extracts from developing B. napus seeds
Other consensus sequences	QARBNEXTA	<0.01								AACGTGT	"QAR (quantitative activator region)" in promoter region of Brassica napus (B.n.) extA extensin gene;AACGTGT;QARBNEXTA "QAR (quantitative activator region)" in promoter region of Brassica napus (B.n.) extA extensin gene
Other consensus sequences	RBCSCONSENSUS						<10-5			AATCCAA	"rbcS general consensus sequence"; AATCCAA or AATCCAAC
Other consensus sequences	TA-rich region					<0.05				TATATATATATATATATATATA	enhancer of transcription
Other consensus sequences	TGACGTVMAMY	<0.001	<0.001	<10-6	<0.001					TGACGT	"TGACGT motif" found in the Vigna mungo (V.m.) alpha-Amylase (Amy) gene promoter; Located between -128 and -123; Required for high level expression of alpha-Amylase in the cotyledons of the germinated seeds; See S000234
Phosphate starvation responsive	P1BS					<10-11		<10-6		GNATATNC	PHR1-binding sequence found in the upstream regions of phosphate starvation responsive genes from several plant species; phr1 (phosphate starvation response 1) gene codes for PHR1 protein related to PSR1 gene in C. reinhardtii
Phytochrome regulating	REBETALGLHCB21				<0.01					CGGATA	"REbeta" found in Lemna gibba Lhcb21 gene promoter; Located at -114 to -109; A GATA sequence created at a position six nucleotides upstream could replace the function of REbeta; Required for phytochrome regulation; See S000362
PolyA signal	POLASIG2	<10-6								AATTAAA	"PolyA signal"; poly A signal found in rice alpha-amylase; -10 to -30 in the case of animal genes. AATAAA; AATAAT; AATTAAA; AATAAG
Possibly related to fermentation	ANAERO1CONSENSUS		<10-10	<10-9						AAACAAA	One of 16 motifs found in silico in promoters of 13 anaerobic genes involved in the fermentative pathway (anaerobic set 1)(Mohanty et al., 2005); Arbitrary named ANAERO1CONSENSUS by the PLACEdb curator; See also S000478, S000479, S000480, S000481
Possibly related to fermentation	ANAERO2CONSENSUS		<10-12	<10-10	<10-12			<10-7		AGCAGC	One of 16 motifs found in silico in promoters of 13 anaerobic genes involved in the fermentative pathway (anaerobic set 1)(Mohanty et al., 2005); Arbitrary named ANAERO2CONSENSUS by the PLACEdb curator; See also S000477, S000479, S000480, S000481
Possibly related to fermentation	ANAERO3CONSENSUS	<0.01				<10-6		<0.05		TCATCAC	One of 16 motifs found in silico in promoters of 13 anaerobic genes involved in the fermentative pathway (anaerobic set 1)(Mohanty et al., 2005); Arbitrary named ANAERO3CONSENSUS by the PLACEdb curator; See also S000477, S000478, S000480, S000481
RAV binding site	RAV1BAT	<10-10	<10-9							CACCTG	Binding consensus sequence of an Arabidopsis (A.t.) transcription factor, RAV1; RAV1 specifically binds to DNA with bipartite sequence motifs of RAV1-A (CAACA) and RAV1-B (CACCTG); RAV1 protein contain AP2-like and B3-like domains; The AP2-like and B3-like domains recognize the CAACA and CACCTG motifs, respectively; The expression level of RAV1 were relatively high in rosette leaves and roots; Se…
RY repeat	RYREPEATBNNAPA								<10-10	CATGCA	"RY repeat" found in RY/G box (the complex containing the two RY repeats and the G-box) of napA gene in Brassica napus (B.n.); Found between -78 and -50; Required for seed specific expression; See S000262, S000263; dist B ABRE mediated transactivation by ABI3 adn ABI3-dependent response to ABA; a tetramer of the composite RY/G complex mediated only ABA-independent transactivation by ABI3; B2 doma…
RY repeat	RYREPEATGMGY2		<10-10		<10-12			<10-10	<10-6	CATGCAT	"RY repeat motif (CATGCAT)"; Present in the 5' region of the soybean (G.m.) glycinin gene (Gy2)
RY repeat	RYREPEATLEGUMINBOX							<10-14	<10-7	CATGCAY	"RY repeat (CATGCAY)" or legumin box found in seed-storage protein genes in legume such as soybean (G.m.);CATGCAY;RYREPEATLEGUMINBOX "RY repeat (CATGCAY)" or legumin box found in seed-storage protein genes in legume such as soybean (G.m.)
RY repeat	RYREPEATVFLEB4/RY-element	<10-12	<10-8	<10-11	<10-7		<10-10	<10-4	<10-4	CATGCATG	"RY repeat motif"; quantitative seed expression; Gene: Vicia faba LeB4; Soybean glycinin (Gy2); other dicot and monocot seed protein genes; "Sph box" found in rice (O.s.) Osem gene promoter; See S000010, S000299, S000300; Binding site of Arabidopsis B3-domain-containing transcription factor FUS3; TRAB1, bZIP transcription factor, interacts with VP1 and mediates abscisic acid-induced transcritptio…
Silencing element binding factor binding site	SEBFCONSSTPR10A	<10-10	<10-9		<10-7					YTGTCWC	Binding site of the potato silencing element binding factor (SEBF) gene found in promoter of pathogenesis-related gene (PR-10a); Located between -45 and -39; Similar to the auxin response element; W=A/T
Soybean embryo factor 1 binding	SEF1MOTIF	<10-6		<10-5						ATATTTAWW	"SEF1 (soybean embryo factor 1)" binding motif; sequence found in 5'-upstream region (-640; -765) of soybean beta-conglicinin (7S globulin) gene; W=A/T
SP8BF binding site	SP8BFIBSP8AIB	<0.01	<0.05		<0.01					ACTGTGTA	One of SPBF binding site (SP8a); Found at -155 of gSPO-A1 (sporamin) gene, and also at -880 of gB-Amy (beta-amylase) gene in sweet potato (I.b.); SP8BF recognizes both SP8a and SP8b sequences; See also SP8BFIBSP8BIB (S000184); SP8BF activity is also found in tobacco; "SP8a" found in the 5' upstream region of three differnt genes coding for sporamin and beta-amylase; Binding site of SPF1; SPF1 als…
Storage protein related	2SSEEDPROTBANAPA					<0.001				CAAACAC	Conserved in many storage-protein gene promoters; May be important for high activity of the napA promoter
Storage protein related	CANBNNAPA		<10-7							CNAACAC	Core of "(CA)n element" in storage protein genes in Brasica napus (B.n.); embryo- and endosperm-specific transcription of napin (storage protein) gene, napA; seed specificity; activator and repressor
Storage protein related	PROLAMINBOXOSGLUB1							<0.05		TGCAAAG	"Prolamine box" found in the rice (O.s.) GluB-1 gene promoter; Involved in quantitative regulation of the GluB-1 gene; See S000276, S000277, S000278 (for elements in GluB-1); See S000001, S000091, S000265, S000341 (for Prolamin box)
Sugar repressive	AMYBOX2/TATCCAT/C-motif						<10-4		<0.05	TATCCAT	"amylase box"; "amylase element"; Conserved sequence found in 5'upstream region of alpha-amylase gene of rice, wheat, barley; "amylase box" (Huang et al. 1990); "amylase element" (Hwang et al., 1998)/cis-acting regulatory element; associated with G-box like motif; involved in sugar repression responsiveness
Sugar repressive	SREATMSD			<10-6			<10-7			TTATCC	"sugar-repressive element (SRE)" found in 272 of the 1592 down-regulated genes after main stem decapitation in Arabidopsis; See also S000471, S000472
Sugar repressive	TATCCAYMOTIFOSRAMY3D		<0.01				<10-5		<0.05	TATCCAY	"TATCCAY motif" found in rice (O.s.) RAmy3D alpha-amylase gene promoter; Y=T/C; a GATA motif as its antisense sequence; TATCCAY motif and G motif (see S000130) are responsible for sugar repression (Toyofuku et al. 1998)
TATA-Box	TATA-box			<0.05						ATATAT	part of the chs conserved DNA module array (chs-CMA3) involved with light responsiveness
TATA-Box	TATA-box		<10-6	<10-11			<10-8	<10-8	<0.01	TATAA	part of the chs conserved DNA module array (chs-CMA3) involved with light responsiveness
TATA-Box	TATA-box		<10-7	<10-11	<10-10	<10-13	<10-8			TATAAAA	part of the chs conserved DNA module array (chs-CMA3) involved with light responsiveness
TATA-Box	TATA-box			<10-4						TATAAATT	part of the chs conserved DNA module array (chs-CMA3) involved with light responsiveness
TATA-Box	TATA-box		<0.001	<10-10		<10-10		<0.001	<0.01	TATAAT	part of the chs conserved DNA module array (chs-CMA3) involved with light responsiveness
TATA-Box	TATA-box			<0.01	<0.05	<10-4		<0.01		TATACA	part of the chs conserved DNA module array (chs-CMA3) involved with light responsiveness
TATA-Box	TATA-box									TATATA	part of the chs conserved DNA module array (chs-CMA3) involved with light responsiveness
TATA-Box	TATABOX1		<0.01	<0.001	<0.01		<0.01	<10-10		CTATAAATAC	"TATA box"; TATA box found in the 5'upstream region of rice alpha-amylase; TATA box found in beta-phaseolin promoter (Grace et al.); sequence and spacing of TATA box elements are critical for accurate initiation (Grace et al.)
TATA-Box	TATABOX2/TATA-box				<10-7			<10-5		TATAAAT	"TATA box"; TATA box found in the 5'upstream region of pea legA gene; sporamin A of sweet potato; TATA box found in beta-phaseolin promoter (Grace et al.); sequence and spacing of TATA box elements are critical for accurate initiation (Grace et al.)/core promoter element around -30 of transcription start
TATA-Box	TATABOX4/TATA-box	<10-8						<10-9	<0.001	TATATAA	"TATA box"; TATA box found in the 5'upstream region of sweet potato sporamin A gene; TATA box found in beta-phaseolin promoter (Grace et al.); sequence and spacing of TATA box elements are critical for accurate initiation (Grace et al.)/core promoter element around -30 of transcription start
TATA-Box	TATABOXOSPAL	<10-9			<10-6					TATTTAA	Binding site for OsTBP2, found in the promoter of rice pal gene encoding phenylalanine ammonia-lyase; OsTFIIB stimulated the DNA binding and bending activities of OsTBP2 and synergistically enhanced OsTBP2-mediated transcription from the pal promoter
TATA-Box; Light responsive	TATA-box	<0.01		<0.01	<0.05	<0.01				TATATAAAG	part of the chs conserved DNA module array (chs-CMA3) involved with light responsiveness
TATA-Box; Light responsive	TATA-box									TATATATA	part of the chs conserved DNA module array (chs-CMA3) involved with light responsiveness
TATA-Box; Light responsive	TATA-box						<10-9	<10-6	<10-6	TCTATAAATA	part of the chs conserved DNA module array (chs-CMA3) involved with light responsiveness
Tissue-specific expression	CARGNCAT		<0.05							CCWWWWWWWWGG	Noncanonical CArG motif (CC-Wx8-GG) found in the promoter region of DTA1 (AtGA2ox6); A relevant cis element for the response to AGL15 (AGAMOUS-like 15) in vivo; W=A/T; See S000431 (C-Wx8-G), S000404 (CArG consensus; CC-Wx6-GG)
Tissue-specific expression	GBOX10NT	<0.05	<0.05		<0.01					GCCACGTGCC	One of 11 G-box sequences in tobacco (N.t.); Required for high-level constitutive expression in seed, leaf, root, axillary bud, almost all parts of flower buds and pollen
Tissue-specific expression	GCN4-motif						<0.05			CAAGCCA	motif highly conserved in glutelin promoters which may be involved in tissue-specific expression; one base mismatch. Binding site associated the ATGC
Unfolded protein responsive	UPRMOTIFIAT	<0.001	<0.01		<0.05					CCACGTCA	"Motif I" in the conserved UPR (unfolded protein response) cis-acting element in Arabidopsis genes coding for SAR1B, HSP-90, SBR-like, Ca-ATPase 4, CNX1, PDI, etc.; See S000429 (CCACGTCATC); See also S000426, S000428, S000429
Unfolded protein responsive	UPRMOTIFIIAT	<10-10	<10-12							CCN12CCACG	"Motif II" in the conserved UPR (unfolded protein response) cis-acting element in Arabidopsis genes coding for SAR1B, HSP-90, SBR-like, Ca-ATPase 4, CNX1, PDI, etc.; See S000425, S000428, S000429
Vascular expression	BS1EGCCR				<0.001					AGCGGG	"BS1 (binding site 1)" found in E. gunnii Cinnamoyl-CoA reductase (CCR) gene promoter; nuclear protein binding site; Required for vascular expression
VP1 binding site	SPHCOREZMC1					<0.01				TCCATGCAT	Core of Sph element; Core motif of Sph element in maize (Z.m.) C1 gene to which maize VP1 (viviparous 1) protein binds; VP1-responsive element; see RYREPEAT4 (S000010); VP1 gene is specifically required for expression of the maturation program in seed development; VP1 is a novel transcription factor possibly involved in potentiation of a seed-specific hormone response
Wounding and pathogen response	box S	<0.05			<0.01					AGCCACC	elicitation; wounding and pathogen responsievness
WRKY binding site	WBBOXPCWRKY1	<10-5		<0.001		<10-8				TTTGACY	"WB box"; WRKY proteins bind specifically to the DNA sequence motif (T)(T)TGAC(C/T), which is known as the W box; Found in amylase gene in sweet potato, alpha-Amy2 genes in wheat, barley, and wild oat, PR1 gene in parsley, and a transcription factor gene in Arabidopsis; The motif was initially registered in PLACEdb as TTGACT, and was corrected to TTGACY on 22 June, 2006; Y=C/T
WRKY binding site	WBOXNTCHN48			<10-6						CTGACY	"W box" identified in the region between -125 and -69 of a tobacco class I basic chitinase gene CHN48; NtWRKY1, NtWRKY2 and NtWRKY4 bound to W box; NtWRKYs possibly involved in elicitor-respsonsive transcription of defense genes in tobacco; Y=C/T; see also S000442 (TGACT) and S000447 (TGAC)
WRKY binding site; Wounding and pathogen responsive	ELRECOREPCRP1/W box/Box-W1	<10-5				<10-10				TTGACC	ElRE (Elicitor Responsive Element) core of parsley (P.c.) PR1 genes; consensus sequence of elements W1 and W2 of parsley PR1-1 and PR1-2 promoters; Box W1 and W2 are the binding site of WRKY1 and WRKY2, respectively; ERE; "WA box"; One of the W boxes found in the Parsley (P.c.) WRKY1 gene promoter; Required for elicitor responsiveness; See S000310; "WC box" WB box (S000310) and WC box constitute …
†B (CGT); D (AGT); H (ACT); K (GT); M (AC); N (ACGT); R (AG); S (CG); V (ACG); W (AT); Y (CT)
