# Supplementary material for: Functional annotation of the transcriptome of Sorghum bicolor in response to osmotic stress and abscisic acid
Source: BMC Genomics. 2011 Oct 18;12:514. doi: 10.1186/1471-2164-12-514 (PMC3219791; doi:10.1186/1471-2164-12-514)
Supplement: Additional file 10 — Ortholog gene pairs of unknown function important in drought response. a[145]; b[26]; c[13]; d[17]; e[30] [file 1471-2164-12-514-S10.XLSX]

## Sheet: Sheet1
Additional File 10: Ortholog gene pairs of unknown function important in drought response
Rice (Sorghum ortholog)	Arabidopsis (Sorghum ortholog)	Maize (Sorghum ortholog)
LOC_Os03g59320b (Sb01g004240)	AT1G21670d (Sb01g001880)	GRMZM2G132958e (Sb01g010490)
LOC_Os03g52910b (Sb01g008660)	AT1G21680d (Sb01g001880)	GRMZM5G822180e (Sb01g012620)
LOC_Os03g52680b (Sb01g008810)	AT2G38320d (Sb01g003530)	GRMZM2G113098e (Sb01g029170)
LOC_Os03g53390b (Sb01g009660)	AT2G40475d (Sb01g003610)	GRMZM2G304442e (Sb01g032200)
LOC_Os03g51350b (Sb01g009730)	AT2G40475d (Sb02g006880)	GRMZM2G011071e (Sb01g038870)
LOC_Os10g40040b (Sb01g029930)	AT1G31335d (Sb01g006350)	GRMZM2G055107e (Sb01g045990)
LOC_Os10g39100b (Sb01g030600)	AT5G42760c,d (Sb01g006610)	GRMZM2G412604e (Sb02g003520)
LOC_Os03g07190b (Sb01g045990)	AT2G23690d (Sb01g006940)	GRMZM2G125516e (Sb02g006130)
LOC_Os07g13969b (Sb02g007280)	AT2G23690d (Sb02g001880)	GRMZM2G357112e (Sb02g007680)
LOC_Os07g02710a (Sb02g007990)	AT3G50800d (Sb01g006940)	GRMZM2G003165e (Sb02g019380)
LOC_Os09g36790b (Sb02g031230)	AT3G50800d (Sb02g001880)	GRMZM2G045638e (Sb02g024240)
LOC_Os07g28610b (Sb02g032815)	AT4G37240d (Sb01g006940)	GRMZM2G072406e (Sb02g025430)
LOC_Os07g33280b (Sb02g034700)	AT4G37240d (Sb02g001880)	GRMZM2G005954e (Sb02g025720)
LOC_Os07g37620b (Sb02g036440)	AT5G66580c (Sb01g006940)	GRMZM2G037685e (Sb02g030180)
LOC_Os07g41160b (Sb02g038620)	AT5G66580c (Sb02g001880)	GRMZM2G034471e (Sb02g030640)
LOC_Os07g46420b (Sb02g041680)	AT5G43150d (Sb01g007220)	GRMZM2G409722e (Sb02g031530)
LOC_Os01g05830b (Sb03g005990)	AT5G43150d (Sb01g043490)	GRMZM2G148272e (Sb02g034700)
LOC_Os01g04590b (Sb03g006690)	AT5G05250d (Sb01g008810)	GRMZM2G009144e (Sb02g034990)
LOC_Os01g03130b (Sb03g007780)	AT2G21640d (Sb01g009660)	GRMZM2G131243e (Sb02g038520)
LOC_Os10g18340b (Sb03g008950)	AT5G66780c,d (Sb01g009730)	GRMZM2G131243e (Sb02g038530)
LOC_Os01g60830b (Sb03g038330)	AT2G21820d (Sb01g010080)	GRMZM2G131228e (Sb02g038570)
LOC_Os01g60940b (Sb03g038400)	AT2G01755d (Sb01g010220)	GRMZM2G459820e (Sb02g040030)
LOC_Os07g26550b (Sb03g038970)	AT1G13340d (Sb01g010490)	GRMZM2G141289e (Sb02g040190)
LOC_Os01g68300b (Sb03g043420)	AT3G06020d (Sb01g010700)	GRMZM2G042347e (Sb02g042880)
LOC_Os01g68300b (Sb03g043430)	AT5G19260d (Sb01g010700)	GRMZM2G147882e (Sb03g003240)
LOC_Os01g69960b (Sb03g044300)	AT3G22540c,d (Sb01g012560)	GRMZM5G871336e (Sb03g005990)
LOC_Os01g73940b (Sb03g047250)	AT3G22540c,d (Sb09g025060)	GRMZM2G010929e (Sb03g006310)
LOC_Os02g30610b (Sb04g020660)	AT4G24130c,d (Sb01g017040)	GRMZM2G098088e (Sb03g007100)
LOC_Os02g33330b (Sb04g021890)	AT1G28100c (Sb01g018070)	GRMZM2G001915e (Sb03g013340)
LOC_Os02g36530b (Sb04g023760)	AT2G28400c,d (Sb01g019100)	GRMZM2G006463e (Sb03g013660)
LOC_Os02g36530b (Sb04g023770)	AT3G45210d (Sb01g019100)	GRMZM2G126975e (Sb03g013740)
LOC_Os01g67300b (Sb04g025380)	AT5G03230d (Sb01g019100)	GRMZM2G063431e (Sb03g029290)
LOC_Os06g13190b (Sb04g028380)	AT5G60680c,d (Sb01g019100)	GRMZM2G062121e (Sb03g030900)
LOC_Os02g48710b (Sb04g029770)	AT5G23920d (Sb01g029930)	GRMZM2G111637e (Sb03g035380)
LOC_Os02g53410b (Sb04g034690)	AT3G16660d (Sb01g035810)	GRMZM2G119322e (Sb03g039730)
LOC_Os08g19370a (Sb04g036010)	AT3G16660d (Sb02g042730)	GRMZM2G037452e (Sb03g045710)
LOC_Os04g47700b (Sb06g025450)	AT3G16660d (Sb02g042740)	GRMZM2G426046e (Sb03g046210)
LOC_Os06g24190b (Sb07g008810)	AT3G58050d (Sb01g041830)	GRMZM2G138258e (Sb03g046345)
LOC_Os11g02630b (Sb08g002320)	AT1G54095d (Sb01g045230)	GRMZM2G133958e (Sb04g002070)
LOC_Os05g27780b (Sb09g015910)	AT1G54095d (Sb02g039120)	GRMZM2G344205e (Sb04g002070)
LOC_Os05g38660b (Sb09g022700)	AT1G72510c,d (Sb01g045230)	GRMZM2G085469e (Sb04g004080)
LOC_Os05g39060b (Sb09g022930)	AT1G72510c,d (Sb02g039120)	GRMZM2G083526e (Sb04g005330)
LOC_Os05g39410b (Sb09g023100)	AT5G20670d (Sb01g045230)	GRMZM2G154789e (Sb04g007280)
LOC_Os05g44900b (Sb09g026130)	AT5G20670d (Sb02g039120)	GRMZM2G455440e (Sb04g009640)
LOC_Os05g47960b (Sb09g027770)	AT1G13990d (Sb01g045990)	GRMZM2G062848e (Sb04g021400)
LOC_Os06g04240b (Sb10g002180)	AT3G55880d (Sb01g048950)	GRMZM2G451314e (Sb04g022140)
LOC_Os09g04339b (Sb10g024250)	AT4G24110d (Sb01g049710)	GRMZM2G125529e (Sb04g026430)
LOC_Os09g04339b (Sb10g024260)	AT2G38820d (Sb02g004630)	GRMZM2G129146e (Sb04g029630)
LOC_Os06g47930b (Sb10g028380)	AT3G22970d (Sb02g004630)	GRMZM2G180920e (Sb04g029940)
LOC_Os06g49640b (Sb10g029560)	AT3G57450d (Sb02g004840)	GRMZM2G011006e (Sb04g031630)
LOC_Os06g50990b (Sb10g030590)	AT1G55360d (Sb02g006130)	GRMZM2G102968e (Sb05g020715)
	AT3G13510d (Sb02g006130)	GRMZM2G053206e (Sb05g027350)
	AT5G56530d (Sb02g006130)	GRMZM2G046733e (Sb06g031200)
	AT4G31830d (Sb02g013190)	GRMZM2G145972e (Sb07g003070)
	AT5G62900d (Sb02g023740)	GRMZM2G003426e (Sb07g020340)
	AT5G62900d (Sb10g008470)	GRMZM2G059502e (Sb07g022220)
	AT1G70900d (Sb02g024480)	GRMZM2G138896e (Sb07g024920)
	AT3G43540d (Sb02g025580)	GRMZM2G136857e (Sb09g000290)
	AT3G57930d (Sb02g028430)	GRMZM2G323888e (Sb09g005330)
	AT5G13880d (Sb02g029570)	GRMZM2G350802e (Sb09g005790)
	AT5G13880d (Sb02g029580)	GRMZM5G801627e (Sb09g006050)
	AT5G13880d (Sb02g029600)	GRMZM2G118951e (Sb09g006180)
	AT1G20310d (Sb02g031530)	GRMZM2G117439e (Sb09g017980)
	AT1G76070d (Sb02g031530)	GRMZM5G827496e (Sb09g020280)
	AT4G35190d (Sb02g031870)	GRMZM2G161534e (Sb09g021950)
	AT3G53320c,d (Sb02g034460)	GRMZM5G879851e (Sb09g022700)
	AT4G21930d (Sb02g034690)	GRMZM2G090087e (Sb09g026810)
	AT3G21710d (Sb02g034990)	GRMZM5G847982e (Sb09g026990)
	AT3G54200c,d (Sb02g035020)	GRMZM2G069325e (Sb09g027800)
	AT1G11210d (Sb02g036440)	GRMZM5G846343e (Sb09g029060)
	AT1G61260d (Sb02g036440)	GRMZM2G141353e (Sb09g029710)
	AT5G54300d (Sb02g036440)	GRMZM2G473788e (Sb10g001110)
	AT2G44230d (Sb02g037340)	GRMZM2G404608e (Sb10g002180)
	AT2G44260d (Sb02g037340)	GRMZM2G094510e (Sb10g003280)
	AT2G35290d (Sb02g040030)	GRMZM2G027627e (Sb10g008820)
	AT3G21520c,d (Sb02g041170)	GRMZM2G142409e (Sb10g019720)
	AT3G21550d (Sb02g041170)	GRMZM2G172413e (Sb10g026390)
	AT4G29070d (Sb02g041680)	GRMZM5G816289e (Sb10g027020)
	AT5G46230d (Sb03g002080)	GRMZM2G166944e (Sb10g028580)
	AT3G14920d (Sb03g002240)	GRMZM2G116167e (Sb10g029740)
	AT3G14920d (Sb03g002250)
	AT4G29780d (Sb03g003310)
	AT5G12010d (Sb03g003310)
	AT1G52780d (Sb03g004080)
	AT1G52720c,d (Sb03g004190)
	AT1G52720c,d (Sb09g005330)
	AT3G15630d (Sb03g004190)
	AT3G15630d (Sb09g005330)
	AT1G06980d (Sb03g004900)
	AT5G59960d (Sb03g005990)
	AT2G19310d (Sb03g006920)
	AT1G67040d (Sb03g007100)
	AT1G15010d (Sb03g007770)
	AT1G15010d (Sb03g007780)
	AT2G01300d (Sb03g007770)
	AT2G01300d (Sb03g007780)
	AT1G71110d (Sb03g007800)
	AT1G56320d (Sb03g009740)
	AT1G56320d (Sb09g017190)
	AT1G48330d (Sb03g011720)
	AT1G48330d (Sb09g003010)
	AT5G42050d (Sb03g025160)
	AT4G32460d (Sb03g027650)
	AT4G32460d (Sb04g007160)
	AT5G11420c,d (Sb03g027650)
	AT5G11420c,d (Sb04g007160)
	AT5G25460d (Sb03g027650)
	AT5G25460d (Sb04g007160)
	AT1G23710d (Sb03g029160)
	AT1G23710d (Sb09g028930)
	AT1G70420c,d (Sb03g029160)
	AT1G70420c,d (Sb09g028930)
	AT3G27880d (Sb03g029160)
	AT3G27880d (Sb09g028930)
	AT1G51100d (Sb03g031010)
	AT2G25770d (Sb03g033310)
	AT4G32870c,d (Sb03g033310)
	AT5G45690d (Sb03g033490)
	AT3G14830d (Sb03g033560)
	AT2G46150d (Sb03g033900)
	AT2G46150d (Sb09g026230)
	AT4G29310d (Sb03g034120)
	AT2G20670d (Sb03g034430)
	AT2G20670d (Sb09g025840)
	AT4G32480d (Sb03g034430)
	AT4G32480d (Sb09g025840)
	AT1G80120d (Sb03g035860)
	AT4G33660d (Sb03g036290)
	AT3G51940c (Sb03g037260)
	AT5G03990d (Sb03g037260)
	AT4G10360d (Sb03g037990)
	AT4G10360d (Sb09g023740)
	AT3G56290d (Sb03g038330)
	AT3G54100d (Sb03g040020)
	AT5G01100d (Sb03g040020)
	AT3G09050d (Sb03g040140)
	AT2G36145d (Sb03g040690)
	AT1G24350d (Sb03g042940)
	AT3G07350d (Sb03g043660)
	AT3G27180d (Sb03g044000)
	AT1G27290d (Sb03g044190)
	AT5G04080d (Sb03g045710)
	AT2G41200d (Sb03g046250)
	AT5G12470d (Sb03g046345)
	AT5G45310d (Sb03g046650)
	AT4G11300d (Sb04g000770)
	AT1G10660d (Sb04g002550)
	AT1G31040d (Sb04g004830)
	AT3G13910d (Sb04g007920)
	AT1G65985d (Sb04g009190)
	AT1G65985d (Sb07g025830)
	AT2G36430d (Sb04g009190)
	AT2G36430d (Sb07g025830)
	AT3G47210d (Sb04g009190)
	AT3G47210d (Sb07g025830)
	AT4G31980d (Sb04g009190)
	AT4G31980d (Sb07g025830)
	AT5G22540d (Sb04g009190)
	AT5G22540d (Sb07g025830)
	AT3G09950d (Sb04g009640)
	AT5G55620d (Sb04g009640)
	AT5G22310c (Sb04g020540)
	AT1G12020d (Sb04g020610)
	AT1G27300c,d (Sb04g020660)
	AT2G36410d (Sb04g021530)
	AT3G52920d (Sb04g021530)
	AT3G11600d (Sb04g021890)
	AT4G10080d (Sb04g022930)
	AT4G13530d (Sb04g022930)
	AT1G50630c,d (Sb04g023430)
	AT1G50630c,d (Sb10g024850)
	AT3G20300c,d (Sb04g023430)
	AT3G20300c,d (Sb10g024850)
	AT4G03820d (Sb04g023430)
	AT4G03820d (Sb10g024850)
	AT4G22270d (Sb04g023430)
	AT4G22270d (Sb10g024850)
	AT4G24700c,d (Sb04g024800)
	AT1G19020d (Sb04g028380)
	AT1G19020d (Sb10g008660)
	AT1G14780d (Sb04g028620)
	AT1G14780d (Sb10g009010)
	AT4G35320d (Sb04g029940)
	AT5G23100c (Sb04g030260)
	AT5G23100c (Sb10g013960)
	AT4G22560d (Sb04g032710)
	AT4G33985d (Sb04g034180)
	AT2G31945d (Sb04g034690)
	AT2G31940c,d (Sb04g034720)
	AT5G19875d (Sb04g034720)
	AT1G08760d (Sb05g009980)
	AT1G13480d (Sb05g027150)
	AT1G13520d (Sb05g027150)
	AT3G44940d (Sb06g001420)
	AT5G22930c (Sb06g001420)
	AT4G35560d (Sb06g025450)
	AT1G76210d (Sb07g001850)
	AT1G76210d (Sb07g001860)
	AT1G76210d (Sb07g001870)
	AT1G76210d (Sb07g024600)
	AT1G76210d (Sb07g024610)
	AT1G76210d (Sb07g024640)
	AT1G76210d (Sb07g024650)
	AT2G17680d (Sb07g001850)
	AT2G17680d (Sb07g001860)
	AT2G17680d (Sb07g001870)
	AT2G17680d (Sb07g024600)
	AT2G17680d (Sb07g024610)
	AT2G17680d (Sb07g024640)
	AT2G17680d (Sb07g024650)
	AT3G51400d (Sb07g001850)
	AT3G51400d (Sb07g001860)
	AT3G51400d (Sb07g001870)
	AT3G51400d (Sb07g024600)
	AT3G51400d (Sb07g024610)
	AT3G51400d (Sb07g024640)
	AT3G51400d (Sb07g024650)
	AT4G35200d (Sb07g001850)
	AT4G35200d (Sb07g001860)
	AT4G35200d (Sb07g001870)
	AT4G35200d (Sb07g024600)
	AT4G35200d (Sb07g024610)
	AT4G35200d (Sb07g024640)
	AT4G35200d (Sb07g024650)
	AT4G35690d (Sb07g001850)
	AT4G35690d (Sb07g001860)
	AT4G35690d (Sb07g001870)
	AT4G35690d (Sb07g024600)
	AT4G35690d (Sb07g024610)
	AT4G35690d (Sb07g024640)
	AT4G35690d (Sb07g024650)
	AT4G35720d (Sb07g001850)
	AT4G35720d (Sb07g001860)
	AT4G35720d (Sb07g001870)
	AT4G35720d (Sb07g024600)
	AT4G35720d (Sb07g024610)
	AT4G35720d (Sb07g024640)
	AT4G35720d (Sb07g024650)
	AT5G66180d (Sb07g002670)
	AT5G17640d (Sb07g004370)
	AT5G19540c (Sb07g019480)
	AT2G20010d (Sb07g019490)
	AT2G25800d (Sb07g019490)
	AT4G38060d (Sb07g020220)
	AT5G65480d (Sb07g020220)
	AT1G68660d (Sb07g021160)
	AT5G57510d (Sb07g022050)
	AT5G61820c,d (Sb07g025770)
	AT2G17350d (Sb07g027570)
	AT3G30380d (Sb07g028930)
	AT3G08600d (Sb08g002320)
	AT2G28690c,d (Sb09g001610)
	AT3G62070d (Sb09g003120)
	AT4G01670d (Sb09g003120)
	AT1G17620d (Sb09g006180)
	AT5G11890c (Sb09g006180)
	AT3G16330d (Sb09g006280)
	AT3G16330d (Sb10g021910)
	AT1G02816d (Sb09g017980)
	AT4G02360d (Sb09g017980)
	AT4G02370d (Sb09g017980)
	AT1G10740d (Sb09g020120)
	AT1G23330d (Sb09g020120)
	AT4G08330d (Sb09g022930)
	AT3G51510c,d (Sb09g024020)
	AT4G26130d (Sb09g026990)
	AT5G56980d (Sb09g026990)
	AT3G03280d (Sb09g027770)
	AT5G17350d (Sb09g027770)
	AT4G13400d (Sb09g027950)
	AT2G25625,d (Sb09g029300)
	AT3G29240d (Sb09g030010)
	AT5G24000d (Sb10g000690)
	AT5G52540d (Sb10g000690)
	AT4G01140d (Sb10g004060)
	AT4G30993d (Sb10g005620)
	AT4G00910d (Sb10g019680)
	AT1G15760d (Sb10g025360)
	AT2G12462d (Sb10g025360)
	AT2G12400c,d (Sb10g025380)
	AT2G19350d (Sb10g026270)
	AT1G16840d (Sb10g026390)
	AT1G78890d (Sb10g026390)
	AT2G19180d (Sb10g026390)
	AT5G46600d (Sb10g026610)
	AT1G79060d (Sb10g027090)
	AT5G57345d (Sb10g028450)
	AT2G24550d (Sb10g028690)
	AT4G31510d (Sb10g028690)
	AT5G24890d (Sb10g028690)
	AT2G41730d (Sb10g028980)
	AT5G24640d (Sb10g028980)
	AT5G40690c,d (Sb10g028980)
	AT4G19390d (Sb10g029560)
	AT1G76240d (Sb10g030580)
	AT1G76240d (Sb10g030590)
a[145]
b[26]
c[13]
d[17]
e[30]
