# Supplementary material for: Functional annotation of the transcriptome of Sorghum bicolor in response to osmotic stress and abscisic acid
Source: BMC Genomics. 2011 Oct 18;12:514. doi: 10.1186/1471-2164-12-514 (PMC3219791; doi:10.1186/1471-2164-12-514)
Supplement: Additional file 11 — p-Values for cis-element enrichment in 1000 bp upstream of the transcriptional start site for sorghum genes with unknown function conserved in function and expression across species. †B (CGT); D (AGT); H (ACT); K (GT); M (AC); N (ACGT); R (AG); S (CG); V (ACG); W (AT); Y (CT) [file 1471-2164-12-514-S11.XLSX]

## Sheet: SbUnknowns_LargeTable4paper_Col
Additional File 11: p-Values for cis-element enrichment in 1000bp upstream of the transcriptional start site for Sorghum genes with unknown function conserved in function and expression across species
		Sorghum Orthologs to
Motif Class	Motif	Arabidopsis	Maize	Rice	Motif Sequence†	Motif Description
ABA responsive	ABRE/G-box	<0.01			TACGTG	potential cis-acting element involved in the abscisic acid (ABA) and drought responsiveness of cor15a/involved in light responsiveness/cis-acting regulatory element; associated with TATCC T/C motif; involved in sugar repression responsiveness
ABA responsive	ABRELATERD1	<10-8		<10-4	ACGTG	ABRE-like sequence (from -199 to -195) required for etiolation-induced expression of erd1 (early responsive to dehydration) in Arabidopsis;ACGTG;ABRELATERD1 ABRE-like sequence (from -199 to -195) required for etiolation-induced expression of erd1 (early responsive to dehydration) in Arabidopsis
ABA responsive	ABREMOTIFAOSOSEM/ACGTABREMOTIFAOSOSEM/ABRE	<0.05			TACGTGTC	"motif A" ABRE-like sequence found in rice (O.s.) Osem gene promoter; Essential for activation by VP1; Important for regulation by ABA; See S000102, S000300; TRAB1, bZIP transcription factor, interacts with VP1 and mediates abscisic acid-induced transcritption/"ABRE motif A" found in the promoter of the rice (O.s.) Osem gene; ACGT-containing ABRE; Required for ABA-responsiveness and VP1 activatio…
ABA responsive	ABRERATCAL	<10-5	<0.01	<0.001	MACGYGB	"ABRE-related sequence" or "Repeated sequence motifs" identified in the upstream regions of 162 Ca(2+)-responsive upregulated genes; see also ABRE; M=C/A; Y=T/C; B=T/C/G
ABA responsive	ACGTABREMOTIFA2OSEM	<10-4		<10-4	ACGTGKC	Experimentally determined sequence requirement of ACGT-core of motif A in ABRE of the rice gene, OSEM; See S000281; DRE and ABRE are interdependent in the ABA-responsive expression of the rd29A in Arabidopsis; K=G/T
bZIP binding site	ACGTABOX	<0.05			TACGTA	"A-box" according to the nomenclature of ACGT elements by Foster et al. (FASEB J 8:192-200 (1994)); One of ACGT elements; Found in ocs gene; RITA-1 binding site (Izawa et al. 1994); "G motif" by Toyofuku et al. (1998); G motif and TATCCAY motif (a GATA motif as its antisense sequence; see S000256) are responsible for sugar repression (Toyofuku et al. 1998); See S000346
CBF/DREB1 binding site (Cold and drought responsive)	CBFHV	<10-9	<0.001		RYCGAC	Binding site of barley (H.v.) CBF1, and also of barley CBF2; CBF = C-repeat (CRT) binding factors; CBFs are also known as dehydration-responsive element (DRE) binding proteins (DREBs); See also S000411 (SQ=GTCGAC); R=A/G; Y=C/T
Commom cis-acting element	CAAT-box	<0.05			TGCCAAC	common cis-acting element in promoter and enhancer regions
Dehydration responsive	DRE2COREZMRAB17	<0.01			ACCGAC	"DRE2" core found in maize (Z.M.) rab17 gene promoter; "DBF1" and "DBF2" bound to "DRE2"; rab17 is expressed during late embryogenesis, and is induced by ABA; See S000150, S000200 and S000401
Dehydration responsive	DRECRTCOREAT	<10-5	<0.001		RCCGAC	Core motif of DRE/CRT (dehydration-responsive element/C-repeat) cis-acting element found in many genes in Arabidopsis and in rice; R=G/A; Os DREB1A bound to GCCGAC more preferentially than to ACCGAC whereas At DREB1A bound to both GCCGAC and ACCGAC efficiently; See S000402 (ACCGAC); Maize ZmDREB1A bound to DRE (Qin et al. 2004); HaDREB2 in Helianthus annuus (sunflower)(Diaz-Martin et al. 2005); H…
Endosperm specific regulation	ACGTOSGLUB1/G-box	<0.01			GTACGTG	"ACGT motif" found in GluB-1 gene in rice (O.s.); Required for endosperm-specific expression; Conserved in the 5'-flanking region of glutelin genes; See S000276, S000277; See S000019;Combination of GCN4, AACA and ACGT motifs was found sufficient to confer a detectable level of endosperm expression; See S000353, S000354/cis-acting element with the AACA; GCN4 and Skn-1 motifs conferring endosperm-s…
Etiolation induced	ACGTATERD1			<10-10	ACGT	ACGT sequence (from -155 to -152) required for etiolation-induced expression of erd1 (early responsive to dehydration) in Arabidopsis;ACGT;ACGTATERD1 ACGT sequence (from -155 to -152) required for etiolation-induced expression of erd1 (early responsive to dehydration) in Arabidopsis
Gibberellin responsive; ABRE-like	GADOWT	<10-4		<10-4	ACGTGTC	Sequence present in 24 genes in the GA-down regulated d1 cluster (106 genes) found in Arabidopsis seed germination; This motif is similar to ABRE (Busk and Pages 1998)
Histone related	HEXAMERATH4	<0.05			CCGTCG	hexamer motif of Arabidopsis thaliana (A.t.) histone H4 promoter;CCGTCG;HEXAMERATH4 hexamer motif of Arabidopsis thaliana (A.t.) histone H4 promoter
Histone related	HEXMOTIFTAH3H4	<0.01		<0.05	ACGTCA	"hexamer motif" found in promoter of wheat (T.a.) histone genes H3 and H4; CaMV35S; NOS; Binding with HBP-1A and HBP-1B; Binding site of wheat (T.a.) nuclear protein HBP-1 (histone DNA binding protein-1); HBP-1 has a leucine zipper motif; "hexamer motif" in type 1 element may play important roles in regulation of replication- dependent but not of replication-independent expression of the wheat hi…
Histone related	PALBOXAPC/CCGTCC-box/A-box			<0.05	CCGTCC	Box A; Consensus; One of three putative cis-acting elements (boxes P, A, and L) of phenylalanine ammonia-lyase (PAL; EC 4.3.1.5) genes in parsley (P.c.); "None of these elements (boxes P, A, and L) alone, or the promoter region containing all of them together, conferred elicitor or light responsiveness. These elements appear to be necessary but not sufficient for elicitor- or light-mediated PAL g…
Light responsive	G-box	<0.01			CACGTA	part of the chs conserved DNA module array (chs-CMA3) involved with light responsiveness
Light responsive	SORLIP1AT		<10-7		GCCAC	one of "Sequences Over-Represented in Light-Induced Promoters (SORLIPs) in Arabidopsis; Computationally identified phyA-induced motifs; SORLIP 1 is most over-represented, and most statistically singnificant; See also S000483, S000484, S000485, S000486 (all SORLIPs), and also S000487, S000488, S000489, S000490 (all SORLREPs); Over-represented in light-induced cotyledon and root common genes and ro…
Low temperature responsive	LTRECOREATCOR15	<10-7	<0.001		CCGAC	Core of low temperature responsive element (LTRE) of cor15a gene in Arabidopsis (A.t.); A portion of repeat-C (C-repeat), TGGCCGAC, which is repeated twice in cor15a promoter (Baker et al., 1994); ABA responsiveness; Involved in cold induction of BN115 gene from winter Brassica napus; LTRE; See S000157, S000152; Light signaling mediated by phytochrome is necessary for cold- or drought- induced ge…
Methyl jasmote responsive	CGTCA-motif	<10-11		<0.001	CGTCA	cis-acting regulatory element involved in the MeJA-responsiveness; associated with its complementary sequence TGACG 15bp downstream (palindrome).
MYB binding site	BOXLCOREDCPAL	<0.01	<0.01		ACCWWCC	Consensus of the putative "core" sequences of box-L-like sequences in carrot (D.c.) PAL1 promoter region; DCMYB1 bound to these sequences in vitro; See also S000136 (Box P), S000137 (Box A), S000138 (Box L); W=A/T
MYB binding site	CCAAT-box	<0.05			CAACGG	possible binding site of MYBHv1 which is in agreement with the consensus target sequence pyAAC(G;T)G of the animal MYB oncoproteins.
MYB binding site	MYB2CONSENSUSAT	<10-8			YAACKG	MYB recognition site found in the promoters of the dehydration-responsive gene rd22 and many other genes in Arabidopsis; Y=C/T; K=G/T; See S000177 (MYB2), S000175 (MYBATRD22)
MYB binding site	MYBCORE		<10-10		CNGTTR	Binding site for all animal MYB and at least two plant MYB proteins ATMYB1 and ATMYB2, both isolated from Arabidopsis; ATMYB2 is involved in regulation of genes that are responsive to water stress in Arabidopsis; A petunia MYB protein (MYB.Ph3) is involved in regulation of flavonoid biosynthesis (Solano et al. EMBO J 14:1773 (1995)); See S000355
MYB binding site	MYBPZM		<0.001		CCWACC	Core of consensus maize P (myb homolog) binding site; W=A/T; 6 bp core; Maize P gene specifies red pigmentation of kernel pericarp, cob, and other floral organs; P binds to A1 gene, but not Bz1 gene; Maize C1 (myb homolog) activates both A1 and Bz1 genes (Grotewold et al. 1994); W=A/T
MYC binding site	MYCATRD22		<0.01		CACATG	Binding site for MYC (rd22BP1) in Arabidopsis (A.t.) dehydration-resposive gene, rd22; MYC binding site in rd22 gene of Arabidopsis thaliana; ABA-induction; Located at ca. -200 of rd22 gene; Also MYB at ca. -141 of rd22 gene; See also S000175 (MYBATRD22)
Plastid/light responsive element	PRECONSCRHSP70A		<10-5		SCGAYNRN15HD	Consensus sequence of PRE (plastid response element) in the promoters of HSP70A in Chlamydomonas; Involved in induction of HSP70A gene by both MgProto and light; S=G/C; Y=C/T; R=A/G; H=T/C/A; D=A/T/G
Possibly related to fermentation	AERO1CONSENSUS	<10-5			AAACAAA	"AGC box" repeated twice in a 61 bp enhancer element in tobacco (N.p.) class I beta-1,3-glucanase (GLB) gene; See S000036, S000089; "GCC-box"; Binding sequence of Arabidopsis AtERFs; AtERF1,2 and 5 functioned as activators of GCC box-dependent transcription; AtERF3 and 4 acted as repressors; AtERF proteins are stress signal-response factors; EREBP2 binding site; Conserved in most PR-protein genes…
Possibly related to fermentation	AERO2CONSENSUS	<10-7	<0.01		AGCAGC	One of 16 motifs found in silico in promoters of 13 anaerobic genes involved in the fermentative pathway (anaerobic set 1)(Mohanty et al., 2005); Arbitrary named ANAERO1CONSENSUS by the PLACEdb curator; See also S000478, S000479, S000480, S000481
Root hair specific	RHERPATEXPA7	<10-10			KCACGW	"Right part of RHEs (Root Hair-specific cis-Elements)" conserved among the Arabidopsis thaliana A7 (AtEXPA7) orthologous (and paralogous) genes from diverse angiosperm species with different hair distribution patterns; K=G/T; W=T/A
Signal responsive	CGCGBOXAT		<10-7	<10-8	VCGCGB	"CGCG box" recognized by AtSR1-6 (Arabidopsis thaliana signal-responsive genes); Multiple CGCG elements are found in promoters of many genes; Ca++/calmodulin binds to all AtSRs; V=A/C/G; B=G/T/C
Silencing Element Binding Factor (SEBF) binding site	SEBFCONSSTPR10A	<0.001	<0.01		YTGTCWC	Binding site of the potato silencing element binding factor (SEBF) gene found in promoter of pathogenesis-related gene (PR-10a); Located between -45 and -39; Similar to the auxin response element; W=A/T
Soybean Embryo Factors (SEF) binding site	SEF3MOTIFGM	<0.001			AACCCA	"SEF3 binding site"; Soybean (G.m.) consensus sequence found in the 5' upstream region of beta-conglycinin (7S globulin) gene; AACCCA(-27bp-)AACCCA; SEF=soybean embryo factor; SEF2; SEF3; SEF4
Sugar starvation responsive	CGACGOSAMY3	<10-8			CGACG	"CGACG element" found in the GC-rich regions of the rice (O.s.) Amy3D and Amy3E amylase genes, but not in Amy3E gene; May function as a coupling element for the G box element
TATA-Box	TATA-box			<10-4	TATATA	part of the chs conserved DNA module array (chs-CMA3) involved with light responsiveness
TATA-Box	TATA-box			<0.05	TATAAAA	part of the chs conserved DNA module array (chs-CMA3) involved with light responsiveness
TATA-Box	TATA-box			<0.001	ATATAA	part of the chs conserved DNA module array (chs-CMA3) involved with light responsiveness
TATA-Box	TATABOX4/TATA-box	<0.001			TATATAA	"TATA box"; TATA box found in the 5'upstream region of sweet potato sporamin A gene; TATA box found in beta-phaseolin promoter (Grace et al.); sequence and spacing of TATA box elements are critical for accurate initiation (Grace et al.)/core promoter element around -30 of transcription start
Unfolded protein responsive	UPRMOTIFIIAT	<0.01			CCN12CCACG	"Motif II" in the conserved UPR (unfolded protein response) cis-acting element in Arabidopsis genes coding for SAR1B, HSP-90, SBR-like, Ca-ATPase 4, CNX1, PDI, etc.; See S000425, S000428, S000429
Wounding and pathogen response	AGCBOXNPGLB/GCC box	<0.05			AGCCGCC	One of 16 motifs found in silico in promoters of 13 anaerobic genes involved in the fermentative pathway (anaerobic set 1)(Mohanty et al., 2005); Arbitrary named ANAERO2CONSENSUS by the PLACEdb curator; See also S000477, S000479, S000480, S000481
Wounding and pathogen response	box S	<10-5	<0.05		AGCCACC	elicitation; wounding and pathogen responsievness
†B (CGT); D (AGT); H (ACT); K (GT); M (AC); N (ACGT); R (AG); S (CG); V (ACG); W (AT); Y (CT)
