# Supplementary material for: Functional annotation of the transcriptome of Sorghum bicolor in response to osmotic stress and abscisic acid
Source: BMC Genomics. 2011 Oct 18;12:514. doi: 10.1186/1471-2164-12-514 (PMC3219791; doi:10.1186/1471-2164-12-514)
Supplement: Additional file 12 — p-Values for cis-element enrichment in 1000 bp upstream of the transcriptional start site for rice, maize, and Arabidopsis genes with unknown function conserved in function and expression to sorghum. †B (CGT); D (AGT); H (ACT); K (GT); M (AC); N (ACGT); R (AG); S (CG); V (ACG); W (AT); Y (CT) [file 1471-2164-12-514-S12.XLSX]

## Sheet: OrthoUnknowns_LargeTable4paper_
Additional File 12: p-Values for cis-element enrichment in 1000bp upstream of the transcriptional start site for Rice, Maize, and Arabidopsis genes with unknown function conserved in function and expression to Sorghum
Motif Class	Motif	Rice	Maize	Arabidopsis	Motif Sequence†	Motif Description
ABA responsive	ABREATCONSENSUS	<0.05			YACGTGGC	ABA-responsive elements (ABREs) found in the promoter of ABA and/or stress-regulated genes; ABFs, a family of ABRE binding factors; ABF3 and ABF4 function in ABA signaling; Y=C/T
ABA responsive	ABRELATERD1	<10-6			ACGTG	ABRE-like sequence (from -199 to -195) required for etiolation-induced expression of erd1 (early responsive to dehydration) in Arabidopsis;ACGTG;ABRELATERD1 ABRE-like sequence (from -199 to -195) required for etiolation-induced expression of erd1 (early responsive to dehydration) in Arabidopsis
ABA responsive	ABRERATCAL	<0.001			MACGYGB	"ABRE-related sequence" or "Repeated sequence motifs" identified in the upstream regions of 162 Ca(2+)-responsive upregulated genes; see also ABRE; M=C/A; Y=T/C; B=T/C/G
ABA responsive	ACGTABREMOTIFA2OSEM	<0.01			ACGTGKC	Experimentally determined sequence requirement of ACGT-core of motif A in ABRE of the rice gene, OSEM; See S000281; DRE and ABRE are interdependent in the ABA-responsive expression of the rd29A in Arabidopsis; K=G/T
ABA responsive	CACGTGMOTIF/ABRE/G-box	<0.01			CACGTG	"CACGTG motif"; "G-box"; Binding site of Arabidopsis GBF4; C. roseus G-box binding factor 1 (CrGBF1) and 1 (CrGBF2) can act as transcriptional repressors of the Str promoter via direct interaction with the G-box; See S000345; Essential for expression of beta-phaseolin gene during embryogenesis in bean, tobacco, Arabidopsis; Tomato Pti4 (ERF) regulates defense-related gene expression via GCC box a…
Auxin responsive	TGA-1		<0.05		AACGAC	auxin-responsive element
BELL binding site	BIHD1OS			<10-10	TGTCA	Binding site of OsBIHD1, a rice BELL homeodomain transcription factor;TGTCA;BIHD1OS Binding site of OsBIHD1, a rice BELL homeodomain transcription factor
bHLH (OsIRO2) binding site	IRO2OS/G-box	<0.05			CACGTGG	OsIRO2-binding core sequence; "G-box plus G"; Transcription factor OsIRO2 is induced exclusively by Fe deficiency/cis-acting regulatory element
bZIP binding site	DPBFCOREDCDC3	<0.001			ACACNNG	A novel class of bZIP transcription factors, DPBF-1 and 2 (Dc3 promoter-binding factor-1 and 2) binding core sequence; Found in the carrot (D.c.) Dc3 gene promoter; Dc3 expression is normally embryo-specific, and also can be induced by ABA; The Arabidopsis abscisic acid response gene ABI5 encodes a bZIP transcription factor; abi5 mutant have a pleiotropic defects in ABA response; ABI5 regulates a…
bZIP binding site	EMBP1TAEM	<0.01			CACGTGGC	Binding site of trans-acting factor EMBP-1; wheat (T.a.) Em gene; See S000015; Binding site of ABFs; ABFs (ABRE binding factors) were isolated from Arabidopsis by a yeast one-hybrid screening system; Expression ABFs is induced by ABA and various stress treatment; ABFs belongs to a distinct subfamily of bZIP proteins; Involved in ABA-mediated stress-signaling pathway
CBF/DREB1 binding site (cold and drought responsive)	CBFHV	<0.001			RYCGAC	Binding site of barley (H.v.) CBF1, and also of barley CBF2; CBF = C-repeat (CRT) binding factors; CBFs are also known as dehydration-responsive element (DRE) binding proteins (DREBs); See also S000411 (SQ=GTCGAC); R=A/G; Y=C/T
Circadian regulated	CIACADIANLELHC/Circadian clock			<0.001	CAANNNNATC	Region necessary for circadian expression of tomato (L.e.) Lhc gene;CAANNNNATC;CIACADIANLELHC Region necessary for circadian expression of tomato (L.e.) Lhc gene/motif 2 to 4 times repeated in genes under the control of a circadian clock
Circadian regulated	EVENINGAT			<0.05	AAAATATCT	"Evening element" found 46 times in the promoters of 31 cycling genes in Arabidopsis thaliana (Harmer et al. 2000); Required for circadian control of gene expression; "EE (evening element) motif"; Also found in the promoter of the Solanum melongena gene encoding cysteine protease, and identified as cis-element for its circadian regulation (Rawat et al. 2005)
Found in scaffold attachment region (SAR)	MARTBOX		<0.01		TTWTWTTWTT	"T-Box"; Motif found in SAR (scaffold attachment region; or matrix attachment region, MAR)
Gibberellin responsive	CAREOSREP1	<0.01			CAACTC	"CAREs (CAACTC regulatory elements)" found in the promoter region of a cystein proteinase (REP-1) gene in rice;CAACTC;CAREOSREP1 "CAREs (CAACTC regulatory elements)" found in the promoter region of a cystein proteinase (REP-1) gene in rice
Gibberellin responsive; ABRE-like	GADOWNAT	<0.01			ACGTGTC	Sequence present in 24 genes in the GA-down regulated d1 cluster (106 genes) found in Arabidopsis seed germination; This motif is similar to ABRE (Busk and Pages 1998)
Histone related	CAT-box		<0.05		GCCACT	preferential expression in meristems of the histon H4 (H4A748) promoter
Histone related	PALBOXAPC/CCGTCC-box/A-box	<0.05	<0.05		CCGTCC	Box A; Consensus; One of three putative cis-acting elements (boxes P, A, and L) of phenylalanine ammonia-lyase (PAL; EC 4.3.1.5) genes in parsley (P.c.); "None of these elements (boxes P, A, and L) alone, or the promoter region containing all of them together, conferred elicitor or light responsiveness. These elements appear to be necessary but not sufficient for elicitor- or light-mediated PAL g…
Light responsive	IBOX	<0.05			GATAAG	"I box"; "I-box"; Conserved sequence upstream of light-regulated genes; Sequence found in the promoter region of rbcS of tomato and Arabidopsis; I box (Giuliano et al. 1988); Binding site of LeMYB1, that is a member of a novel class of myb-like proteins; LeMYBI act as a transcriptional activator
Light responsive	SORLIP1AT	<10-6			GCCAC	one of "Sequences Over-Represented in Light-Induced Promoters (SORLIPs) in Arabidopsis; Computationally identified phyA-induced motifs; SORLIP 1 is most over-represented, and most statistically singnificant; See also S000483, S000484, S000485, S000486 (all SORLIPs), and also S000487, S000488, S000489, S000490 (all SORLREPs); Over-represented in light-induced cotyledon and root common genes and ro…
Low temperature responsive	LTRECOREATCOR15	<0.001			CCGAC	Core of low temperature responsive element (LTRE) of cor15a gene in Arabidopsis (A.t.); A portion of repeat-C (C-repeat), TGGCCGAC, which is repeated twice in cor15a promoter (Baker et al., 1994); ABA responsiveness; Involved in cold induction of BN115 gene from winter Brassica napus; LTRE; See S000157, S000152; Light signaling mediated by phytochrome is necessary for cold- or drought- induced ge…
MYB binding site	MYBPLANT	<0.05			MACCWAMC	Plant MYB binding site; Consensus sequence related to box P in promoters of phenylpropanoid biosynthetic genes such as PAL, CHS, CHI, DFR, CL, Bz1; Myb305; M=A/C; W=A/T; See S000355; The AmMYB308 and AmMYB330 transcription factors from Antirrhinum majus regulate phenylpropanoid and lignin biosynthesis in transgenic tobacco
MYC binding site	MYCATERD1			<0.01	CATGTG	MYC recognition sequence (from -466 to -461) necessary for expression of erd1 (early responsive to dehydration) in dehydrated Arabidopsis; NAC protein bound specifically to the CATGTG motif (Tran et al., 2004)); NAC protein bound specifically to the CATGTG motif (Tran et al., 2004)
Osmolarity responsive	PREATPRODH			<0.01	ACTCAT	"PRE (Pro- or hypoosmolarity-responsive element) found in the promoter region of proline dehydrogenase (ProDH) gene in Arabidopsis; Core of 9-bp sequence ACTCATCCT which is necessary for the efficient expression of ProDH in response to L-Pro and hypoosmolarity (Satoh et al., 2002); ATB2-binding site; Similar to GCN4 motif (ATGA(C/G)TCAT); ATB2 subgroup of bZIP transcription factors function as tr…
Quantitative activator region	QARBNEXTA	<0.01			AACGTGT	"QAR (quantitative activator region)" in promoter region of Brassica napus (B.n.) extA extensin gene;AACGTGT;QARBNEXTA "QAR (quantitative activator region)" in promoter region of Brassica napus (B.n.) extA extensin gene
Signal responsive	CGCGBOXAT		<10-8		VCGCGB	"CGCG box" recognized by AtSR1-6 (Arabidopsis thaliana signal-responsive genes); Multiple CGCG elements are found in promoters of many genes; Ca++/calmodulin binds to all AtSRs; V=A/C/G; B=G/T/C
Storage protein related	2SSEEDPROTBANAPA	<0.01			CAAACAC	Conserved in many storage-protein gene promoters; May be important for high activity of the napA promoter
Storage protein related	CANBNNAPA	<0.001		<0.01	CNAACAC	Core of "(CA)n element" in storage protein genes in Brasica napus (B.n.); embryo- and endosperm-specific transcription of napin (storage protein) gene, napA; seed specificity; activator and repressor
TATA-Box	TATA-box		<10-6		TATATA	part of the chs conserved DNA module array (chs-CMA3) involved with light responsiveness
†B (CGT); D (AGT); H (ACT); K (GT); M (AC); N (ACGT); R (AG); S (CG); V (ACG); W (AT); Y (CT)
