# Supplementary material for: Functional annotation of the transcriptome of Sorghum bicolor in response to osmotic stress and abscisic acid
Source: BMC Genomics. 2011 Oct 18;12:514. doi: 10.1186/1471-2164-12-514 (PMC3219791; doi:10.1186/1471-2164-12-514)
Supplement: Additional file 13 — Number of genes within read count bins [file 1471-2164-12-514-S13.XLSX]

## Sheet: Sheet1
Additional File 13: Number of genes within read count bins
	0	1-50	51-500	501-5,000	5,001-50,000	>50,000
	Reads	Reads	Reads	Reads	Reads	Reads
ABA-Treated Roots	10004	1030	2783	6257	10476	3595
NaOH-Treated Roots	9943	1068	2817	6349	10237	3731
PEG-Treated Roots	9674	1069	2847	6244	10488	3823
H2O-Treated Roots	9925	1063	2792	6413	10266	3686
ABA-Treated Shoots	10639	1218	2972	6349	9873	3094
NaOH-Treated Shoots	10462	1215	2936	6300	9859	3373
PEG-Treated Shoots	10033	1260	2902	6212	10253	3485
H2O-Treated Shoots	10794	1231	3018	6379	9743	2980
